# Supplementary material for: MSLN Correlates With Immune Infiltration and Chemoresistance as a Prognostic Biomarker in Ovarian Cancer
Source: Front Oncol. 2022 May 25;12:830570. doi: 10.3389/fonc.2022.830570 (PMC9174524; doi:10.3389/fonc.2022.830570)
Supplement: Supplementary file 4 [file Table_1.xlsx]

## Sheet: Sheet1
Supplemental Table 1 Receiver operating characteristic (ROC) curve for MSLN expression in ovarian cancer
ROC statistical description
Group1	Group2	number	minimum value	maximum value	Median	IQR	Mean	SD	SE
MSLN	Normal	88	0	5.068	0.511	1.28	1.077	1.203	0.128
MSLN	Tumor	427	0	11.746	8.755	1.499	8.491	1.47	0.071
ROC information table 1
Predictor variable	cut-off value	True number	True negative	False positive number	False negative number
			number
MSLN	5.122	413	88	0	14
ROC information table 2
Predictor variable	cut-off value	sensitivity	Specificity	Positive predictive value	False predictive value	Youden index
MSLN	5.122	0.967	1	1	0.863	0.967
