# Supplementary material for: MSLN Correlates With Immune Infiltration and Chemoresistance as a Prognostic Biomarker in Ovarian Cancer
Source: Front Oncol. 2022 May 25;12:830570. doi: 10.3389/fonc.2022.830570 (PMC9174524; doi:10.3389/fonc.2022.830570)
Supplement: Supplementary file 5 [file Table_2.xlsx]

## Sheet: Sheet1
Supplementary Table 2 The prognostic value of MSLN in various ovarian cancer subgroups
Characteristics	N (%)	HR (95% CI)	P value
Histology
Endometrioid	62 (51)	4.85(1.87-12.57)	<0.001
Serous	1232 (1104)	1.26(1.09-1.470)	0.0023
Stage
1	107 (96)	3.03(0.67-13.59)	0.13
2	72 (67)	1.570(0.621-2.074)	0.14
3	1079(919)	1.21(1.03-1.42)	0.02
4	189(162)	1.9(1.29-2.8)	0.001
Grade
1	56(37)	4.28(1.3-14.16)	0.0099
2	325(256)	1.39(1.02-1.9)	0.038
3	1024(837)	1.32(1.09-1.59)	0.0037
