# Supplementary material for: MSLN Correlates With Immune Infiltration and Chemoresistance as a Prognostic Biomarker in Ovarian Cancer
Source: Front Oncol. 2022 May 25;12:830570. doi: 10.3389/fonc.2022.830570 (PMC9174524; doi:10.3389/fonc.2022.830570)
Supplement: Supplementary file 6 [file Table_3.xlsx]

## Sheet: Sheet1
Supplementary Table 3 Tissue microarray array and tissue microarray clinical information
Tissue microarray array
	A	B	C	D	E	F	G	H	I	J
1	A1-cancer	A2-cancer	A3-cancer	A4-cancer	A5-cancer	A6-cancer	A7-cancer	A8-cancer	A9-cancer	A10-cancer
2	B1-cancer	B2-cancer	B3-cancer	B4-cancer	B5-cancer	B6-cancer	B7-cancer	B8-cancer	B9-cancer	B10-cancer
3	C1-cancer	C2-cancer	C3-cancer	C4-cancer	C5-cancer	C6-cancer	C7-cancer	C8-cancer	C9-cancer	C10-cancer
4	D1-cancer	D2-cancer	D3-cancer	D4-cancer	D5-cancer	D6-cancer	D7-cancer	D8-cancer	D9-cancer	D10-cancer
5	E1-cancer	E2-cancer	E3-cancer	E4-cancer	E5-cancer	E6-cancer	E7-cancer	E8-cancer	E9-cancer	E10-cancer
6	F1-cancer	F2-cancer	F3-cancer	F4-cancer	F5-cancer	F6-cancer	F7-cancer	F8-normal	F9-normal	F10-normal
7	G1-normal	G2-normal	G3-normal	G4-normal	G5-normal	G6-normal	G7-normal	G8-normal	G9-normal
Tissue microarray clinical information
Chip number	Diagnosis	gender	age	part	Tumor types	Greatest tumor diameter（cm）	Invasion of surrounding tissue	lymph node	TNM
A1	cancer	female	50	Bilateral ovaries	Ovarian clear cell carcinoma	4	broad ligament, rectum, bladder	N	3C
A2	cancer	female	60	Left ovary	High grade serous ovarian carcinoma	20	greater omenta、surface of the colon	N	3C
A3	cancer	female	55	Bilateral ovaries	Low grade serous ovarian carcinoma	5	greater omentum, colon	Y	3C
A4	cancer	female	61	Bilateral ovaries	Low grade serous ovarian carcinoma	15	无	N	2C
A5	cancer	female	40	Left ovary	Low grade serous ovarian carcinoma	10	fallopian tube, broad ligament, omentum, bladder, colon	N	3C
A6	cancer	female	40	Bilateral ovaries	Low grade serous ovarian carcinoma	5	fallopian tube, broad ligament, omentum, bladder, colon	N	3C
A7	cancer	female	43	Bilateral ovaries	Low grade serous ovarian carcinoma	15	pelvic peritoneum	N	2B
A8	cancer	female	43	Bilateral ovaries	Low grade serous ovarian carcinoma	4	pelvic peritoneum	N	2B
A9	cancer	female	51	Bilateral ovaries	High grade serous ovarian carcinoma	8	broad ligament, fallopian tube serosal surface	N	2A
A10	cancer	female	45	Left ovary	Ovarian clear cell carcinoma	12	No	N	1C
B1	cancer	female	60	Bilateral ovaries	Ovarian clear cell carcinoma	10	broad ligament	Y	3C
B2	cancer	female	50	Bilateral ovaries	High grade serous ovarian carcinoma	8	omentum, bladder	N	3C
B3	cancer	female	64	Bilateral ovaries	High grade serous ovarian carcinoma	8	colon, rectum	N	3C
B4	cancer	female	64	Bilateral ovaries	High grade serous ovarian carcinoma	3	colon, rectum	N	3C
B5	cancer	female	54	Right ovary	Mucinous ovarian carcinoma	17	No	N	1A
B6	cancer	female	48	Bilateral ovaries	Mucinous ovarian carcinoma	5	colon	N	3
B7	cancer	female	67	Right ovary	Low grade serous ovarian carcinoma	6	uterine tube	N	2A
B8	cancer	female	68	Bilateral ovaries	Low grade serous ovarian carcinoma	9	colon, bladder, peritoneum, stomach	N	4
B9	cancer	female	74	Bilateral ovaries	Mucinous ovarian carcinoma	3	colon, liver, pelvic abdominal wall, omentum	N	3C
B10	cancer	female	52	Bilateral ovaries	Low grade serous ovarian carcinoma	5	colon, rectum, appendix, omentum	N	3C
C1	cancer	female	52	Bilateral ovaries	Low grade serous ovarian carcinoma	4	colon, rectum, appendix, omentum	N	3C
C2	cancer	female	56	Left ovary	High grade serous ovarian carcinoma	7	uterus, appendix, omentum, colon	N	3C
C3	cancer	female	55	Bilateral ovaries	High grade serous ovarian carcinoma	5	uterus, appendix, omentum, colon	N	3C
C4	cancer	female	65	Left ovary	High grade serous ovarian carcinoma	11	omentum, colon	N	3C
C5	cancer	female	22	Left ovary	Mucinous ovarian carcinoma	11	No	N	1A
C6	cancer	female	60	Bilateral ovaries	Low grade serous ovarian carcinoma	10	uterus, abdominal wall, colon, omentum	N	3C
C7	cancer	female	51	Left ovary	Mucinous ovarian carcinoma	10	colon metastasis	N	4
C8	cancer	female	47	Left ovary	Ovarian clear cell carcinoma	14	No	N	1C
C9	cancer	female	47	Left ovary	Ovarian clear cell carcinoma	10	No	N	1C
C10	cancer	female	52	Right ovary	High grade serous ovarian carcinoma	5	colon	N	4
D1	cancer	female	52	Right ovary	Ovarian clear cell carcinoma	10	No	N	1A
D2	cancer	female	54	Bilateral ovaries	High grade serous ovarian carcinoma	5	uterus	N	3C
D3	cancer	female	60	Bilateral ovaries	High grade serous ovarian carcinoma	3	rectal serosal surface	N	2B
D4	cancer	female	46	Right ovary	Ovarian clear cell carcinoma	15	omentum, bladder, colon	N	3C
D5	cancer	female	53	Bilateral ovaries	Low grade serous ovarian carcinoma	3	omentum, fallopian tube, peritoneum	N	3C
D6	cancer	female	55	Bilateral ovaries	Low grade serous ovarian carcinoma	8	omentum, fallopian tube, peritoneum	N	3C
D7	cancer	female	58	Right ovary	Ovarian clear cell carcinoma	17	No	N	2C
D8	cancer	female	52	Right ovary	Mucinous ovarian carcinoma	6	No	N	1A
D9	cancer	female	51	Bilateral ovaries	High grade serous ovarian carcinoma	5	fallopian tube, broad ligament, rectum, omentum, appendix, uterus	N	3C
D10	cancer	female	51	Bilateral ovaries	High grade serous ovarian carcinoma	5	fallopian tube, broad ligament, rectum, omentum, appendix, uterus	N	3C
E1	cancer	female	63	Bilateral ovaries	Mucinous ovarian carcinoma	6	colon, liver, spleen, bladder, ligaments, omentum	N	4
E2	cancer	female	72	Right ovary	Low grade serous ovarian carcinoma	5	abdominal cavity, omentum	N	3C
E3	cancer	female	54	Left ovary	Mucinous ovarian carcinoma	13	No	N	1A
E4	cancer	female	72	Right ovary	Low grade serous ovarian carcinoma	8	colon	N	2B
E5	cancer	female	49	Bilateral ovaries	High grade serous ovarian carcinoma	15	uterus, fallopian tube, omentum, bladder, appendix	N	3A
E6	cancer	female	44	Right ovary	Low grade serous ovarian carcinoma	11	No	Y	3C
E7	cancer	female	53	Bilateral ovaries	High grade serous ovarian carcinoma	7	mesenteric, pelvic floor, broad ligament	Y	2C
E8	cancer	female	49	Right ovary	High grade serous ovarian carcinoma	9	No	N	2C
E9	cancer	female	49	Right ovary	High grade serous ovarian carcinoma	7	No	N	2C
E10	cancer	female	48	Bilateral ovaries	High grade serous ovarian carcinoma	6	uterus	Y	3
F1	cancer	female	48	Bilateral ovaries	High grade serous ovarian carcinoma	5	uterus	N	3
F2	cancer	female	48	Right ovary	High grade serous ovarian carcinoma	5	omentum, fallopian tube, colon	N	3C
F3	cancer	female	41	Left ovary	Mucinous-serous cystadenocarcinoma of the ovary	11	No	N	2B
F4	cancer	female	51	Bilateral ovaries	High grade serous ovarian carcinoma	8	uterine tube	N	2C
F5	cancer	female	64	Left ovary	Low grade serous ovarian carcinoma	10	colon	N	3C
F6	cancer	female	49	Bilateral ovaries	High grade serous ovarian carcinoma	8	uterus, fallopian tube, omentum, bladder, peritoneum, appendix	N	3C
F7	cancer	female	49	Bilateral ovaries	High grade serous ovarian carcinoma	4	uterus, fallopian tube, omentum, bladder, peritoneum, appendix	N	3C
F8	normal	female	43	Left side	Uterine tube
F9	normal	female	64	Left side	Uterine tube
F10	normal	female	39	Right side	Uterine tube
G1	normal	female	45	Left side	Uterine tube
G2	normal	female	62	Right side	Uterine tube
G3	normal	female	38	Right side	Uterine tube
G4	normal	female	46	Left side	Uterine tube
G5	normal	female	55	Left side	Uterine tube
G6	normal	female	57	Right side	Uterine tube
G7	normal	female	52	Right side	Uterine tube
G8	normal	female	43	Left side	Uterine tube
G9	normal	female	50	Right side	Uterine tube
