# Supplementary material for: MSLN Correlates With Immune Infiltration and Chemoresistance as a Prognostic Biomarker in Ovarian Cancer
Source: Front Oncol. 2022 May 25;12:830570. doi: 10.3389/fonc.2022.830570 (PMC9174524; doi:10.3389/fonc.2022.830570)
Supplement: Supplementary file 7 [file Table_4.xlsx]

## Sheet: Sheet 1
Supplemental Table 4 50 items of MSLN negatively-related differential expressed Genes
target molecule	Related molecules	Pearson correlation coefficient	P value(Pearson)	spearman correlation coefficient	P value(Spearman)
MSLN	RNFT1	-0.489038	3.50367e-24	-0.483901	0
MSLN	AEN	-0.459078	3.73304e-21	-0.481547	0
MSLN	UBXN2A	-0.449949	2.73446e-20	-0.466417	0
MSLN	FANCI	-0.391699	2.39382e-15	-0.453124	0
MSLN	RRM2	-0.406113	1.75483e-16	-0.446564	0
MSLN	BLM	-0.374014	4.98385e-14	-0.434626	0
MSLN	CHRNA5	-0.354905	1.08299e-12	-0.432493	1.04624e-18
MSLN	DONSON	-0.368126	1.31553e-13	-0.430813	0
MSLN	CHAC2	-0.393608	1.70568e-15	-0.429637	0
MSLN	CDC6	-0.41251	5.28007e-17	-0.42508	0
MSLN	PNPT1	-0.332829	2.9592e-11	-0.424703	0
MSLN	TOP2A	-0.369483	1.0536e-13	-0.420163	0
MSLN	PSMD12	-0.344666	5.18809e-12	-0.419063	0
MSLN	DNA2	-0.409445	9.41787e-17	-0.418887	0
MSLN	SRSF12	-0.4337	8.18781e-19	-0.417545	0
MSLN	PRKD3	-0.422767	7.28883e-18	-0.416316	0
MSLN	CDC25A	-0.399781	5.61738e-16	-0.413176	0
MSLN	KIF23	-0.3218	1.40346e-10	-0.412524	0
MSLN	EZH2	-0.33707	1.59939e-11	-0.412116	0
MSLN	BRIP1	-0.381104	1.50838e-14	-0.409192	0
MSLN	PRR11	-0.382549	1.17813e-14	-0.406233	0
MSLN	CLSPN	-0.350055	2.29067e-12	-0.404733	0
MSLN	SLC35B4	-0.426925	3.20319e-18	-0.404724	0
MSLN	ARNTL2	-0.356096	8.99224e-13	-0.403578	0
MSLN	HEY1	-0.504342	7.57e-26	-0.402463	0
MSLN	NCAPH	-0.378791	2.23508e-14	-0.401414	0
MSLN	KLHL42	-0.384351	8.64084e-15	-0.400792	0
MSLN	DBF4	-0.38	1.82047e-14	-0.399011	0
MSLN	SLC16A10	-0.397473	8.53262e-16	-0.398855	5.27334e-18
MSLN	MAPK6	-0.338881	1.22635e-11	-0.397454	1.43336e-16
MSLN	RAD51AP1	-0.361536	3.80805e-13	-0.395964	3.56909e-16
MSLN	KIF4A	-0.356469	8.4822e-13	-0.394345	6.94447e-16
MSLN	RTKN2	-0.334891	2.19664e-11	-0.393982	7.88881e-16
MSLN	PRPS1	-0.429219	2.02528e-18	-0.391924	1.49339e-15
MSLN	CDC27	-0.363535	2.76578e-13	-0.391604	1.63362e-15
MSLN	TMEM38B	-0.386112	6.37126e-15	-0.389164	3.06873e-15
MSLN	KNL1	-0.320581	1.6604e-10	-0.389037	3.16465e-15
MSLN	FBXO5	-0.382693	1.14938e-14	-0.388387	3.69355e-15
MSLN	FAM136A	-0.312673	4.85493e-10	-0.38648	5.69637e-15
MSLN	GFRA3	-0.473161	1.53488e-22	-0.386323	5.89518e-15
MSLN	BUB1	-0.334871	2.20301e-11	-0.385574	6.93384e-15
MSLN	FBXO43	-0.382703	1.14736e-14	-0.384511	8.68174e-15
MSLN	WDCP	-0.429211	2.02875e-18	-0.383987	9.67779e-15
MSLN	LIN52	-0.407182	1.43822e-16	-0.381944	1.46158e-14
MSLN	NUF2	-0.357187	7.57902e-13	-0.381712	1.52998e-14
MSLN	CENPA	-0.336343	1.77838e-11	-0.38165	1.5488e-14
MSLN	HDGFL3	-0.347839	3.21204e-12	-0.38156	1.57627e-14
MSLN	PCGF6	-0.391867	2.32363e-15	-0.381133	1.71352e-14
MSLN	AC098934.1	-0.418096	1.81108e-17	-0.380539	1.66101e-14
MSLN	KIAA1586	-0.384831	7.95466e-15	-0.38001	2.12804e-14
