# Supplementary material for: MSLN Correlates With Immune Infiltration and Chemoresistance as a Prognostic Biomarker in Ovarian Cancer
Source: Front Oncol. 2022 May 25;12:830570. doi: 10.3389/fonc.2022.830570 (PMC9174524; doi:10.3389/fonc.2022.830570)
Supplement: Supplementary file 8 [file Table_5.xlsx]

## Sheet: Sheet 1
Supplemental Table 5 50 items of MSLN positively-related differential expressed Genes
target molecule	Related molecules	Pearson correlation coefficient	P value(Pearson)	spearman correlation coefficient	P value(Spearman)
MSLN	AL031258.1	0.445527	7.02205e-20	0.468552	4.43359e-22
MSLN	MSLNL	0.479296	3.64664e-23	0.462232	0
MSLN	SLC9A3R2	0.398868	6.63025e-16	0.458381	0
MSLN	HAGHL	0.47835	4.55999e-23	0.453208	0
MSLN	CIAO3	0.413531	4.34822e-17	0.433852	0
MSLN	FBXL16	0.413149	4.67613e-17	0.420305	0
MSLN	FOLR1	0.494873	8.30725e-25	0.407664	0
MSLN	ANTKMT	0.408299	1.16736e-16	0.398742	1.45666e-17
MSLN	CD151	0.473637	1.37421e-22	0.397453	1.43466e-16
MSLN	CD81	0.404903	2.19583e-16	0.392957	1.10078e-15
MSLN	NAA80	0.39131	2.56381e-15	0.389606	2.75369e-15
MSLN	RAB40C	0.317085	2.67847e-10	0.389575	2.77464e-15
MSLN	CYP4Z2P	0.332034	3.3174e-11	0.383794	9.51195e-15
MSLN	SNCG	0.389334	3.63077e-15	0.37917	2.49643e-14
MSLN	JMJD8	0.356109	8.97486e-13	0.378749	2.70233e-14
MSLN	YPEL3	0.407244	1.42161e-16	0.377804	3.2231e-14
MSLN	SMIM22	0.384472	8.46348e-15	0.377008	3.7325e-14
MSLN	POU2F3	0.372612	6.29129e-14	0.376317	4.23395e-14
MSLN	PPP1R16A	0.415563	2.94912e-17	0.3752	5.18092e-14
MSLN	BICDL2	0.375098	4.15933e-14	0.374012	6.40352e-14
MSLN	AC106782.1	0.34721	3.53402e-12	0.372848	7.86104e-14
MSLN	CYP4B1	0.430092	1.69957e-18	0.370379	1.2057e-13
MSLN	KRT7	0.415851	2.79095e-17	0.370159	1.25192e-13
MSLN	UPK3B	0.425578	4.18589e-18	0.369667	1.36167e-13
MSLN	KCNK15	0.464065	1.22619e-21	0.368802	1.57697e-13
MSLN	SEPTIN1	0.38747	5.0308e-15	0.368729	1.59643e-13
MSLN	MVP	0.398329	7.31035e-16	0.368028	1.79687e-13
MSLN	METTL26	0.35081	2.04019e-12	0.36663	2.27006e-13
MSLN	RSPO1	0.385333	7.29284e-15	0.365777	2.61486e-13
MSLN	HCFC1R1	0.366096	1.82994e-13	0.364277	3.34729e-13
MSLN	SLC22A18	0.3718	7.19601e-14	0.363495	3.80304e-13
MSLN	UBALD1	0.269993	9.38252e-08	0.362204	4.68939e-13
MSLN	NME3	0.354564	1.14214e-12	0.357365	1.01376e-12
MSLN	TSPO	0.395984	1.11548e-15	0.357044	1.06632e-12
MSLN	TSR3	0.263275	1.98739e-07	0.355112	1.44163e-12
MSLN	CDIPT	0.346796	3.76258e-12	0.354173	1.66763e-12
MSLN	RASSF7	0.419452	1.39273e-17	0.352298	2.22579e-12
MSLN	TMC4	0.418904	1.54873e-17	0.35193	2.35461e-12
MSLN	TMEM139	0.434132	7.49784e-19	0.350945	2.73653e-12
MSLN	GPT	0.336045	1.85731e-11	0.348025	4.25661e-12
MSLN	SCARA3	0.375948	3.60771e-14	0.345503	6.2043e-12
MSLN	AC131097.2	0.318399	2.23951e-10	0.34393	7.83239e-12
MSLN	TBL3	0.257818	3.60175e-07	0.343499	8.34693e-12
MSLN	LINC01133	0.35295	1.46712e-12	0.342195	1.01092e-11
MSLN	BCAM	0.390497	2.95959e-15	0.34194	1.0495e-11
MSLN	GNPTG	0.281531	2.4624e-08	0.341241	1.16242e-11
MSLN	ADIRF-AS1	0.319151	2.02065e-10	0.340815	1.23695e-11
MSLN	UNC5B-AS1	0.396929	9.41222e-16	0.340723	1.25359e-11
MSLN	ELMO3	0.339429	1.13116e-11	0.340221	1.34863e-11
