# Supplementary material for: MSLN Correlates With Immune Infiltration and Chemoresistance as a Prognostic Biomarker in Ovarian Cancer
Source: Front Oncol. 2022 May 25;12:830570. doi: 10.3389/fonc.2022.830570 (PMC9174524; doi:10.3389/fonc.2022.830570)
Supplement: Supplementary file 9 [file Table_6.xlsx]

## Sheet: sheet1
Supplemental Table 6 Gene nodes of MSLN interaction in Genemania
Gene 1	Gene 2	Weight	Network group	Network
HCRTR1	MSLN	0.0405335	Co-expression	Wang-Maris-2006
GPR17	HAS1	0.0170393	Co-expression	Wang-Maris-2006
CXCL10	MSLN	0.0188895	Co-expression	Wang-Maris-2006
CXCL10	HCRTR1	0.0167757	Co-expression	Wang-Maris-2006
SLPI	HAS1	0.00754796	Co-expression	Wang-Maris-2006
PIM2	MSLN	0.0351636	Co-expression	Wang-Maris-2006
PIM2	HCRTR1	0.0345211	Co-expression	Wang-Maris-2006
PIM2	CXCL10	0.0216653	Co-expression	Wang-Maris-2006
MUC16	MSLN	0.020633	Co-expression	Mallon-McKay-2013
SCGB1A1	MSLN	0.0198515	Co-expression	Mallon-McKay-2013
ALDH3B1	MSLN	0.017634	Co-expression	Mallon-McKay-2013
ALDH3B1	MUC16	0.0172619	Co-expression	Mallon-McKay-2013
CYP4B1	MSLN	0.0122417	Co-expression	Mallon-McKay-2013
CYP4B1	SCGB1A1	0.0115671	Co-expression	Mallon-McKay-2013
CXCL10	MSLN	0.0116836	Co-expression	Mallon-McKay-2013
CXCL10	CYP4B1	0.00902344	Co-expression	Mallon-McKay-2013
SLPI	MSLN	0.0181859	Co-expression	Mallon-McKay-2013
SLPI	MUC16	0.0201534	Co-expression	Mallon-McKay-2013
SLPI	SCGB1A1	0.0191527	Co-expression	Mallon-McKay-2013
LCN2	MUC16	0.0165668	Co-expression	Mallon-McKay-2013
LCN2	SCGB1A1	0.0149713	Co-expression	Mallon-McKay-2013
LCN2	SLPI	0.0168784	Co-expression	Mallon-McKay-2013
TPPP3	MSLN	0.0139121	Co-expression	Mallon-McKay-2013
TPPP3	HAS1	0.0147159	Co-expression	Mallon-McKay-2013
MUC16	MSLN	0.0190935	Co-expression	Roth-Zlotnik-2006
SCGB1A1	MSLN	0.0252807	Co-expression	Roth-Zlotnik-2006
ALOX15	MSLN	0.0325667	Co-expression	Roth-Zlotnik-2006
ALOX15	MUC16	0.0196103	Co-expression	Roth-Zlotnik-2006
HAS1	MSLN	0.0308729	Co-expression	Roth-Zlotnik-2006
HAS1	ALOX15	0.0276665	Co-expression	Roth-Zlotnik-2006
CYP4B1	SCGB1A1	0.0275539	Co-expression	Roth-Zlotnik-2006
SLPI	MUC16	0.0155091	Co-expression	Roth-Zlotnik-2006
ALDH3B1	MSLN	0.0148944	Co-expression	Ramaswamy-Golub-2001
LCN2	SLPI	0.0133691	Co-expression	Ramaswamy-Golub-2001
GPR17	MSLN	0.0289887	Co-expression	Alizadeh-Staudt-2000
MUC16	MSLN	0.0136344	Co-expression	Dobbin-Giordano-2005
CYP4B1	MSLN	0.011609	Co-expression	Dobbin-Giordano-2005
CXCL10	MSLN	0.0138734	Co-expression	Dobbin-Giordano-2005
LCN2	SLPI	0.00851989	Co-expression	Dobbin-Giordano-2005
TPPP3	SCGB1A1	0.015945	Co-expression	Dobbin-Giordano-2005
HAS1	MSLN	0.0198153	Co-expression	Bild-Nevins-2006 B
ALDH3B1	MSLN	0.0158283	Co-expression	Bild-Nevins-2006 B
SLPI	SCGB1A1	0.013043	Co-expression	Bild-Nevins-2006 B
LCN2	MSLN	0.019819	Co-expression	Bild-Nevins-2006 B
LCN2	ALDH3B1	0.0179639	Co-expression	Bild-Nevins-2006 B
HCRTR1	SCGB1A1	0.0124269	Co-expression	Burington-Shaughnessy-2008
GPR17	MSLN	0.0251608	Co-expression	Boldrick-Relman-2002
SLPI	MSLN	0.0158668	Co-expression	Perou-Botstein-2000
SLPI	SCGB1A1	0.0133145	Co-expression	Perou-Botstein-2000
LCN2	SLPI	0.00712527	Co-expression	Wang-Cheung-2015
SCGB1A1	MSLN	0.00859282	Co-expression	Wu-Garvey-2007
HAS1	MSLN	0.00770227	Co-expression	Wu-Garvey-2007
GPR17	HAS1	0.0140466	Co-expression	Wu-Garvey-2007
GPR17	HCRTR1	0.00631001	Co-expression	Wu-Garvey-2007
LCN2	MSLN	0.0219508	Co-expression	Ross-Perou-2001
TPPP3	MRM3	0.0169553	Co-expression	Ross-Perou-2001
ALDH3B1	MSLN	0.0106347	Co-expression	Perou-Botstein-1999
ALDH3B1	ALOX15	0.0143887	Co-localization	Schadt-Shoemaker-2004
MUC16	MSLN	0.0145294	Co-localization	Johnson-Shoemaker-2003
CPLANE2	MUC16	0.0140424	Co-localization	Johnson-Shoemaker-2003
SCGB1A1	MSLN	0.0133473	Co-localization	Johnson-Shoemaker-2003
SCGB1A1	MUC16	0.00734645	Co-localization	Johnson-Shoemaker-2003
ALOX15	MSLN	0.0199175	Co-localization	Johnson-Shoemaker-2003
ALOX15	MUC16	0.014432	Co-localization	Johnson-Shoemaker-2003
ALOX15	CPLANE2	0.0193803	Co-localization	Johnson-Shoemaker-2003
ALOX15	SCGB1A1	0.0111037	Co-localization	Johnson-Shoemaker-2003
CYP4B1	MSLN	0.0165317	Co-localization	Johnson-Shoemaker-2003
CYP4B1	MUC16	0.0109751	Co-localization	Johnson-Shoemaker-2003
CYP4B1	SCGB1A1	0.0130499	Co-localization	Johnson-Shoemaker-2003
CYP4B1	ALOX15	0.0165312	Co-localization	Johnson-Shoemaker-2003
GPR17	HCRTR1	0.0165187	Co-localization	Johnson-Shoemaker-2003
SLPI	MSLN	0.0107989	Co-localization	Johnson-Shoemaker-2003
SLPI	MUC16	0.00880858	Co-localization	Johnson-Shoemaker-2003
SLPI	CPLANE2	0.0110507	Co-localization	Johnson-Shoemaker-2003
SLPI	SCGB1A1	0.00597939	Co-localization	Johnson-Shoemaker-2003
SLPI	ALOX15	0.0115963	Co-localization	Johnson-Shoemaker-2003
SLPI	CYP4B1	0.00898935	Co-localization	Johnson-Shoemaker-2003
LCN2	MSLN	0.011745	Co-localization	Johnson-Shoemaker-2003
LCN2	MUC16	0.00841935	Co-localization	Johnson-Shoemaker-2003
LCN2	CPLANE2	0.00985833	Co-localization	Johnson-Shoemaker-2003
LCN2	ALOX15	0.010693	Co-localization	Johnson-Shoemaker-2003
LCN2	CYP4B1	0.00792618	Co-localization	Johnson-Shoemaker-2003
LCN2	SLPI	0.00726851	Co-localization	Johnson-Shoemaker-2003
TPPP3	MSLN	0.0188872	Co-localization	Johnson-Shoemaker-2003
TPPP3	MUC16	0.0098622	Co-localization	Johnson-Shoemaker-2003
TPPP3	SCGB1A1	0.00991442	Co-localization	Johnson-Shoemaker-2003
TPPP3	CYP4B1	0.0137685	Co-localization	Johnson-Shoemaker-2003
TPPP3	SLPI	0.0077127	Co-localization	Johnson-Shoemaker-2003
SCGB1A1	CPLANE2	0.00109828	Genetic Interactions	Lin-Smith-2010
DDX31	HAS1	0.00217435	Genetic Interactions	Lin-Smith-2010
PIM2	CPLANE2	0.00138034	Genetic Interactions	Lin-Smith-2010
CXCL10	GPR17	0.00413545	Physical Interactions	IREF-reactome
CXCL10	GPR17	0.00413545	Physical Interactions	Vastrik-Stein-2007
MUC16	MSLN	1	Physical Interactions	IREF-quickgo
ZBTB43	MSLN	0.231863	Physical Interactions	Havugimana-Emili-2012
MRPL28	MSLN	0.158848	Physical Interactions	Havugimana-Emili-2012
MRM3	MSLN	0.133956	Physical Interactions	Havugimana-Emili-2012
MRM3	MRPL28	0.0266428	Physical Interactions	Huttlin-Harper-2017
DDX31	MSLN	0.20138	Physical Interactions	Huttlin-Harper-2017
DDX31	LCN2	0.0222667	Physical Interactions	Huttlin-Harper-2017
MRM3	MRPL28	0.0520603	Physical Interactions	Huttlin-Gygi-2015
CPLANE2	MSLN	0.8848	Physical Interactions	IREF-matrixdb
CPLANE2	MSLN	0.765367	Physical Interactions	Wang-Yang-2011
CPLANE2	MSLN	0.266632	Physical Interactions	IREF-biogrid
ZBTB43	MSLN	0.0881084	Physical Interactions	IREF-biogrid
MRPL28	MSLN	0.0432867	Physical Interactions	IREF-biogrid
MRM3	MSLN	0.0617245	Physical Interactions	IREF-biogrid
MRM3	MRPL28	0.0201061	Physical Interactions	IREF-biogrid
DDX31	MSLN	0.0294304	Physical Interactions	IREF-biogrid
DDX31	LCN2	0.0273849	Physical Interactions	IREF-biogrid
MSLNL	MSLN	0.5	Shared protein domains	INTERPRO
AC241409.1	MSLN	0.5	Shared protein domains	INTERPRO
AC241409.1	MSLNL	0.5	Shared protein domains	INTERPRO
GPR17	HCRTR1	0.00724906	Shared protein domains	INTERPRO
MSLNL	MSLN	0.5	Shared protein domains	PFAM
AC241409.1	MSLN	0.5	Shared protein domains	PFAM
AC241409.1	MSLNL	0.5	Shared protein domains	PFAM
GPR17	HCRTR1	0.00349702	Shared protein domains	PFAM
