# Supplementary material for: MSLN Correlates With Immune Infiltration and Chemoresistance as a Prognostic Biomarker in Ovarian Cancer
Source: Front Oncol. 2022 May 25;12:830570. doi: 10.3389/fonc.2022.830570 (PMC9174524; doi:10.3389/fonc.2022.830570)
Supplement: Supplementary file 10 [file Table_7.xlsx]

## Sheet: sheet1
Supplemental Table 7 MSLN gene interaction network in Genemania
Group	Name	Weight	Reference	PubMed	Source	Note
Physical Interactions	Wang-Huang-2017	0.0441011	Molecular Details Underlying Dynamic Structures and Regulation of the Human 26S Proteasome. Wang et al. (2017). Mol Cell Proteomics	http://www.ncbi.nlm.nih.gov/pubmed/28292943
Physical Interactions	von Hundelshausen-Weber-2017	0.0232912	Chemokine interactome mapping enables tailored intervention in acute and chronic inflammation. von Hundelshausen et al. (2017). Sci Transl Med	http://www.ncbi.nlm.nih.gov/pubmed/28381538
Physical Interactions	McFarland-Nussbaum-2008	0.0220645	Proteomics analysis identifies phosphorylation-dependent alpha-synuclein protein interactions. McFarland et al. (2008). Mol Cell Proteomics	http://www.ncbi.nlm.nih.gov/pubmed/18614564
Physical Interactions	Guardia-Laguarta-Przedborski-2019	0.0165849	PINK1 Content in Mitochondria is Regulated by ER-Associated Degradation. Guardia-Laguarta et al. (2019). J Neurosci	http://www.ncbi.nlm.nih.gov/pubmed/31300519
Physical Interactions	Maréchal-Zou-2014	0.0145756	PRP19 transforms into a sensor of RPA-ssDNA after DNA damage and drives ATR activation via a ubiquitin-mediated circuitry. Mar茅chal et al. (2014). Mol Cell	http://www.ncbi.nlm.nih.gov/pubmed/24332808
Physical Interactions	Singh-Moore-2012	0.0140211	The cellular EJC interactome reveals higher-order mRNP structure and an EJC-SR protein nexus. Singh et al. (2012). Cell	http://www.ncbi.nlm.nih.gov/pubmed/23084401
Physical Interactions	Whisenant-Salomon-2015	0.0139404	The Activation-Induced Assembly of an RNA/Protein Interactome Centered on the Splicing Factor U2AF2 Regulates Gene Expression in Human CD4 T Cells. Whisenant et al. (2015). PLoS One	http://www.ncbi.nlm.nih.gov/pubmed/26641092
Physical Interactions	Tsai-Cristea-2012	0.0129946	Functional proteomics establishes the interaction of SIRT7 with chromatin remodeling complexes and expands its role in regulation of RNA polymerase I transcription. Tsai et al. (2012). Mol Cell Proteomics	http://www.ncbi.nlm.nih.gov/pubmed/22586326
Physical Interactions	Kneissl-Grummt-2003	0.0126132	Interaction and assembly of murine pre-replicative complex proteins in yeast and mouse cells. Kneissl et al. (2003). J Mol Biol	http://www.ncbi.nlm.nih.gov/pubmed/12614612
Physical Interactions	Zhang-Vermeulen-2017	0.0119761	An Interaction Landscape of Ubiquitin Signaling. Zhang et al. (2017). Mol Cell	http://www.ncbi.nlm.nih.gov/pubmed/28190767
Physical Interactions	Narayan-Bennett-2012	0.0115681	Short-chain 3-hydroxyacyl-coenzyme A dehydrogenase associates with a protein super-complex integrating multiple metabolic pathways. Narayan et al. (2012). PLoS One	http://www.ncbi.nlm.nih.gov/pubmed/22496890
Physical Interactions	Li-Fu-2017	0.0112825	The OncoPPi network of cancer-focused protein-protein interactions to inform biological insights and therapeutic strategies. Li et al. (2017). Nat Commun	http://www.ncbi.nlm.nih.gov/pubmed/28205554
Physical Interactions	Li-Hung-2019	0.0109182	MET Inhibitors Promote Liver Tumor Evasion of the Immune Response by Stabilizing PDL1. Li et al. (2019). Gastroenterology	http://www.ncbi.nlm.nih.gov/pubmed/30711629
Physical Interactions	Richter-Chrzanowska-Lightowlers-2010	0.0107178	A functional peptidyl-tRNA hydrolase, ICT1, has been recruited into the human mitochondrial ribosome. Richter et al. (2010). EMBO J	http://www.ncbi.nlm.nih.gov/pubmed/20186120
Physical Interactions	Ertych-Bastians-2016	0.0107157	CHK2-BRCA1 tumor-suppressor axis restrains oncogenic Aurora-A kinase to ensure proper mitotic microtubule assembly. Ertych et al. (2016). Proc Natl Acad Sci U S A	http://www.ncbi.nlm.nih.gov/pubmed/26831064
Physical Interactions	Yu-Chow-2013	0.0101056	VCP phosphorylation-dependent interaction partners prevent apoptosis in Helicobacter pylori-infected gastric epithelial cells. Yu et al. (2013). PLoS One	http://www.ncbi.nlm.nih.gov/pubmed/23383273
Physical Interactions	Lee-Jou-2019	0.00981835	Parkinson's disease-associated LRRK2-G2019S mutant acts through regulation of SERCA activity to control ER stress in astrocytes. Lee et al. (2019). Acta Neuropathol Commun	http://www.ncbi.nlm.nih.gov/pubmed/31046837
Physical Interactions	Colicelli-2010	0.00946651	ABL tyrosine kinases: evolution of function, regulation, and specificity. Colicelli. (2010). Sci Signal	http://www.ncbi.nlm.nih.gov/pubmed/20841568
Physical Interactions	Matsumoto-Nakayama-2005	0.00944007	Large-scale analysis of the human ubiquitin-related proteome. Matsumoto et al. (2005). Proteomics	http://www.ncbi.nlm.nih.gov/pubmed/16196087
Physical Interactions	Kotlyar-Jurisica-2015	0.00939609	In silico prediction of physical protein interactions and characterization of interactome orphans. Kotlyar et al. (2015). Nat Methods	http://www.ncbi.nlm.nih.gov/pubmed/25402006
Physical Interactions	Petschnigg-Stagljar-2014	0.00924305	The mammalian-membrane two-hybrid assay (MaMTH) for probing membrane-protein interactions in human cells. Petschnigg et al. (2014). Nat Methods	http://www.ncbi.nlm.nih.gov/pubmed/24658140
Physical Interactions	Guarani-Harper-2014	0.00886227	TIMMDC1/C3orf1 functions as a membrane-embedded mitochondrial complex I assembly factor through association with the MCIA complex. Guarani et al. (2014). Mol Cell Biol	http://www.ncbi.nlm.nih.gov/pubmed/24344204
Physical Interactions	Lu-Zhang-2013	0.00806293	The HECT type ubiquitin ligase NEDL2 is degraded by anaphase-promoting complex/cyclosome (APC/C)-Cdh1, and its tight regulation maintains the metaphase to anaphase transition. Lu et al. (2013). J Biol Chem	http://www.ncbi.nlm.nih.gov/pubmed/24163370
Physical Interactions	Berggård-James-2006	0.00779611	140 mouse brain proteins identified by Ca2+-calmodulin affinity chromatography and tandem mass spectrometry. Bergg氓rd et al. (2006). J Proteome Res	http://www.ncbi.nlm.nih.gov/pubmed/16512683
Physical Interactions	Kupka-Walczak-2016	0.00754176	SPATA2-Mediated Binding of CYLD to HOIP Enables CYLD Recruitment to Signaling Complexes. Kupka et al. (2016). Cell Rep	http://www.ncbi.nlm.nih.gov/pubmed/27545878
Physical Interactions	Freibaum-Taylor-2010	0.0072258	Global analysis of TDP-43 interacting proteins reveals strong association with RNA splicing and translation machinery. Freibaum et al. (2010). J Proteome Res	http://www.ncbi.nlm.nih.gov/pubmed/20020773
Physical Interactions	Perez-Perri-Espinosa-2016	0.00648175	The TIP60 Complex Is a Conserved Coactivator of HIF1A. Perez-Perri et al. (2016). Cell Rep	http://www.ncbi.nlm.nih.gov/pubmed/27320910
Physical Interactions	Jirawatnotai-Sicinski-2011	0.0064793	A function for cyclin D1 in DNA repair uncovered by protein interactome analyses in human cancers. Jirawatnotai et al. (2011). Nature	http://www.ncbi.nlm.nih.gov/pubmed/21654808
Physical Interactions	Kırlı-Görlich-2015	0.00645371	A deep proteomics perspective on CRM1-mediated nuclear export and nucleocytoplasmic partitioning. K谋rl谋 et al. (2015). Elife	http://www.ncbi.nlm.nih.gov/pubmed/26673895
Physical Interactions	Leung-Jones-2014	0.00621464	Enhanced prediction of Src homology 2 (SH2) domain binding potentials using a fluorescence polarization-derived c-Met, c-Kit, ErbB, and androgen receptor interactome. Leung et al. (2014). Mol Cell Proteomics	http://www.ncbi.nlm.nih.gov/pubmed/24728074
Physical Interactions	Yatim-Benkirane-2012	0.00601075	NOTCH1 nuclear interactome reveals key regulators of its transcriptional activity and oncogenic function. Yatim et al. (2012). Mol Cell	http://www.ncbi.nlm.nih.gov/pubmed/23022380
Physical Interactions	Mak-Moffat-2010	0.0059983	A lentiviral functional proteomics approach identifies chromatin remodeling complexes important for the induction of pluripotency. Mak et al. (2010). Mol Cell Proteomics	http://www.ncbi.nlm.nih.gov/pubmed/20305087
Physical Interactions	Chen-Ge-2013 B	0.00595092	Bcl2-associated athanogene 3 interactome analysis reveals a new role in modulating proteasome activity. Chen et al. (2013). Mol Cell Proteomics	http://www.ncbi.nlm.nih.gov/pubmed/23824909
Physical Interactions	Zanon-Pichler-2013	0.00591371	Profiling of Parkin-binding partners using tandem affinity purification. Zanon et al. (2013). PLoS One	http://www.ncbi.nlm.nih.gov/pubmed/24244333
Physical Interactions	Raisner-Gascoigne-2018	0.00569591	Enhancer Activity Requires CBP/P300 Bromodomain-Dependent Histone H3K27 Acetylation. Raisner et al. (2018). Cell Rep	http://www.ncbi.nlm.nih.gov/pubmed/30110629
Physical Interactions	Jang-Trono-2018	0.00566456	KAP1 facilitates reinstatement of heterochromatin after DNA replication. Jang et al. (2018). Nucleic Acids Res	http://www.ncbi.nlm.nih.gov/pubmed/29955894
Physical Interactions	Ahn-Lee-2008	0.0055716	The tumour suppressor PTEN mediates a negative regulation of the E3 ubiquitin-protein ligase Nedd4. Ahn et al. (2008). Biochem J	http://www.ncbi.nlm.nih.gov/pubmed/18307411
Physical Interactions	IREF-reactome	0.00549686
Physical Interactions	Vastrik-Stein-2007	0.00549686	Reactome: a knowledge base of biologic pathways and processes. Vastrik et al. (2007). Genome Biol	http://www.ncbi.nlm.nih.gov/pubmed/17367534
Physical Interactions	Liu-Varjosalo-2018	0.00502704	An AP-MS- and BioID-compatible MAC-tag enables comprehensive mapping of protein interactions and subcellular localizations. Liu et al. (2018). Nat Commun	http://www.ncbi.nlm.nih.gov/pubmed/29568061
Physical Interactions	Wang-Liu-2019	0.00483558	POH1 contributes to hyperactivation of TGF-尾 signaling and facilitates hepatocellular carcinoma metastasis through deubiquitinating TGF-尾 receptors and caveolin-1. Wang et al. (2019). EBioMedicine	http://www.ncbi.nlm.nih.gov/pubmed/30745168
Physical Interactions	Murakawa-Landthaler-2015	0.00473213	RC3H1 post-transcriptionally regulates A20 mRNA and modulates the activity of the IKK/NF-魏B pathway. Murakawa et al. (2015). Nat Commun	http://www.ncbi.nlm.nih.gov/pubmed/26170170
Physical Interactions	Elliott-Gyrd-Hansen-2016	0.00468286	SPATA2 Links CYLD to LUBAC, Activates CYLD, and Controls LUBAC Signaling. Elliott et al. (2016). Mol Cell	http://www.ncbi.nlm.nih.gov/pubmed/27591049
Physical Interactions	Lee-Choi-2016	0.00463269	Interactomic analysis of REST/NRSF and implications of its functional links with the transcription suppressor TRIM28 during neuronal differentiation. Lee et al. (2016). Sci Rep	http://www.ncbi.nlm.nih.gov/pubmed/27976729
Physical Interactions	Hüttenhain-Krogan-2019	0.00461796	ARIH2 Is a Vif-Dependent Regulator of CUL5-Mediated APOBEC3G Degradation in HIV Infection. H眉ttenhain et al. (2019). Cell Host Microbe	http://www.ncbi.nlm.nih.gov/pubmed/31253590
Physical Interactions	IREF-bhf-ucl	0.00455071
Physical Interactions	Leung-Miller-2017	0.00453261	ZMYM3 regulates BRCA1 localization at damaged chromatin to promote DNA repair. Leung et al. (2017). Genes Dev	http://www.ncbi.nlm.nih.gov/pubmed/28242625
Physical Interactions	Scifo-Lalowski-2015	0.00450893	Quantitative analysis of PPT1 interactome in human neuroblastoma cells. Scifo et al. (2015). Data Brief	http://www.ncbi.nlm.nih.gov/pubmed/26217791
Physical Interactions	Koch-Hermeking-2007	0.00450472	Large-scale identification of c-MYC-associated proteins using a combined TAP/MudPIT approach. Koch et al. (2007). Cell Cycle	http://www.ncbi.nlm.nih.gov/pubmed/17314511
Physical Interactions	Chen-Zhang-2013	0.00428333	Quantitative study of the interactome of PKC味 involved in the EGF-induced tumor cell chemotaxis. Chen et al. (2013). J Proteome Res	http://www.ncbi.nlm.nih.gov/pubmed/23402259
Physical Interactions	Neganova-Lako-2011	0.00420872	An important role for CDK2 in G1 to S checkpoint activation and DNA damage response in human embryonic stem cells. Neganova et al. (2011). Stem Cells	http://www.ncbi.nlm.nih.gov/pubmed/21319273
Physical Interactions	Taipale-Lindquist-2012	0.00419148	Quantitative analysis of HSP90-client interactions reveals principles of substrate recognition. Taipale et al. (2012). Cell	http://www.ncbi.nlm.nih.gov/pubmed/22939624
Physical Interactions	Heidelberger-Beli-2018	0.00409106	Proteomic profiling of VCP substrates links VCP to K6-linked ubiquitylation and c-Myc function. Heidelberger et al. (2018). EMBO Rep	http://www.ncbi.nlm.nih.gov/pubmed/29467282
Physical Interactions	Persaud-Rotin-2009 A	0.00393277	Comparison of substrate specificity of the ubiquitin ligases Nedd4 and Nedd4-2 using proteome arrays. Persaud et al. (2009). Mol Syst Biol	http://www.ncbi.nlm.nih.gov/pubmed/19953087
Physical Interactions	McNamara-D'Orso-2016	0.00381148	KAP1 Recruitment of the 7SK snRNP Complex to Promoters Enables Transcription Elongation by RNA Polymerase II. McNamara et al. (2016). Mol Cell	http://www.ncbi.nlm.nih.gov/pubmed/26725010
Physical Interactions	Xie-Cong-2013	0.00379955	Deubiquitinase FAM/USP9X interacts with the E3 ubiquitin ligase SMURF1 protein and protects it from ligase activity-dependent self-degradation. Xie et al. (2013). J Biol Chem	http://www.ncbi.nlm.nih.gov/pubmed/23184937
Physical Interactions	Zhou-Conrads-2004	0.00378051	An investigation into the human serum "interactome". Zhou et al. (2004). Electrophoresis	http://www.ncbi.nlm.nih.gov/pubmed/15174051
Physical Interactions	Alsulami-Cagney-2019	0.00340657	SETD1A Methyltransferase Is Physically and Functionally Linked to the DNA Damage Repair Protein RAD18. Alsulami et al. (2019). Mol Cell Proteomics	http://www.ncbi.nlm.nih.gov/pubmed/31076518
Physical Interactions	Beyer-Boldt-2018	0.00337904	CRISPR/Cas9-mediated Genomic Editing of Cluap1/IFT38 Reveals a New Role in Actin Arrangement. Beyer et al. (2018). Mol Cell Proteomics	http://www.ncbi.nlm.nih.gov/pubmed/29615496
Physical Interactions	Fogeron-Lange-2013	0.00337514	LGALS3BP regulates centriole biogenesis and centrosome hypertrophy in cancer cells. Fogeron et al. (2013). Nat Commun	http://www.ncbi.nlm.nih.gov/pubmed/23443559
Physical Interactions	Phillips-Corn-2013	0.00332165	Conformational dynamics control ubiquitin-deubiquitinase interactions and influence in vivo signaling. Phillips et al. (2013). Proc Natl Acad Sci U S A	http://www.ncbi.nlm.nih.gov/pubmed/23801757
Physical Interactions	IREF-hpidb	0.00330863
Physical Interactions	Diner-Cristea-2015	0.00325306	Interactions of the Antiviral Factor Interferon Gamma-Inducible Protein 16 (IFI16) Mediate Immune Signaling and Herpes Simplex Virus-1 Immunosuppression. Diner et al. (2015). Mol Cell Proteomics	http://www.ncbi.nlm.nih.gov/pubmed/25693804
Physical Interactions	Malovannaya-Qin-2010	0.00321664	Streamlined analysis schema for high-throughput identification of endogenous protein complexes. Malovannaya et al. (2010). Proc Natl Acad Sci U S A	http://www.ncbi.nlm.nih.gov/pubmed/20133760
Physical Interactions	Barr-Knapp-2009	0.00321526	Large-scale structural analysis of the classical human protein tyrosine phosphatome. Barr et al. (2009). Cell	http://www.ncbi.nlm.nih.gov/pubmed/19167335
Physical Interactions	Faust-Frankel-2018	0.00316726	The HIV-1 Tat protein recruits a ubiquitin ligase to reorganize the 7SK snRNP for transcriptional activation. Faust et al. (2018). Elife	http://www.ncbi.nlm.nih.gov/pubmed/29845934
Physical Interactions	Pladevall-Morera-Lopez-Contreras-2019	0.00315931	Proteomic characterization of chromosomal common fragile site (CFS)-associated proteins uncovers ATRX as a regulator of CFS stability. Pladevall-Morera et al. (2019). Nucleic Acids Res	http://www.ncbi.nlm.nih.gov/pubmed/31180492
Physical Interactions	Fenner-Prehn-2010	0.00303195	Expanding the substantial interactome of NEMO using protein microarrays. Fenner et al. (2010). PLoS One	http://www.ncbi.nlm.nih.gov/pubmed/20098747
Physical Interactions	Keller-Lee-2014	0.00292159	SAICAR induces protein kinase activity of PKM2 that is necessary for sustained proliferative signaling of cancer cells. Keller et al. (2014). Mol Cell	http://www.ncbi.nlm.nih.gov/pubmed/24606918
Physical Interactions	Persaud-Rotin-2009 B	0.00290264	Comparison of substrate specificity of the ubiquitin ligases Nedd4 and Nedd4-2 using proteome arrays. Persaud et al. (2009). Mol Syst Biol	http://www.ncbi.nlm.nih.gov/pubmed/19953087
Physical Interactions	Oliviero-Cagney-2016	0.00288718	Dynamic Protein Interactions of the Polycomb Repressive Complex 2 during Differentiation of Pluripotent Cells. Oliviero et al. (2016). Mol Cell Proteomics	http://www.ncbi.nlm.nih.gov/pubmed/27634302
Physical Interactions	Nassa-Weisz-2019	0.00287128	The RNA-mediated estrogen receptor 伪 interactome of hormone-dependent human breast cancer cell nuclei. Nassa et al. (2019). Sci Data	http://www.ncbi.nlm.nih.gov/pubmed/31527615
Physical Interactions	Weinmann-Meister-2009	0.00280426	Importin 8 is a gene silencing factor that targets argonaute proteins to distinct mRNAs. Weinmann et al. (2009). Cell	http://www.ncbi.nlm.nih.gov/pubmed/19167051
Physical Interactions	Yang-Brasier-2015	0.00276682	Systematic Determination of Human Cyclin Dependent Kinase (CDK)-9 Interactome Identifies Novel Functions in RNA Splicing Mediated by the DEAD Box (DDX)-5/17 RNA Helicases. Yang et al. (2015). Mol Cell Proteomics	http://www.ncbi.nlm.nih.gov/pubmed/26209609
Physical Interactions	Kristensen-Foster-2012	0.00275573	A high-throughput approach for measuring temporal changes in the interactome. Kristensen et al. (2012). Nat Methods	http://www.ncbi.nlm.nih.gov/pubmed/22863883
Physical Interactions	Behzadnia-Lührmann-2007	0.00265963	Composition and three-dimensional EM structure of double affinity-purified, human prespliceosomal A complexes. Behzadnia et al. (2007). EMBO J	http://www.ncbi.nlm.nih.gov/pubmed/17332742
Physical Interactions	Llères-Lamond-2010	0.00263606	Direct interaction between hnRNP-M and CDC5L/PLRG1 proteins affects alternative splice site choice. Ll猫res et al. (2010). EMBO Rep	http://www.ncbi.nlm.nih.gov/pubmed/20467437
Physical Interactions	Weishäupl-Schmidt-2019	0.00256138	Physiological and pathophysiological characteristics of ataxin-3 isoforms. Weish盲upl et al. (2019). J Biol Chem	http://www.ncbi.nlm.nih.gov/pubmed/30455355
Physical Interactions	Varjosalo-Gstaiger-2013 B	0.00247548	The protein interaction landscape of the human CMGC kinase group. Varjosalo et al. (2013). Cell Rep	http://www.ncbi.nlm.nih.gov/pubmed/23602568
Physical Interactions	Hein-Mann-2015	0.00244175	A human interactome in three quantitative dimensions organized by stoichiometries and abundances. Hein et al. (2015). Cell	http://www.ncbi.nlm.nih.gov/pubmed/26496610
Physical Interactions	Hosp-Selbach-2015	0.00244047	Quantitative interaction proteomics of neurodegenerative disease proteins. Hosp et al. (2015). Cell Rep	http://www.ncbi.nlm.nih.gov/pubmed/25959826
Physical Interactions	Hutchins-Peters-2010	0.00237971	Systematic analysis of human protein complexes identifies chromosome segregation proteins. Hutchins et al. (2010). Science	http://www.ncbi.nlm.nih.gov/pubmed/20360068
Physical Interactions	Greco-Cristea-2011	0.00237405	Nuclear import of histone deacetylase 5 by requisite nuclear localization signal phosphorylation. Greco et al. (2011). Mol Cell Proteomics	http://www.ncbi.nlm.nih.gov/pubmed/21081666
Physical Interactions	Thompson-Luchansky-2014	0.00237303	Quantitative Lys-系-Gly-Gly (diGly) proteomics coupled with inducible RNAi reveals ubiquitin-mediated proteolysis of DNA damage-inducible transcript 4 (DDIT4) by the E3 ligase HUWE1. Thompson et al. (2014). J Biol Chem	http://www.ncbi.nlm.nih.gov/pubmed/25147182
Physical Interactions	Xiao-Lefkowitz-2007	0.00235886	Functional specialization of beta-arrestin interactions revealed by proteomic analysis. Xiao et al. (2007). Proc Natl Acad Sci U S A	http://www.ncbi.nlm.nih.gov/pubmed/17620599
Physical Interactions	Gloeckner-Ueffing-2007	0.00233317	A novel tandem affinity purification strategy for the efficient isolation and characterisation of native protein complexes. Gloeckner et al. (2007). Proteomics	http://www.ncbi.nlm.nih.gov/pubmed/17979178
Physical Interactions	Brehme-Superti-Furga-2009	0.00230097	Charting the molecular network of the drug target Bcr-Abl. Brehme et al. (2009). Proc Natl Acad Sci U S A	http://www.ncbi.nlm.nih.gov/pubmed/19380743
Physical Interactions	Jones-MacBeath-2006	0.00226485	A quantitative protein interaction network for the ErbB receptors using protein microarrays. Jones et al. (2006). Nature	http://www.ncbi.nlm.nih.gov/pubmed/16273093
Physical Interactions	Scott-Schulman-2016	0.00224696	Two Distinct Types of E3 Ligases Work in Unison to Regulate Substrate Ubiquitylation. Scott et al. (2016). Cell	http://www.ncbi.nlm.nih.gov/pubmed/27565346
Physical Interactions	Yang-Maurer-2018	0.00221817	rec-YnH enables simultaneous many-by-many detection of direct protein-protein and protein-RNA interactions. Yang et al. (2018). Nat Commun	http://www.ncbi.nlm.nih.gov/pubmed/30217970
Physical Interactions	Xu-Zetter-2016	0.00221036	Prohibitin 1 regulates tumor cell apoptosis via the interaction with X-linked inhibitor of apoptosis protein. Xu et al. (2016). J Mol Cell Biol	http://www.ncbi.nlm.nih.gov/pubmed/27025967
Physical Interactions	IREF-quickgo	0.00220883
Physical Interactions	Van Quickelberghe-Gevaert-2018	0.00218084	A protein-protein interaction map of the TNF-induced NF-魏B signal transduction pathway. Van Quickelberghe et al. (2018). Sci Data	http://www.ncbi.nlm.nih.gov/pubmed/30561431
Physical Interactions	Mohammed-Carroll-2013	0.00215659	Endogenous purification reveals GREB1 as a key estrogen receptor regulatory factor. Mohammed et al. (2013). Cell Rep	http://www.ncbi.nlm.nih.gov/pubmed/23403292
Physical Interactions	IREF-intcomplex	0.00215489
Physical Interactions	IREF-dip	0.00213934
Physical Interactions	Yang-Wang-2018	0.00213674	E3 Ligase Trim21 Ubiquitylates and Stabilizes Keratin 17 to Induce STAT3 Activation in Psoriasis. Yang et al. (2018). J Invest Dermatol	http://www.ncbi.nlm.nih.gov/pubmed/29859926
Physical Interactions	Tiemann-Kani-2019	0.00211781	Loss of ER retention motif of AGR2 can impact mTORC signaling and promote cancer metastasis. Tiemann et al. (2019). Oncogene	http://www.ncbi.nlm.nih.gov/pubmed/30575818
Physical Interactions	IREF-mbinfo	0.00209593
Physical Interactions	Wan-Emili-2015	0.00205418	Panorama of ancient metazoan macromolecular complexes. Wan et al. (2015). Nature	http://www.ncbi.nlm.nih.gov/pubmed/26344197
Physical Interactions	Herr-Helleday-2015	0.00204081	A genome-wide IR-induced RAD51 foci RNAi screen identifies CDC73 involved in chromatin remodeling for DNA repair. Herr et al. (2015). Cell Discov	http://www.ncbi.nlm.nih.gov/pubmed/27462432
Physical Interactions	Gupta-Pelletier-2015	0.00202478	A Dynamic Protein Interaction Landscape of the Human Centrosome-Cilium Interface. Gupta et al. (2015). Cell	http://www.ncbi.nlm.nih.gov/pubmed/26638075
Physical Interactions	Havugimana-Emili-2012	0.00196329	A census of human soluble protein complexes. Havugimana et al. (2012). Cell	http://www.ncbi.nlm.nih.gov/pubmed/22939629
Physical Interactions	Kaltenbach-Hughes-2007	0.00196272	Huntingtin interacting proteins are genetic modifiers of neurodegeneration. Kaltenbach et al. (2007). PLoS Genet	http://www.ncbi.nlm.nih.gov/pubmed/17500595
Physical Interactions	Fonseca-Damgaard-2015	0.00192442	La-related Protein 1 (LARP1) Represses Terminal Oligopyrimidine (TOP) mRNA Translation Downstream of mTOR Complex 1 (mTORC1). Fonseca et al. (2015). J Biol Chem	http://www.ncbi.nlm.nih.gov/pubmed/25940091
Physical Interactions	Devarajan-Ketha-Kumar-2012	0.0019216	The sclerostin-bone protein interactome. Devarajan-Ketha et al. (2012). Biochem Biophys Res Commun	http://www.ncbi.nlm.nih.gov/pubmed/22206666
Physical Interactions	Tang-Wang-2019	0.00192143	The p300/YY1/miR-500a-5p/HDAC2 signalling axis regulates cell proliferation in human colorectal cancer. Tang et al. (2019). Nat Commun	http://www.ncbi.nlm.nih.gov/pubmed/30737378
Physical Interactions	Barrios-Rodiles-Wrana-2005	0.00189936	High-throughput mapping of a dynamic signaling network in mammalian cells. Barrios-Rodiles et al. (2005). Science	http://www.ncbi.nlm.nih.gov/pubmed/15761153
Physical Interactions	Salvetti-Greco-2016	0.00189617	Nuclear Functions of Nucleolin through Global Proteomics and Interactomic Approaches. Salvetti et al. (2016). J Proteome Res	http://www.ncbi.nlm.nih.gov/pubmed/27049334
Physical Interactions	Malinová-Verheggen-2017	0.00188671	Assembly of the U5 snRNP component PRPF8 is controlled by the HSP90/R2TP chaperones. Malinov谩 et al. (2017). J Cell Biol	http://www.ncbi.nlm.nih.gov/pubmed/28515276
Physical Interactions	Jeronimo-Coulombe-2007	0.00187792	Systematic analysis of the protein interaction network for the human transcription machinery reveals the identity of the 7SK capping enzyme. Jeronimo et al. (2007). Mol Cell	http://www.ncbi.nlm.nih.gov/pubmed/17643375
Physical Interactions	Choudhury-Michlewski-2017	0.0018732	RNA-binding activity of TRIM25 is mediated by its PRY/SPRY domain and is required for ubiquitination. Choudhury et al. (2017). BMC Biol	http://www.ncbi.nlm.nih.gov/pubmed/29117863
Physical Interactions	Lu-Bohr-2017	0.00186801	Cell cycle-dependent phosphorylation regulates RECQL4 pathway choice and ubiquitination in DNA double-strand break repair. Lu et al. (2017). Nat Commun	http://www.ncbi.nlm.nih.gov/pubmed/29229926
Physical Interactions	Hubel-Pichlmair-2019	0.00186228	A protein-interaction network of interferon-stimulated genes extends the innate immune system landscape. Hubel et al. (2019). Nat Immunol	http://www.ncbi.nlm.nih.gov/pubmed/30833792
Physical Interactions	Moon-Kim-2014	0.0018321	Interactome analysis of AMP-activated protein kinase (AMPK)-伪1 and -尾1 in INS-1 pancreatic beta-cells by affinity purification-mass spectrometry. Moon et al. (2014). Sci Rep	http://www.ncbi.nlm.nih.gov/pubmed/24625528
Physical Interactions	Woods-Monteiro-2012 A	0.00181717	Charting the landscape of tandem BRCT domain-mediated protein interactions. Woods et al. (2012). Sci Signal	http://www.ncbi.nlm.nih.gov/pubmed/22990118
Physical Interactions	Rowbotham-Mermoud-2011	0.00180641	Maintenance of silent chromatin through replication requires SWI/SNF-like chromatin remodeler SMARCAD1. Rowbotham et al. (2011). Mol Cell	http://www.ncbi.nlm.nih.gov/pubmed/21549307
Physical Interactions	Loch-Strickler-2012	0.00177447	A microarray of ubiquitylated proteins for profiling deubiquitylase activity reveals the critical roles of both chain and substrate. Loch et al. (2012). Biochim Biophys Acta	http://www.ncbi.nlm.nih.gov/pubmed/22626734
Physical Interactions	Rosenbluh-Hahn-2016	0.00176779	Genetic and Proteomic Interrogation of Lower Confidence Candidate Genes Reveals Signaling Networks in 尾-Catenin-Active Cancers. Rosenbluh et al. (2016). Cell Syst	http://www.ncbi.nlm.nih.gov/pubmed/27684187
Physical Interactions	Liebelt-Vertegaal-2020	0.00176721	Transcription-coupled nucleotide excision repair is coordinated by ubiquitin and SUMO in response to ultraviolet irradiation. Liebelt et al. (2020). Nucleic Acids Res	http://www.ncbi.nlm.nih.gov/pubmed/31722399
Physical Interactions	Noguchi-Kawahara-2018	0.00176532	ZFP36L2 is a cell cycle-regulated CCCH protein necessary for DNA lesion-induced S-phase arrest. Noguchi et al. (2018). Biol Open	http://www.ncbi.nlm.nih.gov/pubmed/29449217
Physical Interactions	Gilmore-Washburn-2016	0.00176374	WDR76 Co-Localizes with Heterochromatin Related Proteins and Rapidly Responds to DNA Damage. Gilmore et al. (2016). PLoS One	http://www.ncbi.nlm.nih.gov/pubmed/27248496
Physical Interactions	Agrawal-Sedivy-2010	0.00174895	Proteomic profiling of Myc-associated proteins. Agrawal et al. (2010). Cell Cycle	http://www.ncbi.nlm.nih.gov/pubmed/21150319
Physical Interactions	Cai-Conaway-2007	0.00174799	YY1 functions with INO80 to activate transcription. Cai et al. (2007). Nat Struct Mol Biol	http://www.ncbi.nlm.nih.gov/pubmed/17721549
Physical Interactions	Lee-Mayr-2019	0.00174638	Gain of Additional BIRC3 Protein Functions through 3'-UTR-Mediated Protein Complex Formation. Lee et al. (2019). Mol Cell	http://www.ncbi.nlm.nih.gov/pubmed/30948266
Physical Interactions	Lee-Jeong-2017	0.00172393	FGF11 induced by hypoxia interacts with HIF-1伪 and enhances its stability. Lee et al. (2017). FEBS Lett	http://www.ncbi.nlm.nih.gov/pubmed/28027390
Physical Interactions	Oláh-Ovádi-2011	0.001722	Interactions of pathological hallmark proteins: tubulin polymerization promoting protein/p25, beta-amyloid, and alpha-synuclein. Ol谩h et al. (2011). J Biol Chem	http://www.ncbi.nlm.nih.gov/pubmed/21832049
Physical Interactions	Roewenstrunk-de la Luna-2019	0.00171061	A comprehensive proteomics-based interaction screen that links DYRK1A to RNF169 and to the DNA damage response. Roewenstrunk et al. (2019). Sci Rep	http://www.ncbi.nlm.nih.gov/pubmed/30979931
Physical Interactions	Mugabo-Lim-2018	0.00168736	Elucidation of the 14-3-3味 interactome reveals critical roles of RNA-splicing factors during adipogenesis. Mugabo et al. (2018). J Biol Chem	http://www.ncbi.nlm.nih.gov/pubmed/29530978
Physical Interactions	Shami Shah-Baskin-2019	0.00159305	PLEKHA4/kramer Attenuates Dishevelled Ubiquitination to Modulate Wnt and Planar Cell Polarity Signaling. Shami Shah et al. (2019). Cell Rep	http://www.ncbi.nlm.nih.gov/pubmed/31091453
Physical Interactions	Yao-Stagljar-2017 A	0.00157684	A Global Analysis of the Receptor Tyrosine Kinase-Protein Phosphatase Interactome. Yao et al. (2017). Mol Cell	http://www.ncbi.nlm.nih.gov/pubmed/28065597
Physical Interactions	Emdal-Olsen-2015	0.00157285	Temporal proteomics of NGF-TrkA signaling identifies an inhibitory role for the E3 ligase Cbl-b in neuroblastoma cell differentiation. Emdal et al. (2015). Sci Signal	http://www.ncbi.nlm.nih.gov/pubmed/25921289
Physical Interactions	Zhang-Wheeler-2014	0.00157058	Progesterone receptor membrane component 1 is a functional part of the glucagon-like peptide-1 (GLP-1) receptor complex in pancreatic 尾 cells. Zhang et al. (2014). Mol Cell Proteomics	http://www.ncbi.nlm.nih.gov/pubmed/25044020
Physical Interactions	Tong-Moran-2014	0.00155686	Proteomic analysis of the epidermal growth factor receptor (EGFR) interactome and post-translational modifications associated with receptor endocytosis in response to EGF and stress. Tong et al. (2014). Mol Cell Proteomics	http://www.ncbi.nlm.nih.gov/pubmed/24797263
Physical Interactions	Yue-Liu-2018	0.00155308	VIRMA mediates preferential m<sup>6</sup>A mRNA methylation in 3'UTR and near stop codon and associates with alternative polyadenylation. Yue et al. (2018). Cell Discov	http://www.ncbi.nlm.nih.gov/pubmed/29507755
Physical Interactions	Papp-Lamia-2015	0.00154737	DNA damage shifts circadian clock time via Hausp-dependent Cry1 stabilization. Papp et al. (2015). Elife	http://www.ncbi.nlm.nih.gov/pubmed/25756610
Physical Interactions	Cheng-DeCaprio-2017	0.00153423	Merkel cell polyomavirus recruits MYCL to the EP400 complex to promote oncogenesis. Cheng et al. (2017). PLoS Pathog	http://www.ncbi.nlm.nih.gov/pubmed/29028833
Physical Interactions	Ramachandran-LaBaer-2004	0.00152748	Self-assembling protein microarrays. Ramachandran et al. (2004). Science	http://www.ncbi.nlm.nih.gov/pubmed/15232106
Physical Interactions	Low-Heck-2014	0.00150759	A systems-wide screen identifies substrates of the SCF尾TrCP ubiquitin ligase. Low et al. (2014). Sci Signal	http://www.ncbi.nlm.nih.gov/pubmed/25515538
Physical Interactions	Liu-Takahashi-2017	0.00150303	TTF-1/NKX2-1 binds to DDB1 and confers replication stress resistance to lung adenocarcinomas. Liu et al. (2017). Oncogene	http://www.ncbi.nlm.nih.gov/pubmed/28192407
Physical Interactions	Roy-Pardo-2014	0.0014816	hnRNPA1 couples nuclear export and translation of specific mRNAs downstream of FGF-2/S6K2 signalling. Roy et al. (2014). Nucleic Acids Res	http://www.ncbi.nlm.nih.gov/pubmed/25324306
Physical Interactions	Li-Dorf-2011 A	0.00145371	Mapping a dynamic innate immunity protein interaction network regulating type I interferon production. Li et al. (2011). Immunity	http://www.ncbi.nlm.nih.gov/pubmed/21903422
Physical Interactions	Giannone-Liu-2010	0.00142235	The protein network surrounding the human telomere repeat binding factors TRF1, TRF2, and POT1. Giannone et al. (2010). PLoS One	http://www.ncbi.nlm.nih.gov/pubmed/20811636
Physical Interactions	Choi-Busino-2018	0.00141953	PTPN14 regulates Roquin2 stability by tyrosine dephosphorylation. Choi et al. (2018). Cell Cycle	http://www.ncbi.nlm.nih.gov/pubmed/30209976
Physical Interactions	Meek-Piwnica-Worms-2004	0.00140284	Comprehensive proteomic analysis of interphase and mitotic 14-3-3-binding proteins. Meek et al. (2004). J Biol Chem	http://www.ncbi.nlm.nih.gov/pubmed/15161933
Physical Interactions	Wang-Balch-2006	0.00138459	Hsp90 cochaperone Aha1 downregulation rescues misfolding of CFTR in cystic fibrosis. Wang et al. (2006). Cell	http://www.ncbi.nlm.nih.gov/pubmed/17110338
Physical Interactions	Lum-Cristea-2018	0.00138062	Interactome and Proteome Dynamics Uncover Immune Modulatory Associations of the Pathogen Sensing Factor cGAS. Lum et al. (2018). Cell Syst	http://www.ncbi.nlm.nih.gov/pubmed/30471916
Physical Interactions	IREF-uniprotpp	0.00137711
Physical Interactions	Hu-Yin-2019	0.00137219	Poly(ADP-ribosyl)ation of BRD7 by PARP1 confers resistance to DNA-damaging chemotherapeutic agents. Hu et al. (2019). EMBO Rep	http://www.ncbi.nlm.nih.gov/pubmed/30940648
Physical Interactions	BIOGRID-SMALL-SCALE-STUDIES	0.00137139
Physical Interactions	Wallach-Kramer-2013	0.00136515	Dynamic circadian protein-protein interaction networks predict temporal organization of cellular functions. Wallach et al. (2013). PLoS Genet	http://www.ncbi.nlm.nih.gov/pubmed/23555304
Physical Interactions	Wu-Li-2007	0.00136391	Systematic identification of SH3 domain-mediated human protein-protein interactions by peptide array target screening. Wu et al. (2007). Proteomics	http://www.ncbi.nlm.nih.gov/pubmed/17474147
Physical Interactions	Floyd-Pagliarini-2016	0.00136226	Mitochondrial Protein Interaction Mapping Identifies Regulators of Respiratory Chain Function. Floyd et al. (2016). Mol Cell	http://www.ncbi.nlm.nih.gov/pubmed/27499296
Physical Interactions	Moutaoufik-Babu-2019	0.00134517	Rewiring of the Human Mitochondrial Interactome during Neuronal Reprogramming Reveals Regulators of the Respirasome and Neurogenesis. Moutaoufik et al. (2019). iScience	http://www.ncbi.nlm.nih.gov/pubmed/31536960
Physical Interactions	Sowa-Harper-2009	0.00132412	Defining the human deubiquitinating enzyme interaction landscape. Sowa et al. (2009). Cell	http://www.ncbi.nlm.nih.gov/pubmed/19615732
Physical Interactions	Woodsmith-Sanderson-2012	0.00132237	Systematic analysis of dimeric E3-RING interactions reveals increased combinatorial complexity in human ubiquitination networks. Woodsmith et al. (2012). Mol Cell Proteomics	http://www.ncbi.nlm.nih.gov/pubmed/22493164
Physical Interactions	IREF-innatedb	0.00131067
Physical Interactions	IREF-mppi	0.00130503
Physical Interactions	Bennett-Harper-2010	0.00127009	Dynamics of cullin-RING ubiquitin ligase network revealed by systematic quantitative proteomics. Bennett et al. (2010). Cell	http://www.ncbi.nlm.nih.gov/pubmed/21145461
Physical Interactions	Humphries-Humphries-2009	0.00126573	Proteomic analysis of integrin-associated complexes identifies RCC2 as a dual regulator of Rac1 and Arf6. Humphries et al. (2009). Sci Signal	http://www.ncbi.nlm.nih.gov/pubmed/19738201
Physical Interactions	McCracken-Blencowe-2005	0.0012194	Proteomic analysis of SRm160-containing complexes reveals a conserved association with cohesin. McCracken et al. (2005). J Biol Chem	http://www.ncbi.nlm.nih.gov/pubmed/16159877
Physical Interactions	Boldt-Roepman-2016	0.00121507	An organelle-specific protein landscape identifies novel diseases and molecular mechanisms. Boldt et al. (2016). Nat Commun	http://www.ncbi.nlm.nih.gov/pubmed/27173435
Physical Interactions	Crow-Cristea-2017	0.00121502	Human Antiviral Protein IFIX Suppresses Viral Gene Expression during Herpes Simplex Virus 1 (HSV-1) Infection and Is Counteracted by Virus-induced Proteasomal Degradation. Crow et al. (2017). Mol Cell Proteomics	http://www.ncbi.nlm.nih.gov/pubmed/28077445
Physical Interactions	Alexander-Wang-2018	0.0011973	Ubiquilin 2 modulates ALS/FTD-linked FUS-RNA complex dynamics and stress granule formation. Alexander et al. (2018). Proc Natl Acad Sci U S A	http://www.ncbi.nlm.nih.gov/pubmed/30442662
Physical Interactions	Arroyo-Aloy-2014	0.00116734	Charting the molecular links between driver and susceptibility genes in colorectal cancer. Arroyo et al. (2014). Biochem Biophys Res Commun	http://www.ncbi.nlm.nih.gov/pubmed/24412244
Physical Interactions	Bett-Hay-2013	0.00116655	The P-body component USP52/PAN2 is a novel regulator of HIF1A mRNA stability. Bett et al. (2013). Biochem J	http://www.ncbi.nlm.nih.gov/pubmed/23398456
Physical Interactions	Cox-Rizzino-2013	0.00115121	The SOX2-interactome in brain cancer cells identifies the requirement of MSI2 and USP9X for the growth of brain tumor cells. Cox et al. (2013). PLoS One	http://www.ncbi.nlm.nih.gov/pubmed/23667531
Physical Interactions	Pao-Virdee-2018	0.00112599	Activity-based E3 ligase profiling uncovers an E3 ligase with esterification activity. Pao et al. (2018). Nature	http://www.ncbi.nlm.nih.gov/pubmed/29643511
Physical Interactions	Bandyopadhyay-Ideker-2010	0.00108262	A human MAP kinase interactome. Bandyopadhyay et al. (2010). Nat Methods	http://www.ncbi.nlm.nih.gov/pubmed/20936779
Physical Interactions	Zhao-Krug-2005	0.00107765	Human ISG15 conjugation targets both IFN-induced and constitutively expressed proteins functioning in diverse cellular pathways. Zhao et al. (2005). Proc Natl Acad Sci U S A	http://www.ncbi.nlm.nih.gov/pubmed/16009940
Physical Interactions	Enzo-Dupont-2015	0.00103674	Aerobic glycolysis tunes YAP/TAZ transcriptional activity. Enzo et al. (2015). EMBO J	http://www.ncbi.nlm.nih.gov/pubmed/25796446
Physical Interactions	Huttlin-Harper-2017	0.00103341	Architecture of the human interactome defines protein communities and disease networks. Huttlin et al. (2017). Nature	http://www.ncbi.nlm.nih.gov/pubmed/28514442
Physical Interactions	Napolitano-Meroni-2011	0.00099459	Functional interactions between ubiquitin E2 enzymes and TRIM proteins. Napolitano et al. (2011). Biochem J	http://www.ncbi.nlm.nih.gov/pubmed/21143188
Physical Interactions	Varjosalo-Superti-Furga-2013	0.000990053	Interlaboratory reproducibility of large-scale human protein-complex analysis by standardized AP-MS. Varjosalo et al. (2013). Nat Methods	http://www.ncbi.nlm.nih.gov/pubmed/23455922
Physical Interactions	Chi-Reed-2018	0.000974021	Interactome analyses revealed that the U1 snRNP machinery overlaps extensively with the RNAP II machinery and contains multiple ALS/SMA-causative proteins. Chi et al. (2018). Sci Rep	http://www.ncbi.nlm.nih.gov/pubmed/29884807
Physical Interactions	Li-Lu-2018	0.000960495	Heterozygous deletion of chromosome 17p renders prostate cancer vulnerable to inhibition of RNA polymerase II. Li et al. (2018). Nat Commun	http://www.ncbi.nlm.nih.gov/pubmed/30349055
Physical Interactions	Viita-Vartiainen-2019	0.000950557	Nuclear actin interactome analysis links actin to KAT14 histone acetyl transferase and mRNA splicing. Viita et al. (2019). J Cell Sci	http://www.ncbi.nlm.nih.gov/pubmed/30890647
Physical Interactions	Banks-Washburn-2016	0.00094168	TNIP2 is a Hub Protein in the NF-魏B Network with Both Protein and RNA Mediated Interactions. Banks et al. (2016). Mol Cell Proteomics	http://www.ncbi.nlm.nih.gov/pubmed/27609421
Physical Interactions	Tarallo-Weisz-2011	0.000934109	Identification of proteins associated with ligand-activated estrogen receptor 伪 in human breast cancer cell nuclei by tandem affinity purification and nano LC-MS/MS. Tarallo et al. (2011). Proteomics	http://www.ncbi.nlm.nih.gov/pubmed/21182205
Physical Interactions	Yamauchi-Maeda-2018	0.00092557	Genome-wide CRISPR-Cas9 Screen Identifies Leukemia-Specific Dependence on a Pre-mRNA Metabolic Pathway Regulated by DCPS. Yamauchi et al. (2018). Cancer Cell	http://www.ncbi.nlm.nih.gov/pubmed/29478914
Physical Interactions	Douanne-Bidre-2019	0.00092463	CYLD Regulates Centriolar Satellites Proteostasis by Counteracting the E3 Ligase MIB1. Douanne et al. (2019). Cell Rep	http://www.ncbi.nlm.nih.gov/pubmed/31067453
Physical Interactions	Panigrahi-Pati-2012	0.000919899	A cohesin-RAD21 interactome. Panigrahi et al. (2012). Biochem J	http://www.ncbi.nlm.nih.gov/pubmed/22145905
Physical Interactions	Joshi-Cristea-2013	0.00090821	The functional interactome landscape of the human histone deacetylase family. Joshi et al. (2013). Mol Syst Biol	http://www.ncbi.nlm.nih.gov/pubmed/23752268
Physical Interactions	Katsogiannou-Rocchi-2014	0.000892462	The functional landscape of Hsp27 reveals new cellular processes such as DNA repair and alternative splicing and proposes novel anticancer targets. Katsogiannou et al. (2014). Mol Cell Proteomics	http://www.ncbi.nlm.nih.gov/pubmed/25277244
Physical Interactions	Trepte-Wanker-2018 A	0.000886936	LuTHy: a double-readout bioluminescence-based two-hybrid technology for quantitative mapping of protein-protein interactions in mammalian cells. Trepte et al. (2018). Mol Syst Biol	http://www.ncbi.nlm.nih.gov/pubmed/29997244
Physical Interactions	Lau-Ronai-2012	0.000882451	PKC蔚 promotes oncogenic functions of ATF2 in the nucleus while blocking its apoptotic function at mitochondria. Lau et al. (2012). Cell	http://www.ncbi.nlm.nih.gov/pubmed/22304920
Physical Interactions	Campos-Reinberg-2015	0.000879804	Analysis of the Histone H3.1 Interactome: A Suitable Chaperone for the Right Event. Campos et al. (2015). Mol Cell	http://www.ncbi.nlm.nih.gov/pubmed/26527279
Physical Interactions	Malty-Babu-2017	0.000877692	A Map of Human Mitochondrial Protein Interactions Linked to Neurodegeneration Reveals New Mechanisms of Redox Homeostasis and NF-魏B Signaling. Malty et al. (2017). Cell Syst	http://www.ncbi.nlm.nih.gov/pubmed/29128334
Physical Interactions	Roy-Parent-2013	0.000869753	Novel, gel-free proteomics approach identifies RNF5 and JAMP as modulators of GPCR stability. Roy et al. (2013). Mol Endocrinol	http://www.ncbi.nlm.nih.gov/pubmed/23798571
Physical Interactions	Christianson-Kopito-2011	0.00086405	Defining human ERAD networks through an integrative mapping strategy. Christianson et al. (2011). Nat Cell Biol	http://www.ncbi.nlm.nih.gov/pubmed/22119785
Physical Interactions	Li-Dorf-2014	0.000861352	TRIM65 regulates microRNA activity by ubiquitination of TNRC6. Li et al. (2014). Proc Natl Acad Sci U S A	http://www.ncbi.nlm.nih.gov/pubmed/24778252
Physical Interactions	Behrends-Harper-2010	0.000860879	Network organization of the human autophagy system. Behrends et al. (2010). Nature	http://www.ncbi.nlm.nih.gov/pubmed/20562859
Physical Interactions	Drissi-Boisvert-2015	0.000851817	Quantitative Proteomics Reveals Dynamic Interactions of the Minichromosome Maintenance Complex (MCM) in the Cellular Response to Etoposide Induced DNA Damage. Drissi et al. (2015). Mol Cell Proteomics	http://www.ncbi.nlm.nih.gov/pubmed/25963833
Physical Interactions	Foerster-Ritter-2013	0.000779949	Characterization of the EGFR interactome reveals associated protein complex networks and intracellular receptor dynamics. Foerster et al. (2013). Proteomics	http://www.ncbi.nlm.nih.gov/pubmed/23956138
Physical Interactions	Li-Chen-2015	0.00076957	Proteomic analyses reveal distinct chromatin-associated and soluble transcription factor complexes. Li et al. (2015). Mol Syst Biol	http://www.ncbi.nlm.nih.gov/pubmed/25609649
Physical Interactions	Lipp-Guthrie-2015	0.000768527	SR protein kinases promote splicing of nonconsensus introns. Lipp et al. (2015). Nat Struct Mol Biol	http://www.ncbi.nlm.nih.gov/pubmed/26167880
Physical Interactions	IREF-mint	0.000768125
Physical Interactions	Kennedy-Kolch-2020 A	0.000767882	Extensive rewiring of the EGFR network in colorectal cancer cells expressing transforming levels of KRAS<sup>G13D</sup>. Kennedy et al. (2020). Nat Commun	http://www.ncbi.nlm.nih.gov/pubmed/31980649
Physical Interactions	IREF-corum	0.000758672
Physical Interactions	Kärblane-Sarmiento-2015	0.000741091	ABCE1 is a highly conserved RNA silencing suppressor. K盲rblane et al. (2015). PLoS One	http://www.ncbi.nlm.nih.gov/pubmed/25659154
Physical Interactions	Wong-O'Bryan-2012	0.000737947	Intersectin (ITSN) family of scaffolds function as molecular hubs in protein interaction networks. Wong et al. (2012). PLoS One	http://www.ncbi.nlm.nih.gov/pubmed/22558309
Physical Interactions	Li-Zhou-2017	0.00073076	Identification of translationally controlled tumor protein in promotion of DNA homologous recombination repair in cancer cells by affinity proteomics. Li et al. (2017). Oncogene	http://www.ncbi.nlm.nih.gov/pubmed/28846114
Physical Interactions	Wang-Xu-2015	0.000712635	Interaction of amyotrophic lateral sclerosis/frontotemporal lobar degeneration-associated fused-in-sarcoma with proteins involved in metabolic and protein degradation pathways. Wang et al. (2015). Neurobiol Aging	http://www.ncbi.nlm.nih.gov/pubmed/25192599
Physical Interactions	Saito-Kobarg-2017	0.000711499	Human Regulatory Protein Ki-1/57 Is a Target of SUMOylation and Affects PML Nuclear Body Formation. Saito et al. (2017). J Proteome Res	http://www.ncbi.nlm.nih.gov/pubmed/28695742
Physical Interactions	Dabbaghizadeh-Tanguay-2018	0.000710633	Identification of proteins interacting with the mitochondrial small heat shock protein Hsp22 of Drosophila melanogaster: Implication in mitochondrial homeostasis. Dabbaghizadeh et al. (2018). PLoS One	http://www.ncbi.nlm.nih.gov/pubmed/29509794
Physical Interactions	Zhang-Xu-2018	0.000708881	Revealing A-Raf functions through its interactome. Zhang et al. (2018). Biochim Biophys Acta Proteins Proteom	http://www.ncbi.nlm.nih.gov/pubmed/29777862
Physical Interactions	Hauri-Beisel-2016	0.00070693	A High-Density Map for Navigating the Human Polycomb Complexome. Hauri et al. (2016). Cell Rep	http://www.ncbi.nlm.nih.gov/pubmed/27705803
Physical Interactions	Ewing-Figeys-2007	0.0007041	Large-scale mapping of human protein-protein interactions by mass spectrometry. Ewing et al. (2007). Mol Syst Biol	http://www.ncbi.nlm.nih.gov/pubmed/17353931
Physical Interactions	Menon-Litovchick-2019	0.000670998	DYRK1A regulates the recruitment of 53BP1 to the sites of DNA damage in part through interaction with RNF169. Menon et al. (2019). Cell Cycle	http://www.ncbi.nlm.nih.gov/pubmed/30773093
Physical Interactions	IREF-bind-translation	0.000670775
Physical Interactions	Hayes-Urbé-2012	0.000645899	Direct and indirect control of mitogen-activated protein kinase pathway-associated components, BRAP/IMP E3 ubiquitin ligase and CRAF/RAF1 kinase, by the deubiquitylating enzyme USP15. Hayes et al. (2012). J Biol Chem	http://www.ncbi.nlm.nih.gov/pubmed/23105109
Physical Interactions	Reyniers-Taymans-2014	0.00062804	Differential protein-protein interactions of LRRK1 and LRRK2 indicate roles in distinct cellular signaling pathways. Reyniers et al. (2014). J Neurochem	http://www.ncbi.nlm.nih.gov/pubmed/24947832
Physical Interactions	Botham-Schimmer-2019	0.000595443	Global Interactome Mapping of Mitochondrial Intermembrane Space Proteases Identifies a Novel Function for HTRA2. Botham et al. (2019). Proteomics	http://www.ncbi.nlm.nih.gov/pubmed/31617661
Physical Interactions	Kim-Major-2015	0.000589637	Substrate trapping proteomics reveals targets of the 尾TrCP2/FBXW11 ubiquitin ligase. Kim et al. (2015). Mol Cell Biol	http://www.ncbi.nlm.nih.gov/pubmed/25332235
Physical Interactions	Grossmann-Stelzl-2015	0.00058749	Phospho-tyrosine dependent protein-protein interaction network. Grossmann et al. (2015). Mol Syst Biol	http://www.ncbi.nlm.nih.gov/pubmed/25814554
Physical Interactions	IREF-bind	0.000587395
Physical Interactions	Bouwmeester-Superti-Furga-2004	0.000560875	A physical and functional map of the human TNF-alpha/NF-kappa B signal transduction pathway. Bouwmeester et al. (2004). Nat Cell Biol	http://www.ncbi.nlm.nih.gov/pubmed/14743216
Physical Interactions	St-Denis-Gingras-2015	0.000548951	Myotubularin-related proteins 3 and 4 interact with polo-like kinase 1 and centrosomal protein of 55 kDa to ensure proper abscission. St-Denis et al. (2015). Mol Cell Proteomics	http://www.ncbi.nlm.nih.gov/pubmed/25659891
Physical Interactions	Blomen-Brummelkamp-2015	0.000547963	Gene essentiality and synthetic lethality in haploid human cells. Blomen et al. (2015). Science	http://www.ncbi.nlm.nih.gov/pubmed/26472760
Physical Interactions	Li-Haura-2013	0.000545873	Perturbation of the mutated EGFR interactome identifies vulnerabilities and resistance mechanisms. Li et al. (2013). Mol Syst Biol	http://www.ncbi.nlm.nih.gov/pubmed/24189400
Physical Interactions	Liu-Chen-2019	0.00053263	Oncogenic functions of protein kinase D2 and D3 in regulating multiple cancer-related pathways in breast cancer. Liu et al. (2019). Cancer Med	http://www.ncbi.nlm.nih.gov/pubmed/30652415
Physical Interactions	Liu-Yang-2019	0.000520776	Inflammation-dependent overexpression of c-Myc enhances CRL4<sup>DCAF4</sup> E3 ligase activity and promotes ubiquitination of ST7 in colitis-associated cancer. Liu et al. (2019). J Pathol	http://www.ncbi.nlm.nih.gov/pubmed/30945288
Physical Interactions	Oliviero-Cagney-2015	0.000519126	The variant Polycomb Repressor Complex 1 component PCGF1 interacts with a pluripotency sub-network that includes DPPA4, a regulator of embryogenesis. Oliviero et al. (2015). Sci Rep	http://www.ncbi.nlm.nih.gov/pubmed/26687479
Physical Interactions	Huttlin-Gygi-2015	0.000507931	The BioPlex Network: A Systematic Exploration of the Human Interactome. Huttlin et al. (2015). Cell	http://www.ncbi.nlm.nih.gov/pubmed/26186194
Physical Interactions	Watanabe-Fujita-2018	0.000488405	GRWD1 regulates ribosomal protein L23 levels via the ubiquitin-proteasome system. Watanabe et al. (2018). J Cell Sci	http://www.ncbi.nlm.nih.gov/pubmed/29991511
Physical Interactions	Hegele-Stelzl-2012 B	0.000472924	Dynamic protein-protein interaction wiring of the human spliceosome. Hegele et al. (2012). Mol Cell	http://www.ncbi.nlm.nih.gov/pubmed/22365833
Physical Interactions	So-Colwill-2015	0.000462615	Integrative analysis of kinase networks in TRAIL-induced apoptosis provides a source of potential targets for combination therapy. So et al. (2015). Sci Signal	http://www.ncbi.nlm.nih.gov/pubmed/25852190
Physical Interactions	Conte-Perez-Oliva-2018	0.000458752	USP45 and Spindly are part of the same complex implicated in cell migration. Conte et al. (2018). Sci Rep	http://www.ncbi.nlm.nih.gov/pubmed/30258100
Physical Interactions	Trepte-Wanker-2018 B	0.000455352	LuTHy: a double-readout bioluminescence-based two-hybrid technology for quantitative mapping of protein-protein interactions in mammalian cells. Trepte et al. (2018). Mol Syst Biol	http://www.ncbi.nlm.nih.gov/pubmed/29997244
Physical Interactions	Rual-Vidal-2005	0.000446514	Towards a proteome-scale map of the human protein-protein interaction network. Rual et al. (2005). Nature	http://www.ncbi.nlm.nih.gov/pubmed/16189514
Physical Interactions	Liu-Tan-2018	0.000439405	Proteome-wide analysis of USP14 substrates revealed its role in hepatosteatosis via stabilization of FASN. Liu et al. (2018). Nat Commun	http://www.ncbi.nlm.nih.gov/pubmed/30425250
Physical Interactions	IREF-matrixdb	0.000431513
Physical Interactions	Huber-Hoelz-2017	0.000422798	Histone-binding of DPF2 mediates its repressive role in myeloid differentiation. Huber et al. (2017). Proc Natl Acad Sci U S A	http://www.ncbi.nlm.nih.gov/pubmed/28533407
Physical Interactions	Teixeira-Laman-2016 A	0.000422074	Gsk3尾 and Tomm20 are substrates of the SCFFbxo7/PARK15 ubiquitin ligase associated with Parkinson's disease. Teixeira et al. (2016). Biochem J	http://www.ncbi.nlm.nih.gov/pubmed/27503909
Physical Interactions	Coyaud-Raught-2015	0.000421516	BioID-based Identification of Skp Cullin F-box (SCF)尾-TrCP1/2 E3 Ligase Substrates. Coyaud et al. (2015). Mol Cell Proteomics	http://www.ncbi.nlm.nih.gov/pubmed/25900982
Physical Interactions	Guard-Old-2019	0.000417868	The nuclear interactome of DYRK1A reveals a functional role in DNA damage repair. Guard et al. (2019). Sci Rep	http://www.ncbi.nlm.nih.gov/pubmed/31024071
Physical Interactions	Rengasamy-Walsh-2017	0.000414225	The PRMT5/WDR77 complex regulates alternative splicing through ZNF326 in breast cancer. Rengasamy et al. (2017). Nucleic Acids Res	http://www.ncbi.nlm.nih.gov/pubmed/28977470
Physical Interactions	Bantscheff-Drewes-2011	0.000413088	Chemoproteomics profiling of HDAC inhibitors reveals selective targeting of HDAC complexes. Bantscheff et al. (2011). Nat Biotechnol	http://www.ncbi.nlm.nih.gov/pubmed/21258344
Physical Interactions	Asadi-Dhanvantari-2018	0.000411436	Plasticity in the Glucagon Interactome Reveals Novel Proteins That Regulate Glucagon Secretion in 伪-TC1-6 Cells. Asadi et al. (2018). Front Endocrinol (Lausanne)	http://www.ncbi.nlm.nih.gov/pubmed/30713523
Physical Interactions	Giurato-Tarallo-2018	0.000410402	Quantitative mapping of RNA-mediated nuclear estrogen receptor 尾 interactome in human breast cancer cells. Giurato et al. (2018). Sci Data	http://www.ncbi.nlm.nih.gov/pubmed/29509190
Physical Interactions	Rivera-Paes Leme-2018	0.000402588	Agrin has a pathological role in the progression of oral cancer. Rivera et al. (2018). Br J Cancer	http://www.ncbi.nlm.nih.gov/pubmed/29872149
Physical Interactions	Yao-Stagljar-2017 B	0.000399133	A Global Analysis of the Receptor Tyrosine Kinase-Protein Phosphatase Interactome. Yao et al. (2017). Mol Cell	http://www.ncbi.nlm.nih.gov/pubmed/28065597
Physical Interactions	Zeller-Wei-2006	0.000398957	Global mapping of c-Myc binding sites and target gene networks in human B cells. Zeller et al. (2006). Proc Natl Acad Sci U S A	http://www.ncbi.nlm.nih.gov/pubmed/17093053
Physical Interactions	Choi-Beutler-2019	0.000373019	LMBR1L regulates lymphopoiesis through Wnt/尾-catenin signaling. Choi et al. (2019). Science	http://www.ncbi.nlm.nih.gov/pubmed/31073040
Physical Interactions	Pankow-Yates-2015	0.000372066	鈭咶508 CFTR interactome remodelling promotes rescue of cystic fibrosis. Pankow et al. (2015). Nature	http://www.ncbi.nlm.nih.gov/pubmed/26618866
Physical Interactions	Zhang-Zou-2011	0.000357718	A bead-based approach for large-scale identification of in vitro kinase substrates. Zhang et al. (2011). Proteomics	http://www.ncbi.nlm.nih.gov/pubmed/22113938
Physical Interactions	van Wijk-Timmers-2009	0.000350934	A comprehensive framework of E2-RING E3 interactions of the human ubiquitin-proteasome system. van Wijk et al. (2009). Mol Syst Biol	http://www.ncbi.nlm.nih.gov/pubmed/19690564
Physical Interactions	Scholz-Taylor-2016	0.000339901	FIH Regulates Cellular Metabolism through Hydroxylation of the Deubiquitinase OTUB1. Scholz et al. (2016). PLoS Biol	http://www.ncbi.nlm.nih.gov/pubmed/26752685
Physical Interactions	Abbasi-Schild-Poulter-2019	0.000337452	Mapping the Ku Interactome Using Proximity-Dependent Biotin Identification in Human Cells. Abbasi et al. (2019). J Proteome Res	http://www.ncbi.nlm.nih.gov/pubmed/30585729
Physical Interactions	Pichlmair-Superti-Furga-2011	0.000332836	IFIT1 is an antiviral protein that recognizes 5'-triphosphate RNA. Pichlmair et al. (2011). Nat Immunol	http://www.ncbi.nlm.nih.gov/pubmed/21642987
Physical Interactions	Kahle-Zoghbi-2011	0.000330195	Comparison of an expanded ataxia interactome with patient medical records reveals a relationship between macular degeneration and ataxia. Kahle et al. (2011). Hum Mol Genet	http://www.ncbi.nlm.nih.gov/pubmed/21078624
Physical Interactions	Wilkinson-Coba-2019	0.000325689	Endogenous Cell Type-Specific Disrupted in Schizophrenia 1 Interactomes Reveal Protein Networks Associated With Neurodevelopmental Disorders. Wilkinson et al. (2019). Biol Psychiatry	http://www.ncbi.nlm.nih.gov/pubmed/29961565
Physical Interactions	Woods-Monteiro-2012 B	0.00031867	Charting the landscape of tandem BRCT domain-mediated protein interactions. Woods et al. (2012). Sci Signal	http://www.ncbi.nlm.nih.gov/pubmed/22990118
Physical Interactions	Cloutier-Coulombe-2017	0.000318089	R2TP/Prefoldin-like component RUVBL1/RUVBL2 directly interacts with ZNHIT2 to regulate assembly of U5 small nuclear ribonucleoprotein. Cloutier et al. (2017). Nat Commun	http://www.ncbi.nlm.nih.gov/pubmed/28561026
Physical Interactions	Chen-Guan-2018	0.000314882	SNIP1 Recruits TET2 to Regulate c-MYC Target Genes and Cellular DNA Damage Response. Chen et al. (2018). Cell Rep	http://www.ncbi.nlm.nih.gov/pubmed/30404004
Physical Interactions	Kumar-Vertegaal-2017	0.00031451	The STUbL RNF4 regulates protein group SUMOylation by targeting the SUMO conjugation machinery. Kumar et al. (2017). Nat Commun	http://www.ncbi.nlm.nih.gov/pubmed/29180619
Physical Interactions	Lim-Zoghbi-2006	0.000272499	A protein-protein interaction network for human inherited ataxias and disorders of Purkinje cell degeneration. Lim et al. (2006). Cell	http://www.ncbi.nlm.nih.gov/pubmed/16713569
Physical Interactions	Foster-Marshall-2013	0.000269894	Proteomic analysis of the NOS2 interactome in human airway epithelial cells. Foster et al. (2013). Nitric Oxide	http://www.ncbi.nlm.nih.gov/pubmed/23438482
Physical Interactions	Xu-Ye-2012	0.000262132	SGTA recognizes a noncanonical ubiquitin-like domain in the Bag6-Ubl4A-Trc35 complex to promote endoplasmic reticulum-associated degradation. Xu et al. (2012). Cell Rep	http://www.ncbi.nlm.nih.gov/pubmed/23246001
Physical Interactions	Jin-Pawson-2004	0.000260111	Proteomic, functional, and domain-based analysis of in vivo 14-3-3 binding proteins involved in cytoskeletal regulation and cellular organization. Jin et al. (2004). Curr Biol	http://www.ncbi.nlm.nih.gov/pubmed/15324660
Physical Interactions	Soler-López-Aloy-2011	0.000238038	Interactome mapping suggests new mechanistic details underlying Alzheimer's disease. Soler-L贸pez et al. (2011). Genome Res	http://www.ncbi.nlm.nih.gov/pubmed/21163940
Physical Interactions	Rodriguez-von Kriegsheim-2016	0.00023706	Substrate-Trapped Interactors of PHD3 and FIH Cluster in Distinct Signaling Pathways. Rodriguez et al. (2016). Cell Rep	http://www.ncbi.nlm.nih.gov/pubmed/26972000
Physical Interactions	IREF-spike	0.000229669
Physical Interactions	Liu-Wang-2012	0.000224985	Proteomic identification of common SCF ubiquitin ligase FBXO6-interacting glycoproteins in three kinds of cells. Liu et al. (2012). J Proteome Res	http://www.ncbi.nlm.nih.gov/pubmed/22268729
Physical Interactions	Chen-Yu-2018	0.000211039	An interactome perturbation framework prioritizes damaging missense mutations for developmental disorders. Chen et al. (2018). Nat Genet	http://www.ncbi.nlm.nih.gov/pubmed/29892012
Physical Interactions	Perez-Hernandez-Yáñez-Mó-2013	0.000209093	The intracellular interactome of tetraspanin-enriched microdomains reveals their function as sorting machineries toward exosomes. Perez-Hernandez et al. (2013). J Biol Chem	http://www.ncbi.nlm.nih.gov/pubmed/23463506
Physical Interactions	Sundell-Ivarsson-2018	0.000208432	Proteome-wide analysis of phospho-regulated PDZ domain interactions. Sundell et al. (2018). Mol Syst Biol	http://www.ncbi.nlm.nih.gov/pubmed/30126976
Physical Interactions	Hu-Woods-2019	0.000206425	CTDP1 regulates breast cancer survival and DNA repair through BRCT-specific interactions with FANCI. Hu et al. (2019). Cell Death Discov	http://www.ncbi.nlm.nih.gov/pubmed/31240132
Physical Interactions	Wang-Yang-2011	0.000191837	Toward an understanding of the protein interaction network of the human liver. Wang et al. (2011). Mol Syst Biol	http://www.ncbi.nlm.nih.gov/pubmed/21988832
Physical Interactions	Varjosalo-Gstaiger-2013 A	0.000186966	The protein interaction landscape of the human CMGC kinase group. Varjosalo et al. (2013). Cell Rep	http://www.ncbi.nlm.nih.gov/pubmed/23602568
Physical Interactions	IREF-huri	0.000180048
Physical Interactions	Yachie-Roth-2016	0.00016025	Pooled-matrix protein interaction screens using Barcode Fusion Genetics. Yachie et al. (2016). Mol Syst Biol	http://www.ncbi.nlm.nih.gov/pubmed/27107012
Physical Interactions	Olma-Pintard-2009	0.000134675	An interaction network of the mammalian COP9 signalosome identifies Dda1 as a core subunit of multiple Cul4-based E3 ligases. Olma et al. (2009). J Cell Sci	http://www.ncbi.nlm.nih.gov/pubmed/19295130
Physical Interactions	Xie-Zhang-2017	0.000133864	FAF1 phosphorylation by AKT accumulates TGF-尾 type II receptor and drives breast cancer metastasis. Xie et al. (2017). Nat Commun	http://www.ncbi.nlm.nih.gov/pubmed/28443643
Physical Interactions	Zhu-Liu-2018	0.000132472	Deubiquitinating enzyme PSMD14 promotes tumor metastasis through stabilizing SNAIL in human esophageal squamous cell carcinoma. Zhu et al. (2018). Cancer Lett	http://www.ncbi.nlm.nih.gov/pubmed/29331416
Physical Interactions	Bogachek-Weigel-2014	0.000122674	Sumoylation pathway is required to maintain the basal breast cancer subtype. Bogachek et al. (2014). Cancer Cell	http://www.ncbi.nlm.nih.gov/pubmed/24835590
Physical Interactions	St-Denis-Gingras-2016	0.000122551	Phenotypic and Interaction Profiling of the Human Phosphatases Identifies Diverse Mitotic Regulators. St-Denis et al. (2016). Cell Rep	http://www.ncbi.nlm.nih.gov/pubmed/27880917
Physical Interactions	Taipale-Lindquist-2014	0.000116168	A quantitative chaperone interaction network reveals the architecture of cellular protein homeostasis pathways. Taipale et al. (2014). Cell	http://www.ncbi.nlm.nih.gov/pubmed/25036637
Physical Interactions	Wang-Xiong-2019	0.000106117	Impaired plasma membrane localization of ubiquitin ligase complex underlies 3-M syndrome development. Wang et al. (2019). J Clin Invest	http://www.ncbi.nlm.nih.gov/pubmed/31343991
Physical Interactions	Pichlmair-Superti-Furga-2012	0.000103949	Viral immune modulators perturb the human molecular network by common and unique strategies. Pichlmair et al. (2012). Nature	http://www.ncbi.nlm.nih.gov/pubmed/22810585
Physical Interactions	Miyamoto-Sato-Yanagawa-2010	9.52765e-05	A comprehensive resource of interacting protein regions for refining human transcription factor networks. Miyamoto-Sato et al. (2010). PLoS One	http://www.ncbi.nlm.nih.gov/pubmed/20195357
Physical Interactions	Kawahara-Paes Leme-2017	8.25641e-05	Mass spectrometry-based proteomics revealed Glypican-1 as a novel ADAM17 substrate. Kawahara et al. (2017). J Proteomics	http://www.ncbi.nlm.nih.gov/pubmed/27576135
Physical Interactions	Raman-Harper-2015	8.05858e-05	Systematic proteomics of the VCP-UBXD adaptor network identifies a role for UBXN10 in regulating ciliogenesis. Raman et al. (2015). Nat Cell Biol	http://www.ncbi.nlm.nih.gov/pubmed/26389662
Physical Interactions	Kumar-Maddika-2017	7.74378e-05	A Human Tyrosine Phosphatase Interactome Mapped by Proteomic Profiling. Kumar et al. (2017). J Proteome Res	http://www.ncbi.nlm.nih.gov/pubmed/28675297
Physical Interactions	Ravasi-Hayashizaki-2010	7.70973e-05	An atlas of combinatorial transcriptional regulation in mouse and man. Ravasi et al. (2010). Cell	http://www.ncbi.nlm.nih.gov/pubmed/20211142
Physical Interactions	Li-Wang-2016	7.29044e-05	Defining the Protein-Protein Interaction Network of the Human Protein Tyrosine Phosphatase Family. Li et al. (2016). Mol Cell Proteomics	http://www.ncbi.nlm.nih.gov/pubmed/27432908
Physical Interactions	Blandin-Richard-2013	5.37845e-05	A human skeletal muscle interactome centered on proteins involved in muscular dystrophies: LGMD interactome. Blandin et al. (2013). Skelet Muscle	http://www.ncbi.nlm.nih.gov/pubmed/23414517
Physical Interactions	Fragoza-Yu-2019	3.25879e-05	Extensive disruption of protein interactions by genetic variants across the allele frequency spectrum in human populations. Fragoza et al. (2019). Nat Commun	http://www.ncbi.nlm.nih.gov/pubmed/31515488
Physical Interactions	Liu-Sun-2019	3.23505e-05	CCT3 acts upstream of YAP and TFCP2 as a potential target and tumour biomarker in liver cancer. Liu et al. (2019). Cell Death Dis	http://www.ncbi.nlm.nih.gov/pubmed/31501420
Physical Interactions	Ouyang-Gill-2009	2.41101e-05	Direct binding of CoREST1 to SUMO-2/3 contributes to gene-specific repression by the LSD1/CoREST1/HDAC complex. Ouyang et al. (2009). Mol Cell	http://www.ncbi.nlm.nih.gov/pubmed/19394292
Physical Interactions	Albers-Koegl-2005	2.37869e-05	Automated yeast two-hybrid screening for nuclear receptor-interacting proteins. Albers et al. (2005). Mol Cell Proteomics	http://www.ncbi.nlm.nih.gov/pubmed/15604093
Physical Interactions	Swayampakula-Dedhar-2017	2.33624e-05	The interactome of metabolic enzyme carbonic anhydrase IX reveals novel roles in tumor cell migration and invadopodia/MMP14-mediated invasion. Swayampakula et al. (2017). Oncogene	http://www.ncbi.nlm.nih.gov/pubmed/28692057
Physical Interactions	Sahni-Vidal-2015	2.12063e-05	Widespread macromolecular interaction perturbations in human genetic disorders. Sahni et al. (2015). Cell	http://www.ncbi.nlm.nih.gov/pubmed/25910212
Physical Interactions	IREF-biogrid	1.18597e-05
Physical Interactions	Cao-Chinnaiyan-2014	9.94114e-06	The central role of EED in the orchestration of polycomb group complexes. Cao et al. (2014). Nat Commun	http://www.ncbi.nlm.nih.gov/pubmed/24457600
Co-expression	Wang-Maris-2006	0.00596691	Integrative genomics identifies distinct molecular classes of neuroblastoma and shows that multiple genes are targeted by regional alterations in DNA copy number. Wang et al. (2006). Cancer Res	http://www.ncbi.nlm.nih.gov/pubmed/16778177
Co-expression	Mallon-McKay-2013	0.00510325	StemCellDB: the human pluripotent stem cell database at the National Institutes of Health. Mallon et al. (2013). Stem Cell Res	http://www.ncbi.nlm.nih.gov/pubmed/23117585
Co-expression	Roth-Zlotnik-2006	0.00495164	Gene expression analyses reveal molecular relationships among 20 regions of the human CNS. Roth et al. (2006). Neurogenetics	http://www.ncbi.nlm.nih.gov/pubmed/16572319
Co-expression	Ramaswamy-Golub-2001	0.00479682	Multiclass cancer diagnosis using tumor gene expression signatures. Ramaswamy et al. (2001). Proc Natl Acad Sci U S A	http://www.ncbi.nlm.nih.gov/pubmed/11742071
Co-expression	Innocenti-Brown-2011	0.00463485	Identification, replication, and functional fine-mapping of expression quantitative trait loci in primary human liver tissue. Innocenti et al. (2011). PLoS Genet	http://www.ncbi.nlm.nih.gov/pubmed/21637794
Co-expression	Alizadeh-Staudt-2000	0.00461894	Distinct types of diffuse large B-cell lymphoma identified by gene expression profiling. Alizadeh et al. (2000). Nature	http://www.ncbi.nlm.nih.gov/pubmed/10676951
Co-expression	Dobbin-Giordano-2005	0.00459432	Interlaboratory comparability study of cancer gene expression analysis using oligonucleotide microarrays. Dobbin et al. (2005). Clin Cancer Res	http://www.ncbi.nlm.nih.gov/pubmed/15701842
Co-expression	Rieger-Chu-2004	0.00451485	Toxicity from radiation therapy associated with abnormal transcriptional responses to DNA damage. Rieger et al. (2004). Proc Natl Acad Sci U S A	http://www.ncbi.nlm.nih.gov/pubmed/15096622
Co-expression	Bild-Nevins-2006 B	0.00437802	Oncogenic pathway signatures in human cancers as a guide to targeted therapies. Bild et al. (2006). Nature	http://www.ncbi.nlm.nih.gov/pubmed/16273092
Co-expression	Burington-Shaughnessy-2008	0.00435831	Tumor cell gene expression changes following short-term in vivo exposure to single agent chemotherapeutics are related to survival in multiple myeloma. Burington et al. (2008). Clin Cancer Res	http://www.ncbi.nlm.nih.gov/pubmed/18676754
Co-expression	Boldrick-Relman-2002	0.00389967	Stereotyped and specific gene expression programs in human innate immune responses to bacteria. Boldrick et al. (2002). Proc Natl Acad Sci U S A	http://www.ncbi.nlm.nih.gov/pubmed/11805339
Co-expression	Arijs-Rutgeerts-2009	0.00386327	Mucosal gene expression of antimicrobial peptides in inflammatory bowel disease before and after first infliximab treatment. Arijs et al. (2009). PLoS One	http://www.ncbi.nlm.nih.gov/pubmed/19956723
Co-expression	Jiang-de Kok-2017	0.00361663	Omics-based identification of the combined effects of idiosyncratic drugs and inflammatory cytokines on the development of drug-induced liver injury. Jiang et al. (2017). Toxicol Appl Pharmacol	http://www.ncbi.nlm.nih.gov/pubmed/28733206
Co-expression	Perou-Botstein-2000	0.00358573	Molecular portraits of human breast tumours. Perou et al. (2000). Nature	http://www.ncbi.nlm.nih.gov/pubmed/10963602
Co-expression	Chen-Brown-2002	0.00346548	Gene expression patterns in human liver cancers. Chen et al. (2002). Mol Biol Cell	http://www.ncbi.nlm.nih.gov/pubmed/12058060
Co-expression	Wang-Cheung-2015	0.00340714	Genetic variation in insulin-induced kinase signaling. Wang et al. (2015). Mol Syst Biol	http://www.ncbi.nlm.nih.gov/pubmed/26202599
Co-expression	Wu-Garvey-2007	0.00283181	The effect of insulin on expression of genes and biochemical pathways in human skeletal muscle. Wu et al. (2007). Endocrine	http://www.ncbi.nlm.nih.gov/pubmed/17709892
Co-expression	Rosenwald-Staudt-2001	0.00278951	Relation of gene expression phenotype to immunoglobulin mutation genotype in B cell chronic lymphocytic leukemia. Rosenwald et al. (2001). J Exp Med	http://www.ncbi.nlm.nih.gov/pubmed/11733578
Co-expression	Ross-Perou-2001	0.0025604	A comparison of gene expression signatures from breast tumors and breast tissue derived cell lines. Ross et al. (2001). Dis Markers	http://www.ncbi.nlm.nih.gov/pubmed/11673656
Co-expression	Perou-Botstein-1999	0.00218565	Distinctive gene expression patterns in human mammary epithelial cells and breast cancers. Perou et al. (1999). Proc Natl Acad Sci U S A	http://www.ncbi.nlm.nih.gov/pubmed/10430922
Predicted	I2D-Li-Vidal-2004-CE-DATA-Worm2Human	0.00727426	A map of the interactome network of the metazoan C. elegans. Li et al. (2004). Science	http://www.ncbi.nlm.nih.gov/pubmed/14704431
Predicted	I2D-BioGRID-Yeast2Human	0.00708903	BioGRID: a general repository for interaction datasets. Stark et al. (2006). Nucleic Acids Res	http://www.ncbi.nlm.nih.gov/pubmed/16381927
Predicted	I2D-vonMering-Bork-2002-High-Yeast2Human	0.00600254	Comparative assessment of large-scale data sets of protein-protein interactions. von Mering et al. (2002). Nature	http://www.ncbi.nlm.nih.gov/pubmed/12000970
Predicted	I2D-Li-Vidal-2004-interolog-Worm2Human	0.00514489	A map of the interactome network of the metazoan C. elegans. Li et al. (2004). Science	http://www.ncbi.nlm.nih.gov/pubmed/14704431
Predicted	I2D-vonMering-Bork-2002-Medium-Yeast2Human	0.00404437	Comparative assessment of large-scale data sets of protein-protein interactions. von Mering et al. (2002). Nature	http://www.ncbi.nlm.nih.gov/pubmed/12000970
Predicted	I2D-Tarassov-PCA-Yeast2Human	0.0029101	An in vivo map of the yeast protein interactome. Tarassov et al. (2008). Science	http://www.ncbi.nlm.nih.gov/pubmed/18467557
Predicted	Wu-Stein-2010	0.00239396	A human functional protein interaction network and its application to cancer data analysis. Wu et al. (2010). Genome Biol	http://www.ncbi.nlm.nih.gov/pubmed/20482850
Predicted	I2D-vonMering-Bork-2002-Low-Yeast2Human	0.00182897	Comparative assessment of large-scale data sets of protein-protein interactions. von Mering et al. (2002). Nature	http://www.ncbi.nlm.nih.gov/pubmed/12000970
Predicted	I2D-Wang-Orkin-2006-EScmplxIP-Mouse2Human	0.00177133	A protein interaction network for pluripotency of embryonic stem cells. Wang et al. (2006). Nature	http://www.ncbi.nlm.nih.gov/pubmed/17093407
Predicted	I2D-IntAct-Mouse2Human	0.00155394	The IntAct molecular interaction database in 2010. Aranda et al. (2010). Nucleic Acids Res	http://www.ncbi.nlm.nih.gov/pubmed/19850723
Predicted	I2D-INNATEDB-Mouse2Human	0.00149209	InnateDB: facilitating systems-level analyses of the mammalian innate immune response. Lynn et al. (2008). Mol Syst Biol	http://www.ncbi.nlm.nih.gov/pubmed/18766178
Predicted	I2D-BioGRID-Rat2Human	0.00137512	BioGRID: a general repository for interaction datasets. Stark et al. (2006). Nucleic Acids Res	http://www.ncbi.nlm.nih.gov/pubmed/16381927
Predicted	I2D-BioGRID-Mouse2Human	0.00137457	BioGRID: a general repository for interaction datasets. Stark et al. (2006). Nucleic Acids Res	http://www.ncbi.nlm.nih.gov/pubmed/16381927
Predicted	Stuart-Kim-2003	0.00137187	A gene-coexpression network for global discovery of conserved genetic modules. Stuart et al. (2003). Science	http://www.ncbi.nlm.nih.gov/pubmed/12934013
Predicted	I2D-Yu-Vidal-2008-GoldStd-Yeast2Human	0.00115284	High-quality binary protein interaction map of the yeast interactome network. Yu et al. (2008). Science	http://www.ncbi.nlm.nih.gov/pubmed/18719252
Predicted	I2D-Krogan-Greenblatt-2006-Core-Yeast2Human	0.000985064	Global landscape of protein complexes in the yeast Saccharomyces cerevisiae. Krogan et al. (2006). Nature	http://www.ncbi.nlm.nih.gov/pubmed/16554755
Predicted	I2D-BioGRID-Fly2Human	0.000861651	BioGRID: a general repository for interaction datasets. Stark et al. (2006). Nucleic Acids Res	http://www.ncbi.nlm.nih.gov/pubmed/16381927
Predicted	I2D-BIND-Rat2Human	0.000846115	BIND--a data specification for storing and describing biomolecular interactions, molecular complexes and pathways. Bader et al. (2000). Bioinformatics	http://www.ncbi.nlm.nih.gov/pubmed/10871269
Predicted	I2D-IntAct-Yeast2Human	0.000816815	The IntAct molecular interaction database in 2010. Aranda et al. (2010). Nucleic Acids Res	http://www.ncbi.nlm.nih.gov/pubmed/19850723
Predicted	I2D-IntAct-Rat2Human	0.00077116	The IntAct molecular interaction database in 2010. Aranda et al. (2010). Nucleic Acids Res	http://www.ncbi.nlm.nih.gov/pubmed/19850723
Predicted	I2D-Chen-Pawson-2009-PiwiScreen-Mouse2Human	0.00057298	Mouse Piwi interactome identifies binding mechanism of Tdrkh Tudor domain to arginine methylated Miwi. Chen et al. (2009). Proc Natl Acad Sci U S A	http://www.ncbi.nlm.nih.gov/pubmed/19918066
Predicted	I2D-BIND-Mouse2Human	0.00053627	BIND--a data specification for storing and describing biomolecular interactions, molecular complexes and pathways. Bader et al. (2000). Bioinformatics	http://www.ncbi.nlm.nih.gov/pubmed/10871269
Predicted	I2D-Krogan-Greenblatt-2006-NonCore-Yeast2Human	0.000441167	Global landscape of protein complexes in the yeast Saccharomyces cerevisiae. Krogan et al. (2006). Nature	http://www.ncbi.nlm.nih.gov/pubmed/16554755
Predicted	I2D-MGI-Mouse2Human	0.000380262	Ontological visualization of protein-protein interactions. Drabkin et al. (2005). BMC Bioinformatics	http://www.ncbi.nlm.nih.gov/pubmed/15707487
Predicted	I2D-MINT-Rat2Human	0.000367694	MINT: a Molecular INTeraction database. Zanzoni et al. (2002). FEBS Lett	http://www.ncbi.nlm.nih.gov/pubmed/11911893
Predicted	I2D-BIND-Worm2Human	0.000231111	BIND--a data specification for storing and describing biomolecular interactions, molecular complexes and pathways. Bader et al. (2000). Bioinformatics	http://www.ncbi.nlm.nih.gov/pubmed/10871269
Predicted	I2D-BIND-Yeast2Human	9.39502e-05	BIND--a data specification for storing and describing biomolecular interactions, molecular complexes and pathways. Bader et al. (2000). Bioinformatics	http://www.ncbi.nlm.nih.gov/pubmed/10871269
Predicted	I2D-Formstecher-Daviet-2005-Embryo-Fly2Human	2.56132e-05	Protein interaction mapping: a Drosophila case study. Formstecher et al. (2005). Genome Res	http://www.ncbi.nlm.nih.gov/pubmed/15710747
Co-localization	Zhang-Shang-2006	0.0143881	The catalytic subunit of the proteasome is engaged in the entire process of estrogen receptor-regulated transcription. Zhang et al. (2006). EMBO J	http://www.ncbi.nlm.nih.gov/pubmed/16957778
Co-localization	Schadt-Shoemaker-2004	0.0110756	A comprehensive transcript index of the human genome generated using microarrays and computational approaches. Schadt et al. (2004). Genome Biol	http://www.ncbi.nlm.nih.gov/pubmed/15461792
Co-localization	Johnson-Shoemaker-2003	0.0071162	Genome-wide survey of human alternative pre-mRNA splicing with exon junction microarrays. Johnson et al. (2003). Science	http://www.ncbi.nlm.nih.gov/pubmed/14684825
Co-localization	Chen-Huang-2014	0.00372776	Using an in situ proximity ligation assay to systematically profile endogenous protein-protein interactions in a pathway network. Chen et al. (2014). J Proteome Res	http://www.ncbi.nlm.nih.gov/pubmed/25241761
Genetic Interactions	Shen-Mali-2017	0.00317352	Combinatorial CRISPR-Cas9 screens for de novo mapping of genetic interactions. Shen et al. (2017). Nat Methods	http://www.ncbi.nlm.nih.gov/pubmed/28319113
Genetic Interactions	Toyoshima-Grandori-2012	0.00274158	Functional genomics identifies therapeutic targets for MYC-driven cancer. Toyoshima et al. (2012). Proc Natl Acad Sci U S A	http://www.ncbi.nlm.nih.gov/pubmed/22623531
Genetic Interactions	Matsuoka-Elledge-2007	0.00253542	ATM and ATR substrate analysis reveals extensive protein networks responsive to DNA damage. Matsuoka et al. (2007). Science	http://www.ncbi.nlm.nih.gov/pubmed/17525332
Genetic Interactions	Vizeacoumar-Moffat-2013	0.00251562	A negative genetic interaction map in isogenic cancer cell lines reveals cancer cell vulnerabilities. Vizeacoumar et al. (2013). Mol Syst Biol	http://www.ncbi.nlm.nih.gov/pubmed/24104479
Genetic Interactions	Xie-Green-2012	0.00230563	A synthetic interaction screen identifies factors selectively required for proliferation and TERT transcription in p53-deficient human cancer cells. Xie et al. (2012). PLoS Genet	http://www.ncbi.nlm.nih.gov/pubmed/23284306
Genetic Interactions	Srivas-Ideker-2016	0.00225871	A Network of Conserved Synthetic Lethal Interactions for Exploration of Precision Cancer Therapy. Srivas et al. (2016). Mol Cell	http://www.ncbi.nlm.nih.gov/pubmed/27453043
Genetic Interactions	BIOGRID-SMALL-SCALE-STUDIES	0.00220894
Genetic Interactions	IREF-SMALL-SCALE-STUDIES	0.00215546
Genetic Interactions	Han-Bassik-2017 A	0.0021514	Synergistic drug combinations for cancer identified in a CRISPR screen for pairwise genetic interactions. Han et al. (2017). Nat Biotechnol	http://www.ncbi.nlm.nih.gov/pubmed/28319085
Genetic Interactions	Du-Krogan-2017	0.00112821	Genetic interaction mapping in mammalian cells using CRISPR interference. Du et al. (2017). Nat Methods	http://www.ncbi.nlm.nih.gov/pubmed/28481362
Genetic Interactions	Horlbeck-Gilbert-2018 A	0.00109092	Mapping the Genetic Landscape of Human Cells. Horlbeck et al. (2018). Cell	http://www.ncbi.nlm.nih.gov/pubmed/30033366
Genetic Interactions	Horlbeck-Gilbert-2018 B	0.00100043	Mapping the Genetic Landscape of Human Cells. Horlbeck et al. (2018). Cell	http://www.ncbi.nlm.nih.gov/pubmed/30033366
Genetic Interactions	Blomen-Brummelkamp-2015	0.000934955	Gene essentiality and synthetic lethality in haploid human cells. Blomen et al. (2015). Science	http://www.ncbi.nlm.nih.gov/pubmed/26472760
Genetic Interactions	Han-Bassik-2017 B	0.000675673	Synergistic drug combinations for cancer identified in a CRISPR screen for pairwise genetic interactions. Han et al. (2017). Nat Biotechnol	http://www.ncbi.nlm.nih.gov/pubmed/28319085
Genetic Interactions	Willingham-Muchowski-2003	0.000593993	Yeast genes that enhance the toxicity of a mutant huntingtin fragment or alpha-synuclein. Willingham et al. (2003). Science	http://www.ncbi.nlm.nih.gov/pubmed/14657499
Genetic Interactions	Xiao-Brown-2018	0.000585714	Estrogen-regulated feedback loop limits the efficacy of estrogen receptor-targeted breast cancer therapy. Xiao et al. (2018). Proc Natl Acad Sci U S A	http://www.ncbi.nlm.nih.gov/pubmed/29987050
Genetic Interactions	Achuthankutty-Mailand-2019	0.000317807	Regulation of ETAA1-mediated ATR activation couples DNA replication fidelity and genome stability. Achuthankutty et al. (2019). J Cell Biol	http://www.ncbi.nlm.nih.gov/pubmed/31615875
Genetic Interactions	Luo-Elledge-2009	0.000261378	A genome-wide RNAi screen identifies multiple synthetic lethal interactions with the Ras oncogene. Luo et al. (2009). Cell	http://www.ncbi.nlm.nih.gov/pubmed/19490893
Genetic Interactions	Lin-Smith-2010	8.55748e-05	A genome-wide map of human genetic interactions inferred from radiation hybrid genotypes. Lin et al. (2010). Genome Res	http://www.ncbi.nlm.nih.gov/pubmed/20508145
Pathway	Wu-Stein-2010	0.00599241	A human functional protein interaction network and its application to cancer data analysis. Wu et al. (2010). Genome Biol	http://www.ncbi.nlm.nih.gov/pubmed/20482850
Pathway	NCI_NATURE	0.00387222
Pathway	REACTOME	0.00378056
Pathway	IMID	0.0027244
Pathway	CELL_MAP	0.00232421
Pathway	HUMANCYC	8.37619e-05
Shared protein domains	INTERPRO	0.00387898
Shared protein domains	PFAM	0.00210224
