# Supplementary material for: MSLN Correlates With Immune Infiltration and Chemoresistance as a Prognostic Biomarker in Ovarian Cancer
Source: Front Oncol. 2022 May 25;12:830570. doi: 10.3389/fonc.2022.830570 (PMC9174524; doi:10.3389/fonc.2022.830570)
Supplement: Supplementary file 11 [file Table_8.xlsx]

## Sheet: sheet1
	Supplemental Table 8 protein to protein interactions of MSLN
#node1	node2	node1_string_id	node2_string_id	neighborhood_on_chromosome	gene_fusion	phylogenetic_cooccurrence	homology	coexpression	experimentally_determined_interaction	database_annotated	automated_textmining	combined_score
CALB2	CEACAM5	9606.ENSP00000307508	9606.ENSP00000221992	0	0	0	0	0	0	0	0.666	0.666
CALB2	MSLN	9606.ENSP00000307508	9606.ENSP00000372313	0	0	0	0	0	0	0	0.664	0.664
CALB2	WT1	9606.ENSP00000307508	9606.ENSP00000331327	0	0	0	0	0	0.067	0	0.77	0.776
CEACAM5	TNFRSF9	9606.ENSP00000221992	9606.ENSP00000478699	0	0	0	0	0	0	0	0.423	0.422
CEACAM5	PSCA	9606.ENSP00000221992	9606.ENSP00000301258	0	0	0	0	0	0	0	0.466	0.465
CEACAM5	MUC16	9606.ENSP00000221992	9606.ENSP00000381008	0	0	0	0	0	0	0	0.505	0.505
CEACAM5	WT1	9606.ENSP00000221992	9606.ENSP00000331327	0	0	0	0	0.049	0	0	0.519	0.523
CEACAM5	CALB2	9606.ENSP00000221992	9606.ENSP00000307508	0	0	0	0	0	0	0	0.666	0.666
CEACAM5	MSLN	9606.ENSP00000221992	9606.ENSP00000372313	0	0	0	0	0	0	0	0.681	0.681
CEACAM5	ERBB2	9606.ENSP00000221992	9606.ENSP00000269571	0	0	0	0	0.059	0	0	0.737	0.741
CEACAM5	MUC1	9606.ENSP00000221992	9606.ENSP00000484824	0	0	0	0	0.077	0	0	0.87	0.874
ERBB2	CEACAM5	9606.ENSP00000269571	9606.ENSP00000221992	0	0	0	0	0.059	0	0	0.737	0.741
ERBB2	FOLR1	9606.ENSP00000269571	9606.ENSP00000377284	0	0	0	0	0.072	0.061	0	0.465	0.493
ERBB2	PSCA	9606.ENSP00000269571	9606.ENSP00000301258	0	0	0	0	0.06	0	0	0.505	0.515
ERBB2	MUC16	9606.ENSP00000269571	9606.ENSP00000381008	0	0	0	0	0	0	0	0.517	0.517
ERBB2	WT1	9606.ENSP00000269571	9606.ENSP00000331327	0	0	0	0	0	0.056	0	0.518	0.525
ERBB2	TNFRSF9	9606.ENSP00000269571	9606.ENSP00000478699	0	0	0	0	0	0	0	0.595	0.595
ERBB2	MSLN	9606.ENSP00000269571	9606.ENSP00000372313	0	0	0	0	0.062	0	0	0.653	0.66
ERBB2	MUC1	9606.ENSP00000269571	9606.ENSP00000484824	0	0	0	0	0.07	0.486	0	0.942	0.97
FOLR1	ERBB2	9606.ENSP00000377284	9606.ENSP00000269571	0	0	0	0	0.072	0.061	0	0.465	0.493
FOLR1	MSLN	9606.ENSP00000377284	9606.ENSP00000372313	0	0	0	0	0.178	0	0	0.637	0.689
FOLR1	MUC1	9606.ENSP00000377284	9606.ENSP00000484824	0	0	0	0	0.113	0	0	0.372	0.419
FOLR1	MUC16	9606.ENSP00000377284	9606.ENSP00000381008	0	0	0	0	0.149	0	0	0.502	0.558
HLA-DRB1	MUC16	9606.ENSP00000353099	9606.ENSP00000381008	0	0	0	0	0	0	0	0.484	0.484
HLA-DRB1	MSLN	9606.ENSP00000353099	9606.ENSP00000372313	0	0	0	0	0	0	0	0.816	0.816
MSLN	CEACAM5	9606.ENSP00000372313	9606.ENSP00000221992	0	0	0	0	0	0	0	0.681	0.681
MSLN	ERBB2	9606.ENSP00000372313	9606.ENSP00000269571	0	0	0	0	0.062	0	0	0.653	0.66
MSLN	PSCA	9606.ENSP00000372313	9606.ENSP00000301258	0	0	0	0	0.111	0	0	0.702	0.723
MSLN	CALB2	9606.ENSP00000372313	9606.ENSP00000307508	0	0	0	0	0	0	0	0.664	0.664
MSLN	WT1	9606.ENSP00000372313	9606.ENSP00000331327	0	0	0	0	0.064	0	0	0.651	0.659
MSLN	HLA-DRB1	9606.ENSP00000372313	9606.ENSP00000353099	0	0	0	0	0	0	0	0.816	0.816
MSLN	TNFRSF9	9606.ENSP00000372313	9606.ENSP00000478699	0	0	0	0	0	0	0	0.658	0.658
MSLN	FOLR1	9606.ENSP00000372313	9606.ENSP00000377284	0	0	0	0	0.178	0	0	0.637	0.689
MSLN	MUC1	9606.ENSP00000372313	9606.ENSP00000484824	0	0	0	0	0.139	0	0	0.681	0.713
MSLN	MUC16	9606.ENSP00000372313	9606.ENSP00000381008	0	0	0	0	0.136	0.213	0	0.994	0.996
MUC1	CEACAM5	9606.ENSP00000484824	9606.ENSP00000221992	0	0	0	0	0.077	0	0	0.87	0.874
MUC1	ERBB2	9606.ENSP00000484824	9606.ENSP00000269571	0	0	0	0	0.07	0.486	0	0.942	0.97
MUC1	PSCA	9606.ENSP00000484824	9606.ENSP00000301258	0	0	0	0	0.121	0	0	0.635	0.665
MUC1	WT1	9606.ENSP00000484824	9606.ENSP00000331327	0	0	0	0	0	0.057	0	0.543	0.55
MUC1	MSLN	9606.ENSP00000484824	9606.ENSP00000372313	0	0	0	0	0.139	0	0	0.681	0.713
MUC1	FOLR1	9606.ENSP00000484824	9606.ENSP00000377284	0	0	0	0	0.113	0	0	0.372	0.419
MUC1	MUC16	9606.ENSP00000484824	9606.ENSP00000381008	0	0	0	0	0.089	0	0.9	0.802	0.98
MUC1	TNFRSF9	9606.ENSP00000484824	9606.ENSP00000478699	0	0	0	0	0	0	0	0.457	0.457
MUC16	CEACAM5	9606.ENSP00000381008	9606.ENSP00000221992	0	0	0	0	0	0	0	0.505	0.505
MUC16	ERBB2	9606.ENSP00000381008	9606.ENSP00000269571	0	0	0	0	0	0	0	0.517	0.517
MUC16	HLA-DRB1	9606.ENSP00000381008	9606.ENSP00000353099	0	0	0	0	0	0	0	0.484	0.484
MUC16	MSLN	9606.ENSP00000381008	9606.ENSP00000372313	0	0	0	0	0.136	0.213	0	0.994	0.996
MUC16	FOLR1	9606.ENSP00000381008	9606.ENSP00000377284	0	0	0	0	0.149	0	0	0.502	0.558
MUC16	MUC1	9606.ENSP00000381008	9606.ENSP00000484824	0	0	0	0	0.089	0	0.9	0.802	0.98
PSCA	CEACAM5	9606.ENSP00000301258	9606.ENSP00000221992	0	0	0	0	0	0	0	0.466	0.465
PSCA	ERBB2	9606.ENSP00000301258	9606.ENSP00000269571	0	0	0	0	0.06	0	0	0.505	0.515
PSCA	TNFRSF9	9606.ENSP00000301258	9606.ENSP00000478699	0	0	0	0	0	0	0	0.476	0.476
PSCA	MUC1	9606.ENSP00000301258	9606.ENSP00000484824	0	0	0	0	0.121	0	0	0.635	0.665
PSCA	MSLN	9606.ENSP00000301258	9606.ENSP00000372313	0	0	0	0	0.111	0	0	0.702	0.723
TNFRSF9	CEACAM5	9606.ENSP00000478699	9606.ENSP00000221992	0	0	0	0	0	0	0	0.423	0.422
TNFRSF9	ERBB2	9606.ENSP00000478699	9606.ENSP00000269571	0	0	0	0	0	0	0	0.595	0.595
TNFRSF9	PSCA	9606.ENSP00000478699	9606.ENSP00000301258	0	0	0	0	0	0	0	0.476	0.476
TNFRSF9	MSLN	9606.ENSP00000478699	9606.ENSP00000372313	0	0	0	0	0	0	0	0.658	0.658
TNFRSF9	MUC1	9606.ENSP00000478699	9606.ENSP00000484824	0	0	0	0	0	0	0	0.457	0.457
WT1	CEACAM5	9606.ENSP00000331327	9606.ENSP00000221992	0	0	0	0	0.049	0	0	0.519	0.523
WT1	ERBB2	9606.ENSP00000331327	9606.ENSP00000269571	0	0	0	0	0	0.056	0	0.518	0.525
WT1	CALB2	9606.ENSP00000331327	9606.ENSP00000307508	0	0	0	0	0	0.067	0	0.77	0.776
WT1	MUC1	9606.ENSP00000331327	9606.ENSP00000484824	0	0	0	0	0	0.057	0	0.543	0.55
WT1	MSLN	9606.ENSP00000331327	9606.ENSP00000372313	0	0	0	0	0.064	0	0	0.651	0.659
