# Supplementary material for: MSLN Correlates With Immune Infiltration and Chemoresistance as a Prognostic Biomarker in Ovarian Cancer
Source: Front Oncol. 2022 May 25;12:830570. doi: 10.3389/fonc.2022.830570 (PMC9174524; doi:10.3389/fonc.2022.830570)
Supplement: Supplementary file 12 [file Table_9.xlsx]

## Sheet: Sheet1
Supplemental Table 9 MSLN-related genes of Gene Ontology enrichment analysis.
Positive correlation Gene Ontology enrichment analysis
Ontology	ID	Description	GeneRatio	BgRatio	pvalue	p.adjust	qvalue	geneID	Count
CC	GO:0030055	cell-substrate junction	13/206	412/19717	4.14e-04	0.092	0.087	ATP6V0C/CD81/CD151/GRB7/GSN/ITGB4/MAPK3/RPS2/RRAS/TRIP6/SLC9A3R2/AHNAK/EPPK1	13
CC	GO:0016327	apicolateral plasma membrane	3/206	18/19717	8.17e-04	0.092	0.087	CLDN4/CLDN3/EPPK1	3
CC	GO:0005925	focal adhesion	12/206	405/19717	0.001	0.092	0.087	ATP6V0C/CD81/CD151/GRB7/GSN/ITGB4/MAPK3/RPS2/RRAS/TRIP6/SLC9A3R2/AHNAK	12
CC	GO:0005924	cell-substrate adherens junction	12/206	408/19717	0.001	0.092	0.087	ATP6V0C/CD81/CD151/GRB7/GSN/ITGB4/MAPK3/RPS2/RRAS/TRIP6/SLC9A3R2/AHNAK	12
CC	GO:0016323	basolateral plasma membrane	8/206	217/19717	0.002	0.095	0.090	ATP6V1B1/CD81/CLDN4/FOLR1/SLCO1B3/EPPK1/PROM2/MUC20	8
MF	GO:0044548	S100 protein binding	4/195	15/17697	1.77e-05	0.005	0.005	ANXA11/S100A1/S100A6/AHNAK	4
MF	GO:0023026	MHC class II protein complex binding	4/195	16/17697	2.35e-05	0.005	0.005	ANXA11/CD74/CD81/HLA-DMA	4
MF	GO:0023023	MHC protein complex binding	4/195	25/17697	1.51e-04	0.020	0.020	ANXA11/CD74/CD81/HLA-DMA	4
Negative correlation Gene Ontology enrichment analysis
Ontology	ID	Description	GeneRatio	BgRatio	pvalue	p.adjust	qvalue	geneID	Count
CC	GO:0000775	chromosome, centromeric region	27/281	193/19717	3.48e-19	1.26e-16	1.06e-16	BIRC5/BUB1/BUB1B/CCNB1/CENPA/CENPI/AURKA/NDC80/OIP5/ERCC6L/SPDL1/ZWILCH/CDCA8/HJURP/KNL1/SPC25/NCAPG/MIS12/CENPO/SUV39H2/KIF18A/NUF2/KNSTRN/CENPL/SGO2/ESCO2/SKA2	27
CC	GO:0005819	spindle	34/281	347/19717	6.88e-19	1.26e-16	1.06e-16	BIRC5/BUB1B/CCNB1/CDK1/CDC6/CDC27/CLTC/KIFC1/SPAST/AURKA/CDC7/PRC1/KIF23/DLGAP5/KIF14/KIF20A/TPX2/KIF4A/FBXO5/RACGAP1/NUSAP1/SPDL1/HAUS2/CDCA8/KIF15/KLHL42/KIF18A/HASPIN/KNSTRN/CCSAP/KIF18B/CKAP2L/ASPM/SKA2	34
CC	GO:0098687	chromosomal region	33/281	349/19717	6.87e-18	8.41e-16	7.07e-16	BIRC5/BLM/BUB1/BUB1B/CCNB1/CDK1/CENPA/DNA2/EZH2/CENPI/MSH2/ORC1/AURKA/NDC80/OIP5/ERCC6L/SPDL1/ZWILCH/CDCA8/HJURP/KNL1/SPC25/NCAPG/MIS12/CENPO/SUV39H2/KIF18A/NUF2/KNSTRN/CENPL/SGO2/ESCO2/SKA2	33
CC	GO:0000779	condensed chromosome, centromeric region	20/281	118/19717	3.55e-16	3.26e-14	2.74e-14	BIRC5/BUB1/BUB1B/CCNB1/CENPA/AURKA/NDC80/ERCC6L/SPDL1/ZWILCH/HJURP/KNL1/SPC25/NCAPG/MIS12/CENPO/NUF2/KNSTRN/SGO2/SKA2	20
CC	GO:0000776	kinetochore	20/281	135/19717	5.29e-15	3.88e-13	3.26e-13	BIRC5/BUB1/BUB1B/CCNB1/CENPA/CENPI/NDC80/ERCC6L/SPDL1/ZWILCH/HJURP/KNL1/SPC25/MIS12/CENPO/KIF18A/NUF2/KNSTRN/SGO2/SKA2	20
MF	GO:0008017	microtubule binding	20/272	246/17697	1.48e-09	7.15e-07	6.50e-07	BIRC5/KIFC1/SPAST/PRC1/KIF23/KIF14/DNM1L/KIF20A/KIF4A/RACGAP1/HDGFL3/NUSAP1/CCDC88A/KIF15/KIF18A/CCSAP/KIF18B/GAS2L3/CEP57L1/SKA2	20
MF	GO:0016887	ATPase activity	23/272	384/17697	3.00e-08	7.25e-06	6.59e-06	BLM/DHX9/DNA2/MSH6/KIFC1/MSH2/PSMC1/RAD51C/SPAST/HSPA13/TOP2A/XRCC2/KIF23/KIF14/KIF20A/RHOBTB3/ATP6V0A2/KIF4A/ATAD2B/ERCC6L/KIF15/KIF18A/KIF18B	23
MF	GO:0015631	tubulin binding	20/272	336/17697	2.73e-07	4.39e-05	3.99e-05	BIRC5/KIFC1/SPAST/PRC1/KIF23/KIF14/DNM1L/KIF20A/KIF4A/RACGAP1/HDGFL3/NUSAP1/CCDC88A/KIF15/KIF18A/CCSAP/KIF18B/GAS2L3/CEP57L1/SKA2	20
MF	GO:0008094	DNA-dependent ATPase activity	9/272	69/17697	1.06e-06	1.28e-04	1.17e-04	BLM/DHX9/DNA2/MSH6/MSH2/RAD51C/TOP2A/XRCC2/ERCC6L	9
MF	GO:0000400	four-way junction DNA binding	5/272	16/17697	3.14e-06	3.04e-04	2.76e-04	BLM/MSH6/MSH2/RAD51C/XRCC2	5
BP	GO:0007059	chromosome segregation	41/272	321/18670	8.56e-27	2.56e-23	2.27e-23	BIRC5/BUB1/BUB1B/CCNB1/CDC6/CDC27/KIFC1/KPNB1/RAD51C/TOP2A/PRC1/CCNE2/KIF23/DLGAP5/KIF14/SMC4/NDC80/TLK2/OIP5/NCAPH/KIF4A/FBXO5/RACGAP1/NUSAP1/SPDL1/CDCA8/HJURP/KNL1/SPC25/NCAPG/MIS12/KIF18A/NUF2/HASPIN/BRIP1/SLF1/KNSTRN/KIF18B/SGO2/ESCO2/SKA2	41
BP	GO:0000819	sister chromatid segregation	32/272	189/18670	5.96e-25	8.90e-22	7.91e-22	BUB1/BUB1B/CCNB1/CDC6/CDC27/KIFC1/KPNB1/RAD51C/TOP2A/PRC1/KIF23/DLGAP5/KIF14/SMC4/NDC80/NCAPH/KIF4A/FBXO5/RACGAP1/NUSAP1/SPDL1/CDCA8/NCAPG/MIS12/KIF18A/NUF2/HASPIN/SLF1/KNSTRN/KIF18B/SGO2/ESCO2	32
BP	GO:0098813	nuclear chromosome segregation	35/272	262/18670	1.26e-23	1.26e-20	1.12e-20	BUB1/BUB1B/CCNB1/CDC6/CDC27/KIFC1/KPNB1/RAD51C/TOP2A/PRC1/CCNE2/KIF23/DLGAP5/KIF14/SMC4/NDC80/NCAPH/KIF4A/FBXO5/RACGAP1/NUSAP1/SPDL1/CDCA8/KNL1/NCAPG/MIS12/KIF18A/NUF2/HASPIN/BRIP1/SLF1/KNSTRN/KIF18B/SGO2/ESCO2	35
BP	GO:0000070	mitotic sister chromatid segregation	28/272	151/18670	4.43e-23	3.31e-20	2.94e-20	BUB1/BUB1B/CCNB1/CDC6/CDC27/KIFC1/KPNB1/PRC1/KIF23/DLGAP5/KIF14/SMC4/NDC80/NCAPH/KIF4A/FBXO5/RACGAP1/NUSAP1/SPDL1/CDCA8/NCAPG/MIS12/KIF18A/NUF2/HASPIN/SLF1/KNSTRN/KIF18B	28
BP	GO:0000280	nuclear division	41/272	407/18670	8.94e-23	5.35e-20	4.75e-20	BIRC5/BUB1/BUB1B/CCNB1/CDC6/CDC27/KIFC1/KPNB1/MYBL2/RAD51C/SPAST/AURKA/TOP2A/PRC1/CCNE2/KIF23/DLGAP5/KIF14/SMC4/NDC80/TPX2/NCAPH/KIF4A/FBXO5/RACGAP1/NUSAP1/SPDL1/CDCA8/NCAPG/MIS12/KIF18A/NUF2/HASPIN/BRIP1/SLF1/KNSTRN/CCSAP/KIF18B/SGO2/ASPM/FBXO43	41
