# Supplementary material for: MSLN Correlates With Immune Infiltration and Chemoresistance as a Prognostic Biomarker in Ovarian Cancer
Source: Front Oncol. 2022 May 25;12:830570. doi: 10.3389/fonc.2022.830570 (PMC9174524; doi:10.3389/fonc.2022.830570)
Supplement: Supplementary file 13 [file Table_10.xlsx]

## Sheet: Sheet 1
Supplemental Table 10 Correlation of MSLN with immune cell infiltration in ovarian cancer
group1	group2	number	minimumvalue	maximum value	Median	IQR	lower quartile	upper quartile	Mean	SD	SE
Cytotoxic cells	Low	189	0.042	0.658	0.384	0.141	0.304	0.445	0.37	0.107	0.008
Cytotoxic cells	High	190	0.122	0.616	0.4	0.135	0.335	0.469	0.397	0.102	0.007
DC	Low	189	0.004	0.577	0.317	0.132	0.257	0.388	0.315	0.103	0.007
DC	High	190	-0.01	0.754	0.342	0.132	0.271	0.403	0.34	0.111	0.008
NK CD56bright cells	Low	189	0.334	0.581	0.465	0.063	0.432	0.495	0.464	0.046	0.003
NK CD56bright cells	High	190	0.343	0.654	0.48	0.054	0.453	0.507	0.481	0.046	0.003
TFH	Low	189	0.196	0.42	0.321	0.047	0.3	0.347	0.32	0.038	0.003
TFH	High	190	0.161	0.398	0.313	0.059	0.283	0.342	0.312	0.039	0.003
T helper cells	Low	189	0.544	0.672	0.61	0.026	0.594	0.619	0.606	0.022	0.002
T helper cells	High	190	0.526	0.648	0.599	0.03	0.584	0.614	0.597	0.024	0.002
Th17 cells	Low	189	-0.141	0.401	0.146	0.111	0.09	0.201	0.145	0.096	0.007
Th17 cells	High	190	-0.086	0.485	0.188	0.118	0.129	0.248	0.189	0.092	0.007
Th2 cells	Low	189	0.263	0.462	0.382	0.053	0.351	0.404	0.376	0.041	0.003
Th2 cells	High	190	0.234	0.47	0.349	0.059	0.318	0.377	0.348	0.041	0.003
