# Supplementary material for: MSLN Correlates With Immune Infiltration and Chemoresistance as a Prognostic Biomarker in Ovarian Cancer
Source: Front Oncol. 2022 May 25;12:830570. doi: 10.3389/fonc.2022.830570 (PMC9174524; doi:10.3389/fonc.2022.830570)
Supplement: Supplementary file 14 [file Table_11.xlsx]

## Sheet: sheet1
Supplemental Table 11 Correlation of MSLN with immune checkpoint in ovarian cancer
cancer	infiltrates	rho	p	adj.p
OV (n=303)	ADORA2A	-0.118989	0.0384491	0.0805216
OV (n=303)	BTLA	0.170981	0.00282677	0.0108202
OV (n=303)	CADM4	-0.145236	0.0113711	0.0321443
OV (n=303)	LGALS9	0.169391	0.00309852	0.0115833
OV (n=303)	TMIGD2	0.131466	0.0220851	0.0537023
OV (n=303)	CD200	0.152465	0.00784835	0.0238733
OV (n=303)	CD276	-0.172688	0.00255946	0.00991946
OV (n=303)	HLA-DPA1	0.212143	0.000199293	0.00114182
OV (n=303)	HLA-DPB1	0.199939	0.000462892	0.00237381
OV (n=303)	HLA-DQB1	0.143527	0.0123843	0.0346415
OV (n=303)	HLA-DRA	0.191197	0.000821917	0.00371488
OV (n=303)	HLA-E	0.170643	0.00288268	0.0109296
OV (n=303)	KIR2DL4	0.129188	0.0245189	0.0576916
OV (n=303)	KIR3DX1	0.128465	0.0253379	0.0592698
OV (n=303)	KLRC1	0.134328	0.0193257	0.0486182
OV (n=303)	LILRB5	-0.132944	0.0206207	0.0504892
OV (n=303)	PDCD2	-0.182696	0.00140341	0.00597197
OV (n=303)	SIGIRR	0.19351	0.000707779	0.00333073
OV (n=303)	TGFBR1	-0.142184	0.013236	0.0365132
OV (n=303)	VTCN1	0.146362	0.0107435	0.0306956
