# Supplementary material for: MSLN Correlates With Immune Infiltration and Chemoresistance as a Prognostic Biomarker in Ovarian Cancer
Source: Front Oncol. 2022 May 25;12:830570. doi: 10.3389/fonc.2022.830570 (PMC9174524; doi:10.3389/fonc.2022.830570)
Supplement: Supplementary file 16 [file Table_13.xlsx]

## Sheet: sheet1
Supplemental Table 13 Gene nodes of MSLN, HLA and IL-17A interaction in Genemania
Gene 1	Gene 2	Weight	Network group	Network
B2M	HLA-A	0.0109224	Co-expression	Wang-Maris-2006
LILRB1	MSLN	0.0159811	Co-expression	Wang-Maris-2006
HLA-G	HLA-A	0.00926525	Co-expression	Wang-Maris-2006
HLA-G	B2M	0.00953306	Co-expression	Wang-Maris-2006
HLA-G	LILRB1	0.00944868	Co-expression	Wang-Maris-2006
TAPBP	HLA-A	0.0134872	Co-expression	Wang-Maris-2006
TAPBP	HLA-G	0.00890677	Co-expression	Wang-Maris-2006
HLA-F	HLA-A	0.0113077	Co-expression	Wang-Maris-2006
HLA-F	B2M	0.010726	Co-expression	Wang-Maris-2006
HLA-F	HLA-G	0.00856415	Co-expression	Wang-Maris-2006
HLA-F	TAPBP	0.0109648	Co-expression	Wang-Maris-2006
HLA-C	HLA-B	0.00791851	Co-expression	Mallon-McKay-2013
HLA-A	HLA-B	0.00696116	Co-expression	Mallon-McKay-2013
HLA-A	HLA-C	0.00940012	Co-expression	Mallon-McKay-2013
B2M	HLA-B	0.010644	Co-expression	Mallon-McKay-2013
B2M	HLA-C	0.0143749	Co-expression	Mallon-McKay-2013
B2M	HLA-A	0.0124947	Co-expression	Mallon-McKay-2013
KIR3DL1	IL-17	0.00657911	Co-expression	Mallon-McKay-2013
KIR2DL2	KIR3DL1	0.0128942	Co-expression	Mallon-McKay-2013
HLA-G	HLA-B	0.00607906	Co-expression	Mallon-McKay-2013
HLA-G	HLA-C	0.00837482	Co-expression	Mallon-McKay-2013
HLA-G	HLA-A	0.00730701	Co-expression	Mallon-McKay-2013
HLA-G	B2M	0.0109944	Co-expression	Mallon-McKay-2013
MUC16	MSLN	0.020633	Co-expression	Mallon-McKay-2013
HLA-F	HLA-B	0.00542147	Co-expression	Mallon-McKay-2013
HLA-F	HLA-C	0.00723981	Co-expression	Mallon-McKay-2013
HLA-F	HLA-A	0.00642122	Co-expression	Mallon-McKay-2013
HLA-F	B2M	0.00996628	Co-expression	Mallon-McKay-2013
HLA-F	HLA-G	0.00558169	Co-expression	Mallon-McKay-2013
HLA-C	HLA-B	0.00385179	Co-expression	Roth-Zlotnik-2006
HLA-A	HLA-B	0.00319019	Co-expression	Roth-Zlotnik-2006
HLA-A	HLA-C	0.00331325	Co-expression	Roth-Zlotnik-2006
B2M	HLA-B	0.00830326	Co-expression	Roth-Zlotnik-2006
B2M	HLA-C	0.00859958	Co-expression	Roth-Zlotnik-2006
B2M	HLA-A	0.00735229	Co-expression	Roth-Zlotnik-2006
LILRB1	IL17RA	0.0130959	Co-expression	Roth-Zlotnik-2006
KIR2DL2	KIR3DL1	0.0117228	Co-expression	Roth-Zlotnik-2006
KIR2DL2	KIR2DL3	0.00568092	Co-expression	Roth-Zlotnik-2006
HLA-G	HLA-B	0.00486329	Co-expression	Roth-Zlotnik-2006
HLA-G	HLA-C	0.00492278	Co-expression	Roth-Zlotnik-2006
HLA-G	HLA-A	0.00404752	Co-expression	Roth-Zlotnik-2006
HLA-G	B2M	0.0102602	Co-expression	Roth-Zlotnik-2006
TAPBP	HLA-B	0.0101132	Co-expression	Roth-Zlotnik-2006
TAPBP	HLA-C	0.0102589	Co-expression	Roth-Zlotnik-2006
TAPBP	HLA-A	0.00846331	Co-expression	Roth-Zlotnik-2006
TAPBP	HLA-G	0.0136396	Co-expression	Roth-Zlotnik-2006
KIR2DS4	KIR3DS1	0.0057522	Co-expression	Roth-Zlotnik-2006
MUC16	MSLN	0.0190935	Co-expression	Roth-Zlotnik-2006
HLA-F	HLA-B	0.00310247	Co-expression	Roth-Zlotnik-2006
HLA-F	HLA-C	0.00311084	Co-expression	Roth-Zlotnik-2006
HLA-F	HLA-A	0.00268632	Co-expression	Roth-Zlotnik-2006
HLA-F	B2M	0.0068466	Co-expression	Roth-Zlotnik-2006
HLA-F	HLA-G	0.00395914	Co-expression	Roth-Zlotnik-2006
HLA-F	CD8A	0.00463519	Co-expression	Roth-Zlotnik-2006
HLA-F	TAPBP	0.00879323	Co-expression	Roth-Zlotnik-2006
B2M	HLA-A	0.020666	Co-expression	Ramaswamy-Golub-2001
LILRB1	HLA-C	0.00535769	Co-expression	Ramaswamy-Golub-2001
HLA-F	HLA-A	0.0234976	Co-expression	Ramaswamy-Golub-2001
HLA-C	HLA-B	0.0400479	Co-expression	Innocenti-Brown-2011
HLA-A	HLA-B	0.0374916	Co-expression	Innocenti-Brown-2011
HLA-A	HLA-C	0.0377596	Co-expression	Innocenti-Brown-2011
B2M	HLA-B	0.0266548	Co-expression	Innocenti-Brown-2011
B2M	HLA-C	0.0391491	Co-expression	Innocenti-Brown-2011
B2M	HLA-A	0.0239821	Co-expression	Innocenti-Brown-2011
KIR2DL2	KIR3DL1	0.0279805	Co-expression	Innocenti-Brown-2011
HLA-G	HLA-B	0.036651	Co-expression	Innocenti-Brown-2011
HLA-G	HLA-C	0.0511004	Co-expression	Innocenti-Brown-2011
HLA-G	HLA-A	0.0438212	Co-expression	Innocenti-Brown-2011
HLA-G	B2M	0.0343052	Co-expression	Innocenti-Brown-2011
HLA-F	HLA-B	0.0359962	Co-expression	Innocenti-Brown-2011
HLA-F	HLA-C	0.0337117	Co-expression	Innocenti-Brown-2011
HLA-F	HLA-A	0.038381	Co-expression	Innocenti-Brown-2011
HLA-F	B2M	0.0207687	Co-expression	Innocenti-Brown-2011
HLA-F	HLA-G	0.0334754	Co-expression	Innocenti-Brown-2011
HLA-C	HLA-B	0.0267051	Co-expression	Alizadeh-Staudt-2000
HLA-A	HLA-B	0.0286412	Co-expression	Alizadeh-Staudt-2000
HLA-A	HLA-C	0.024122	Co-expression	Alizadeh-Staudt-2000
B2M	HLA-B	0.0209239	Co-expression	Alizadeh-Staudt-2000
B2M	HLA-C	0.0241383	Co-expression	Alizadeh-Staudt-2000
B2M	HLA-A	0.0242999	Co-expression	Alizadeh-Staudt-2000
HLA-G	HLA-B	0.0233055	Co-expression	Alizadeh-Staudt-2000
HLA-G	HLA-C	0.019646	Co-expression	Alizadeh-Staudt-2000
HLA-G	HLA-A	0.0224241	Co-expression	Alizadeh-Staudt-2000
HLA-G	IL17RA	0.0152588	Co-expression	Alizadeh-Staudt-2000
HLA-G	B2M	0.0205388	Co-expression	Alizadeh-Staudt-2000
HLA-C	HLA-B	0.0324382	Co-expression	Dobbin-Giordano-2005
HLA-A	HLA-B	0.0292863	Co-expression	Dobbin-Giordano-2005
HLA-A	HLA-C	0.0342813	Co-expression	Dobbin-Giordano-2005
B2M	HLA-B	0.0229232	Co-expression	Dobbin-Giordano-2005
B2M	HLA-C	0.0286327	Co-expression	Dobbin-Giordano-2005
B2M	HLA-A	0.0253498	Co-expression	Dobbin-Giordano-2005
LILRB1	IL17RA	0.00995591	Co-expression	Dobbin-Giordano-2005
KIR2DL2	KIR3DS1	0.0150568	Co-expression	Dobbin-Giordano-2005
HLA-G	HLA-B	0.0243206	Co-expression	Dobbin-Giordano-2005
HLA-G	HLA-C	0.0274131	Co-expression	Dobbin-Giordano-2005
HLA-G	HLA-A	0.0236574	Co-expression	Dobbin-Giordano-2005
HLA-G	LILRB1	0.008344	Co-expression	Dobbin-Giordano-2005
MUC16	MSLN	0.0136344	Co-expression	Dobbin-Giordano-2005
HLA-F	HLA-B	0.0172119	Co-expression	Dobbin-Giordano-2005
HLA-F	HLA-C	0.0193196	Co-expression	Dobbin-Giordano-2005
HLA-F	HLA-A	0.0172816	Co-expression	Dobbin-Giordano-2005
HLA-F	HLA-G	0.0163024	Co-expression	Dobbin-Giordano-2005
HLA-G	HLA-A	0.0265547	Co-expression	Rieger-Chu-2004
TAPBP	HLA-A	0.0130153	Co-expression	Rieger-Chu-2004
TAPBP	HLA-G	0.0153184	Co-expression	Rieger-Chu-2004
HLA-F	HLA-A	0.0194804	Co-expression	Rieger-Chu-2004
HLA-F	B2M	0.0232256	Co-expression	Rieger-Chu-2004
HLA-F	HLA-G	0.0271328	Co-expression	Rieger-Chu-2004
B2M	HLA-A	0.0163417	Co-expression	Bild-Nevins-2006 B
HLA-G	HLA-A	0.0170023	Co-expression	Bild-Nevins-2006 B
HLA-G	B2M	0.0239632	Co-expression	Bild-Nevins-2006 B
CD8A	HLA-A	0.00803934	Co-expression	Bild-Nevins-2006 B
CD8A	B2M	0.00933773	Co-expression	Bild-Nevins-2006 B
CD8A	HLA-G	0.00808151	Co-expression	Bild-Nevins-2006 B
TAPBP	HLA-A	0.0167753	Co-expression	Bild-Nevins-2006 B
TAPBP	HLA-G	0.016674	Co-expression	Bild-Nevins-2006 B
CALR	HLA-G	0.0134825	Co-expression	Bild-Nevins-2006 B
HLA-F	HLA-A	0.0199168	Co-expression	Bild-Nevins-2006 B
HLA-F	B2M	0.0177358	Co-expression	Bild-Nevins-2006 B
HLA-F	HLA-G	0.0203362	Co-expression	Bild-Nevins-2006 B
HLA-F	TAPBP	0.0177559	Co-expression	Bild-Nevins-2006 B
B2M	HLA-A	0.0136721	Co-expression	Burington-Shaughnessy-2008
HLA-G	HLA-A	0.0214503	Co-expression	Burington-Shaughnessy-2008
TAPBP	HLA-A	0.0116158	Co-expression	Burington-Shaughnessy-2008
TAPBP	HLA-G	0.0201651	Co-expression	Burington-Shaughnessy-2008
HLA-F	HLA-A	0.025087	Co-expression	Burington-Shaughnessy-2008
HLA-F	HLA-G	0.0403782	Co-expression	Burington-Shaughnessy-2008
HLA-F	TAPBP	0.0248793	Co-expression	Burington-Shaughnessy-2008
HLA-A	HLA-B	0.00621562	Co-expression	Boldrick-Relman-2002
HLA-A	HLA-C	0.00507283	Co-expression	Boldrick-Relman-2002
B2M	HLA-B	0.0177202	Co-expression	Boldrick-Relman-2002
B2M	HLA-A	0.00767017	Co-expression	Boldrick-Relman-2002
HLA-G	HLA-A	0.00574622	Co-expression	Boldrick-Relman-2002
HLA-C	HLA-B	0.0259379	Co-expression	Arijs-Rutgeerts-2009
HLA-A	HLA-B	0.00929005	Co-expression	Arijs-Rutgeerts-2009
HLA-A	HLA-C	0.00882524	Co-expression	Arijs-Rutgeerts-2009
B2M	HLA-B	0.0172959	Co-expression	Arijs-Rutgeerts-2009
B2M	HLA-C	0.0159577	Co-expression	Arijs-Rutgeerts-2009
B2M	HLA-A	0.00765565	Co-expression	Arijs-Rutgeerts-2009
HLA-G	HLA-B	0.0300801	Co-expression	Arijs-Rutgeerts-2009
HLA-G	HLA-C	0.0261496	Co-expression	Arijs-Rutgeerts-2009
MUC16	KIR2DL3	0.00585468	Co-expression	Arijs-Rutgeerts-2009
HLA-F	HLA-B	0.0244423	Co-expression	Arijs-Rutgeerts-2009
HLA-F	HLA-C	0.0216442	Co-expression	Arijs-Rutgeerts-2009
HLA-F	HLA-G	0.0360591	Co-expression	Arijs-Rutgeerts-2009
HLA-C	HLA-B	0.00609116	Co-expression	Jiang-de Kok-2017
HLA-A	HLA-B	0.00526713	Co-expression	Jiang-de Kok-2017
HLA-A	HLA-C	0.00540244	Co-expression	Jiang-de Kok-2017
KIR2DL2	KIR3DL1	0.00752046	Co-expression	Jiang-de Kok-2017
HLA-G	HLA-B	0.00684458	Co-expression	Jiang-de Kok-2017
HLA-G	HLA-C	0.00713518	Co-expression	Jiang-de Kok-2017
HLA-G	HLA-A	0.00599423	Co-expression	Jiang-de Kok-2017
TAPBP	HLA-A	0.0112931	Co-expression	Jiang-de Kok-2017
KIR2DS4	KIR3DL1	0.00816286	Co-expression	Jiang-de Kok-2017
MUC16	IL-17	0.00500029	Co-expression	Jiang-de Kok-2017
HLA-F	HLA-B	0.00551763	Co-expression	Jiang-de Kok-2017
HLA-F	HLA-C	0.00570421	Co-expression	Jiang-de Kok-2017
HLA-F	HLA-A	0.00488199	Co-expression	Jiang-de Kok-2017
HLA-F	HLA-G	0.00648246	Co-expression	Jiang-de Kok-2017
HLA-F	TAPBP	0.0119028	Co-expression	Jiang-de Kok-2017
HLA-A	HLA-C	0.0132763	Co-expression	Perou-Botstein-2000
B2M	HLA-C	0.01323	Co-expression	Perou-Botstein-2000
B2M	HLA-A	0.0141746	Co-expression	Perou-Botstein-2000
HLA-A	HLA-C	0.0207421	Co-expression	Chen-Brown-2002
B2M	HLA-C	0.010301	Co-expression	Chen-Brown-2002
B2M	HLA-A	0.0122436	Co-expression	Chen-Brown-2002
HLA-F	HLA-C	0.0158808	Co-expression	Chen-Brown-2002
HLA-F	HLA-A	0.0193014	Co-expression	Chen-Brown-2002
HLA-F	B2M	0.00988461	Co-expression	Chen-Brown-2002
HLA-C	HLA-B	0.028575	Co-expression	Wang-Cheung-2015
HLA-A	HLA-B	0.0237159	Co-expression	Wang-Cheung-2015
HLA-A	HLA-C	0.0285845	Co-expression	Wang-Cheung-2015
B2M	HLA-A	0.013226	Co-expression	Wang-Cheung-2015
HLA-G	HLA-B	0.0313253	Co-expression	Wang-Cheung-2015
HLA-G	HLA-C	0.0354932	Co-expression	Wang-Cheung-2015
HLA-G	HLA-A	0.0361928	Co-expression	Wang-Cheung-2015
HLA-F	HLA-B	0.0242591	Co-expression	Wang-Cheung-2015
HLA-F	HLA-C	0.0289762	Co-expression	Wang-Cheung-2015
HLA-F	HLA-A	0.0237911	Co-expression	Wang-Cheung-2015
HLA-F	HLA-G	0.0309557	Co-expression	Wang-Cheung-2015
B2M	HLA-A	0.0293974	Co-expression	Wu-Garvey-2007
HLA-G	HLA-A	0.0331502	Co-expression	Wu-Garvey-2007
HLA-G	B2M	0.0332016	Co-expression	Wu-Garvey-2007
TAPBP	HLA-G	0.0270018	Co-expression	Wu-Garvey-2007
HLA-C	HLA-B	0.0293458	Co-expression	Rosenwald-Staudt-2001
HLA-A	HLA-B	0.0186885	Co-expression	Rosenwald-Staudt-2001
HLA-A	HLA-C	0.0268774	Co-expression	Rosenwald-Staudt-2001
B2M	HLA-C	0.0268368	Co-expression	Rosenwald-Staudt-2001
B2M	HLA-A	0.0200482	Co-expression	Rosenwald-Staudt-2001
HLA-G	HLA-A	0.0194053	Co-expression	Rosenwald-Staudt-2001
HLA-G	LILRB1	0.0210533	Co-expression	Rosenwald-Staudt-2001
HLA-A	HLA-C	0.0131354	Co-expression	Ross-Perou-2001
B2M	HLA-C	0.019712	Co-expression	Ross-Perou-2001
B2M	HLA-A	0.0122583	Co-expression	Ross-Perou-2001
HLA-G	B2M	0.00889368	Co-localization	Johnson-Shoemaker-2003
TAPBP	B2M	0.0137308	Co-localization	Johnson-Shoemaker-2003
MUC16	MSLN	0.0145294	Co-localization	Johnson-Shoemaker-2003
HLA-F	B2M	0.00597833	Co-localization	Johnson-Shoemaker-2003
HLA-F	LILRB1	0.00890351	Co-localization	Johnson-Shoemaker-2003
HLA-F	HLA-G	0.00873512	Co-localization	Johnson-Shoemaker-2003
HLA-F	TAPBP	0.0106703	Co-localization	Johnson-Shoemaker-2003
CALR	B2M	0.654654	Co-localization	Chen-Huang-2014
KIR3DS1	HLA-B	1	Genetic Interactions	BIOGRID-SMALL-SCALE-STUDIES
IL17RA	IL-17	1	Pathway	Wu-Stein-2010
KIR3DL2	HLA-A	0.297888	Pathway	Wu-Stein-2010
B2M	HLA-B	0.013358	Pathway	Wu-Stein-2010
B2M	HLA-C	0.0509764	Pathway	Wu-Stein-2010
B2M	HLA-A	0.0150557	Pathway	Wu-Stein-2010
B2M	KIR3DL2	0.123853	Pathway	Wu-Stein-2010
B2M	KIR2DL1	0.22885	Pathway	Wu-Stein-2010
KIR3DL1	HLA-B	0.13239	Pathway	Wu-Stein-2010
KIR3DL1	B2M	0.0620392	Pathway	Wu-Stein-2010
LILRB1	B2M	0.22885	Pathway	Wu-Stein-2010
KIR2DL3	HLA-B	0.13239	Pathway	Wu-Stein-2010
KIR2DL3	B2M	0.0620392	Pathway	Wu-Stein-2010
KIR2DL2	B2M	0.22885	Pathway	Wu-Stein-2010
KIR2DS2	B2M	0.104132	Pathway	Wu-Stein-2010
HLA-G	B2M	0.013358	Pathway	Wu-Stein-2010
HLA-G	KIR3DL1	0.13239	Pathway	Wu-Stein-2010
HLA-G	KIR2DL3	0.13239	Pathway	Wu-Stein-2010
KIR2DS1	HLA-B	0.129902	Pathway	Wu-Stein-2010
KIR2DS1	B2M	0.0608734	Pathway	Wu-Stein-2010
KIR2DS1	HLA-G	0.129902	Pathway	Wu-Stein-2010
CD8A	HLA-B	0.0277249	Pathway	Wu-Stein-2010
CD8A	HLA-C	0.105803	Pathway	Wu-Stein-2010
CD8A	HLA-A	0.0312485	Pathway	Wu-Stein-2010
CD8A	B2M	0.0129922	Pathway	Wu-Stein-2010
CD8A	HLA-G	0.0277249	Pathway	Wu-Stein-2010
TAPBP	HLA-B	0.107039	Pathway	Wu-Stein-2010
TAPBP	HLA-G	0.107039	Pathway	Wu-Stein-2010
KIR2DS4	HLA-B	0.150655	Pathway	Wu-Stein-2010
KIR2DS4	HLA-G	0.150655	Pathway	Wu-Stein-2010
HLA-F	B2M	0.0438897	Pathway	Wu-Stein-2010
HLA-F	CD8A	0.0910942	Pathway	Wu-Stein-2010
B2M	HLA-A	0.0377606	Pathway	NCI_NATURE
CD8A	HLA-A	0.0392688	Pathway	NCI_NATURE
CD8A	B2M	0.0392688	Pathway	NCI_NATURE
KIR3DL2	HLA-A	0.586709	Pathway	REACTOME
KIR2DL1	HLA-C	0.457598	Pathway	REACTOME
B2M	HLA-B	0.0955976	Pathway	REACTOME
B2M	HLA-C	0.0463085	Pathway	REACTOME
B2M	KIR3DL2	0.103438	Pathway	REACTOME
B2M	KIR2DL1	0.113623	Pathway	REACTOME
KIR3DL1	HLA-B	0.794787	Pathway	REACTOME
KIR3DL1	B2M	0.0955976	Pathway	REACTOME
KIR2DS2	HLA-C	0.330907	Pathway	REACTOME
KIR2DS2	B2M	0.0821654	Pathway	REACTOME
HLA-G	B2M	0.0955976	Pathway	REACTOME
KIR2DS1	HLA-C	0.330907	Pathway	REACTOME
KIR2DS1	B2M	0.0821654	Pathway	REACTOME
TAPBP	B2M	0.0521131	Pathway	REACTOME
CALR	B2M	0.0432477	Pathway	REACTOME
CALR	TAPBP	0.196005	Pathway	REACTOME
KIR3DL2	HLA-A	0.239892	Physical Interactions	IREF-reactome
KIR2DL1	HLA-C	0.205711	Physical Interactions	IREF-reactome
B2M	HLA-B	0.0114335	Physical Interactions	IREF-reactome
B2M	HLA-C	0.0101646	Physical Interactions	IREF-reactome
B2M	HLA-A	0.0118071	Physical Interactions	IREF-reactome
B2M	KIR3DL2	0.126014	Physical Interactions	IREF-reactome
B2M	KIR2DL1	0.12552	Physical Interactions	IREF-reactome
KIR3DL1	HLA-B	0.228494	Physical Interactions	IREF-reactome
KIR3DL1	B2M	0.123949	Physical Interactions	IREF-reactome
KIR3DS1	HLA-B	0.21388	Physical Interactions	IREF-reactome
LILRB1	HLA-B	0.228494	Physical Interactions	IREF-reactome
LILRB1	B2M	0.123949	Physical Interactions	IREF-reactome
KIR2DL3	HLA-C	0.205711	Physical Interactions	IREF-reactome
KIR2DL3	B2M	0.12552	Physical Interactions	IREF-reactome
KIR2DL2	HLA-C	0.205711	Physical Interactions	IREF-reactome
KIR2DL2	B2M	0.12552	Physical Interactions	IREF-reactome
KIR2DS2	HLA-C	0.149095	Physical Interactions	IREF-reactome
KIR2DS2	B2M	0.0909742	Physical Interactions	IREF-reactome
HLA-G	B2M	0.0138996	Physical Interactions	IREF-reactome
KIR2DS1	HLA-C	0.149095	Physical Interactions	IREF-reactome
KIR2DS1	B2M	0.0909742	Physical Interactions	IREF-reactome
CD8A	HLA-B	0.0571262	Physical Interactions	IREF-reactome
CD8A	HLA-C	0.0507865	Physical Interactions	IREF-reactome
CD8A	HLA-A	0.0589931	Physical Interactions	IREF-reactome
CD8A	B2M	0.0309888	Physical Interactions	IREF-reactome
CD8A	HLA-G	0.069448	Physical Interactions	IREF-reactome
TAPBP	HLA-B	0.0442207	Physical Interactions	IREF-reactome
TAPBP	HLA-C	0.0393131	Physical Interactions	IREF-reactome
TAPBP	HLA-A	0.0456657	Physical Interactions	IREF-reactome
TAPBP	B2M	0.023988	Physical Interactions	IREF-reactome
TAPBP	HLA-G	0.0537588	Physical Interactions	IREF-reactome
CALR	HLA-B	0.0287658	Physical Interactions	IREF-reactome
CALR	HLA-C	0.0255734	Physical Interactions	IREF-reactome
CALR	HLA-A	0.0297058	Physical Interactions	IREF-reactome
CALR	B2M	0.0156043	Physical Interactions	IREF-reactome
CALR	HLA-G	0.0349704	Physical Interactions	IREF-reactome
CALR	TAPBP	0.0603521	Physical Interactions	IREF-reactome
KIR2DS4	HLA-C	0.149095	Physical Interactions	IREF-reactome
KIR2DS4	B2M	0.0909742	Physical Interactions	IREF-reactome
HLA-F	B2M	0.0149486	Physical Interactions	IREF-reactome
HLA-F	CD8A	0.0746893	Physical Interactions	IREF-reactome
HLA-F	TAPBP	0.057816	Physical Interactions	IREF-reactome
HLA-F	CALR	0.0376096	Physical Interactions	IREF-reactome
KIR3DL2	HLA-A	0.239892	Physical Interactions	Vastrik-Stein-2007
KIR2DL1	HLA-C	0.205711	Physical Interactions	Vastrik-Stein-2007
B2M	HLA-B	0.0114335	Physical Interactions	Vastrik-Stein-2007
B2M	HLA-C	0.0101646	Physical Interactions	Vastrik-Stein-2007
B2M	HLA-A	0.0118071	Physical Interactions	Vastrik-Stein-2007
B2M	KIR3DL2	0.126014	Physical Interactions	Vastrik-Stein-2007
B2M	KIR2DL1	0.12552	Physical Interactions	Vastrik-Stein-2007
KIR3DL1	HLA-B	0.228494	Physical Interactions	Vastrik-Stein-2007
KIR3DL1	B2M	0.123949	Physical Interactions	Vastrik-Stein-2007
KIR3DS1	HLA-B	0.21388	Physical Interactions	Vastrik-Stein-2007
LILRB1	HLA-B	0.228494	Physical Interactions	Vastrik-Stein-2007
LILRB1	B2M	0.123949	Physical Interactions	Vastrik-Stein-2007
KIR2DL3	HLA-C	0.205711	Physical Interactions	Vastrik-Stein-2007
KIR2DL3	B2M	0.12552	Physical Interactions	Vastrik-Stein-2007
KIR2DL2	HLA-C	0.205711	Physical Interactions	Vastrik-Stein-2007
KIR2DL2	B2M	0.12552	Physical Interactions	Vastrik-Stein-2007
KIR2DS2	HLA-C	0.149095	Physical Interactions	Vastrik-Stein-2007
KIR2DS2	B2M	0.0909742	Physical Interactions	Vastrik-Stein-2007
HLA-G	B2M	0.0138996	Physical Interactions	Vastrik-Stein-2007
KIR2DS1	HLA-C	0.149095	Physical Interactions	Vastrik-Stein-2007
KIR2DS1	B2M	0.0909742	Physical Interactions	Vastrik-Stein-2007
CD8A	HLA-B	0.0571262	Physical Interactions	Vastrik-Stein-2007
CD8A	HLA-C	0.0507865	Physical Interactions	Vastrik-Stein-2007
CD8A	HLA-A	0.0589931	Physical Interactions	Vastrik-Stein-2007
CD8A	B2M	0.0309888	Physical Interactions	Vastrik-Stein-2007
CD8A	HLA-G	0.069448	Physical Interactions	Vastrik-Stein-2007
TAPBP	HLA-B	0.0442207	Physical Interactions	Vastrik-Stein-2007
TAPBP	HLA-C	0.0393131	Physical Interactions	Vastrik-Stein-2007
TAPBP	HLA-A	0.0456657	Physical Interactions	Vastrik-Stein-2007
TAPBP	B2M	0.023988	Physical Interactions	Vastrik-Stein-2007
TAPBP	HLA-G	0.0537588	Physical Interactions	Vastrik-Stein-2007
CALR	HLA-B	0.0287658	Physical Interactions	Vastrik-Stein-2007
CALR	HLA-C	0.0255734	Physical Interactions	Vastrik-Stein-2007
CALR	HLA-A	0.0297058	Physical Interactions	Vastrik-Stein-2007
CALR	B2M	0.0156043	Physical Interactions	Vastrik-Stein-2007
CALR	HLA-G	0.0349704	Physical Interactions	Vastrik-Stein-2007
CALR	TAPBP	0.0603521	Physical Interactions	Vastrik-Stein-2007
KIR2DS4	HLA-C	0.149095	Physical Interactions	Vastrik-Stein-2007
KIR2DS4	B2M	0.0909742	Physical Interactions	Vastrik-Stein-2007
HLA-F	B2M	0.0149486	Physical Interactions	Vastrik-Stein-2007
HLA-F	CD8A	0.0746893	Physical Interactions	Vastrik-Stein-2007
HLA-F	TAPBP	0.057816	Physical Interactions	Vastrik-Stein-2007
HLA-F	CALR	0.0376096	Physical Interactions	Vastrik-Stein-2007
LILRB1	HLA-A	0.250204	Physical Interactions	IREF-quickgo
HLA-G	LILRB1	0.195168	Physical Interactions	IREF-quickgo
CD8A	HLA-A	0.221454	Physical Interactions	IREF-quickgo
CD8A	HLA-G	0.172742	Physical Interactions	IREF-quickgo
CALR	HLA-B	0.373535	Physical Interactions	IREF-quickgo
CALR	HLA-G	0.15366	Physical Interactions	IREF-quickgo
MUC16	MSLN	1	Physical Interactions	IREF-quickgo
HLA-F	LILRB1	0.276513	Physical Interactions	IREF-quickgo
HLA-F	CALR	0.217705	Physical Interactions	IREF-quickgo
IL17RA	IL-17	1	Physical Interactions	IREF-dip
B2M	HLA-B	0.434003	Physical Interactions	IREF-dip
KIR3DL2	HLA-A	0.377846	Physical Interactions	BIOGRID-SMALL-SCALE-STUDIES
KIR2DL1	HLA-C	0.419025	Physical Interactions	BIOGRID-SMALL-SCALE-STUDIES
B2M	HLA-B	0.0772095	Physical Interactions	BIOGRID-SMALL-SCALE-STUDIES
B2M	HLA-A	0.0419254	Physical Interactions	BIOGRID-SMALL-SCALE-STUDIES
LILRB1	HLA-B	0.137274	Physical Interactions	BIOGRID-SMALL-SCALE-STUDIES
LILRB1	HLA-C	0.103068	Physical Interactions	BIOGRID-SMALL-SCALE-STUDIES
LILRB1	HLA-A	0.0745408	Physical Interactions	BIOGRID-SMALL-SCALE-STUDIES
KIR2DL3	HLA-C	0.419025	Physical Interactions	BIOGRID-SMALL-SCALE-STUDIES
KIR2DL2	HLA-C	0.419025	Physical Interactions	BIOGRID-SMALL-SCALE-STUDIES
KIR2DS2	HLA-C	0.226775	Physical Interactions	BIOGRID-SMALL-SCALE-STUDIES
HLA-G	LILRB1	0.179559	Physical Interactions	BIOGRID-SMALL-SCALE-STUDIES
CD8A	HLA-B	0.0895313	Physical Interactions	BIOGRID-SMALL-SCALE-STUDIES
CD8A	HLA-C	0.0672219	Physical Interactions	BIOGRID-SMALL-SCALE-STUDIES
CD8A	HLA-A	0.0486162	Physical Interactions	BIOGRID-SMALL-SCALE-STUDIES
CD8A	HLA-G	0.11711	Physical Interactions	BIOGRID-SMALL-SCALE-STUDIES
TAPBP	HLA-A	0.0750749	Physical Interactions	BIOGRID-SMALL-SCALE-STUDIES
TAPBP	B2M	0.118725	Physical Interactions	BIOGRID-SMALL-SCALE-STUDIES
CALR	HLA-B	0.0341861	Physical Interactions	BIOGRID-SMALL-SCALE-STUDIES
CALR	HLA-A	0.0185633	Physical Interactions	BIOGRID-SMALL-SCALE-STUDIES
CALR	TAPBP	0.0525679	Physical Interactions	BIOGRID-SMALL-SCALE-STUDIES
HLA-F	LILRB1	0.416218	Physical Interactions	BIOGRID-SMALL-SCALE-STUDIES
IL17RA	IL-17	0.298344	Physical Interactions	IREF-innatedb
HLA-C	HLA-B	0.0225862	Physical Interactions	Huttlin-Harper-2017
HLA-A	HLA-B	0.053849	Physical Interactions	Huttlin-Harper-2017
HLA-A	HLA-C	0.0537962	Physical Interactions	Huttlin-Harper-2017
IL17RA	IL-17	0.0399597	Physical Interactions	Huttlin-Harper-2017
B2M	HLA-B	0.0279247	Physical Interactions	Huttlin-Harper-2017
B2M	HLA-C	0.0278973	Physical Interactions	Huttlin-Harper-2017
KIR2DL2	KIR3DL1	0.636361	Physical Interactions	Huttlin-Harper-2017
KIR2DL2	KIR3DS1	0.194935	Physical Interactions	Huttlin-Harper-2017
KIR2DS2	KIR3DL1	0.11092	Physical Interactions	Huttlin-Harper-2017
HLA-G	HLA-B	0.0812095	Physical Interactions	Huttlin-Harper-2017
HLA-G	HLA-C	0.08113	Physical Interactions	Huttlin-Harper-2017
HLA-G	HLA-A	0.193426	Physical Interactions	Huttlin-Harper-2017
KIR2DS1	KIR2DS2	0.350589	Physical Interactions	Huttlin-Harper-2017
HLA-F	HLA-C	0.0598148	Physical Interactions	Huttlin-Harper-2017
HLA-F	HLA-G	0.215066	Physical Interactions	Huttlin-Harper-2017
CALR	CD8A	1	Physical Interactions	Trepte-Wanker-2018 A
B2M	HLA-B	0.344759	Physical Interactions	IREF-mint
B2M	HLA-C	0.159471	Physical Interactions	IREF-mint
B2M	HLA-A	0.163659	Physical Interactions	IREF-mint
HLA-G	LILRB1	0.891508	Physical Interactions	IREF-mint
HLA-C	HLA-B	0.00237613	Physical Interactions	Ewing-Figeys-2007
HLA-A	HLA-B	0.00519171	Physical Interactions	Ewing-Figeys-2007
HLA-A	HLA-C	0.027954	Physical Interactions	Ewing-Figeys-2007
HLA-G	HLA-A	0.450081	Physical Interactions	Ewing-Figeys-2007
KIR2DL1	HLA-C	0.8848	Physical Interactions	IREF-bind-translation
B2M	HLA-B	0.298549	Physical Interactions	IREF-bind-translation
B2M	HLA-C	0.116982	Physical Interactions	IREF-bind-translation
B2M	HLA-A	0.14301	Physical Interactions	IREF-bind-translation
LILRB1	B2M	0.298549	Physical Interactions	IREF-bind-translation
HLA-G	B2M	0.298549	Physical Interactions	IREF-bind-translation
CD8A	B2M	0.298549	Physical Interactions	IREF-bind-translation
CALR	HLA-A	0.537335	Physical Interactions	IREF-bind-translation
KIR2DL1	HLA-C	0.8848	Physical Interactions	IREF-bind
B2M	HLA-B	0.298451	Physical Interactions	IREF-bind
B2M	HLA-C	0.116943	Physical Interactions	IREF-bind
B2M	HLA-A	0.133208	Physical Interactions	IREF-bind
LILRB1	B2M	0.298451	Physical Interactions	IREF-bind
HLA-G	B2M	0.298451	Physical Interactions	IREF-bind
CD8A	B2M	0.298451	Physical Interactions	IREF-bind
CALR	HLA-A	0.663321	Physical Interactions	IREF-bind
HLA-C	HLA-B	0.0123105	Physical Interactions	Huttlin-Gygi-2015
HLA-A	HLA-B	0.0286451	Physical Interactions	Huttlin-Gygi-2015
HLA-A	HLA-C	0.0272785	Physical Interactions	Huttlin-Gygi-2015
IL17RA	IL-17	0.321291	Physical Interactions	Huttlin-Gygi-2015
B2M	HLA-B	0.08994	Physical Interactions	Huttlin-Gygi-2015
B2M	HLA-C	0.0856491	Physical Interactions	Huttlin-Gygi-2015
KIR2DL2	KIR3DL1	0.608909	Physical Interactions	Huttlin-Gygi-2015
KIR2DL2	KIR3DS1	0.147068	Physical Interactions	Huttlin-Gygi-2015
KIR2DS2	KIR3DL1	0.0743572	Physical Interactions	Huttlin-Gygi-2015
HLA-G	HLA-C	0.267038	Physical Interactions	Huttlin-Gygi-2015
KIR2DS1	KIR2DS2	0.268008	Physical Interactions	Huttlin-Gygi-2015
HLA-F	HLA-C	0.0390816	Physical Interactions	Huttlin-Gygi-2015
HLA-F	B2M	0.285529	Physical Interactions	Huttlin-Gygi-2015
B2M	HLA-B	0.387079	Physical Interactions	Rual-Vidal-2005
LILRB1	HLA-B	0.524648	Physical Interactions	Rual-Vidal-2005
HLA-G	B2M	0.387079	Physical Interactions	Rual-Vidal-2005
HLA-G	LILRB1	0.524648	Physical Interactions	Rual-Vidal-2005
CALR	HLA-C	0.533026	Physical Interactions	Rual-Vidal-2005
KIR2DL1	HLA-C	0.294029	Physical Interactions	IREF-matrixdb
B2M	HLA-B	0.0181974	Physical Interactions	IREF-matrixdb
B2M	HLA-C	0.0315886	Physical Interactions	IREF-matrixdb
B2M	HLA-A	0.0859569	Physical Interactions	IREF-matrixdb
KIR2DL3	HLA-C	0.294029	Physical Interactions	IREF-matrixdb
KIR2DL2	HLA-C	0.429001	Physical Interactions	IREF-matrixdb
HLA-G	HLA-A	0.508134	Physical Interactions	IREF-matrixdb
HLA-G	LILRB1	0.529224	Physical Interactions	IREF-matrixdb
CALR	B2M	0.0130039	Physical Interactions	IREF-matrixdb
CALR	CD8A	0.0647575	Physical Interactions	IREF-matrixdb
CALR	TAPBP	0.149858	Physical Interactions	IREF-matrixdb
KIR2DS4	HLA-C	0.429001	Physical Interactions	IREF-matrixdb
B2M	HLA-B	0.0479313	Physical Interactions	IREF-spike
LILRB1	HLA-B	0.108636	Physical Interactions	IREF-spike
HLA-G	B2M	0.278426	Physical Interactions	IREF-spike
HLA-G	LILRB1	0.631054	Physical Interactions	IREF-spike
CALR	HLA-C	0.581868	Physical Interactions	IREF-spike
HLA-C	HLA-B	0.0145418	Physical Interactions	IREF-biogrid
IL17RA	IL-17	0.0928191	Physical Interactions	IREF-biogrid
KIR2DL1	HLA-C	0.29269	Physical Interactions	IREF-biogrid
B2M	HLA-B	0.0242513	Physical Interactions	IREF-biogrid
B2M	HLA-C	0.0182923	Physical Interactions	IREF-biogrid
KIR2DL3	HLA-C	0.224751	Physical Interactions	IREF-biogrid
KIR2DL2	HLA-C	0.0777219	Physical Interactions	IREF-biogrid
KIR2DL2	KIR3DL1	0.674999	Physical Interactions	IREF-biogrid
KIR2DL2	KIR3DS1	0.15287	Physical Interactions	IREF-biogrid
HLA-G	HLA-B	0.0498498	Physical Interactions	IREF-biogrid
HLA-G	HLA-C	0.0376007	Physical Interactions	IREF-biogrid
CD8A	HLA-B	0.0433277	Physical Interactions	IREF-biogrid
CD8A	HLA-C	0.0326812	Physical Interactions	IREF-biogrid
CD8A	HLA-G	0.112032	Physical Interactions	IREF-biogrid
CALR	HLA-B	0.0104406	Physical Interactions	IREF-biogrid
CALR	B2M	0.0131333	Physical Interactions	IREF-biogrid
CALR	CD8A	0.0234641	Physical Interactions	IREF-biogrid
KIR2DL1	HLA-C	0.258072	Predicted	Wu-Stein-2010
KIR3DS1	HLA-B	0.338827	Predicted	Wu-Stein-2010
LILRB1	HLA-B	0.0748837	Predicted	Wu-Stein-2010
LILRB1	HLA-C	0.145182	Predicted	Wu-Stein-2010
LILRB1	HLA-A	0.230533	Predicted	Wu-Stein-2010
KIR2DL3	HLA-C	0.203905	Predicted	Wu-Stein-2010
KIR2DL3	KIR2DL1	0.584825	Predicted	Wu-Stein-2010
KIR2DL2	HLA-C	0.487916	Predicted	Wu-Stein-2010
KIR2DS2	HLA-C	0.342506	Predicted	Wu-Stein-2010
HLA-G	HLA-B	0.0281652	Predicted	Wu-Stein-2010
HLA-G	LILRB1	0.0881064	Predicted	Wu-Stein-2010
TAPBP	HLA-A	0.126756	Predicted	Wu-Stein-2010
TAPBP	B2M	0.0616649	Predicted	Wu-Stein-2010
HLA-F	HLA-B	0.0386207	Predicted	Wu-Stein-2010
HLA-F	LILRB1	0.120813	Predicted	Wu-Stein-2010
HLA-F	HLA-G	0.0454402	Predicted	Wu-Stein-2010
HLA-F	TAPBP	0.0664281	Predicted	Wu-Stein-2010
IL17RA	IL-17	0.321797	Predicted	I2D-IntAct-Mouse2Human
HLA-C	HLA-B	0.039071	Shared protein domains	INTERPRO
HLA-A	HLA-B	0.0390119	Shared protein domains	INTERPRO
HLA-A	HLA-C	0.039071	Shared protein domains	INTERPRO
KIR2DL1	KIR3DL2	0.0130358	Shared protein domains	INTERPRO
B2M	HLA-B	0.0168622	Shared protein domains	INTERPRO
B2M	HLA-C	0.0156834	Shared protein domains	INTERPRO
B2M	HLA-A	0.0168622	Shared protein domains	INTERPRO
KIR3DL1	KIR3DL2	0.0101983	Shared protein domains	INTERPRO
LILRB1	KIR3DL1	0.00841929	Shared protein domains	INTERPRO
KIR2DL3	KIR3DL2	0.0129195	Shared protein domains	INTERPRO
KIR2DL2	KIR3DS1	0.0109687	Shared protein domains	INTERPRO
KIR2DL2	KIR2DL3	0.0114282	Shared protein domains	INTERPRO
KIR2DS2	KIR2DL1	0.0117329	Shared protein domains	INTERPRO
KIR2DS2	KIR3DL1	0.00917904	Shared protein domains	INTERPRO
KIR2DS2	KIR3DS1	0.0111607	Shared protein domains	INTERPRO
KIR2DS2	KIR2DL3	0.0116282	Shared protein domains	INTERPRO
KIR2DS2	KIR2DL2	0.0106073	Shared protein domains	INTERPRO
HLA-G	HLA-B	0.0312168	Shared protein domains	INTERPRO
HLA-G	HLA-C	0.0309676	Shared protein domains	INTERPRO
HLA-G	HLA-A	0.0312168	Shared protein domains	INTERPRO
HLA-G	B2M	0.0172077	Shared protein domains	INTERPRO
KIR2DS1	KIR3DS1	0.0115431	Shared protein domains	INTERPRO
KIR2DS1	KIR2DL2	0.0109708	Shared protein domains	INTERPRO
KIR2DS1	KIR2DS2	0.0111628	Shared protein domains	INTERPRO
MSLNL	MSLN	0.5	Shared protein domains	INTERPRO
AC241409.1	MSLN	0.5	Shared protein domains	INTERPRO
AC241409.1	MSLNL	0.5	Shared protein domains	INTERPRO
TAPBP	HLA-B	0.013603	Shared protein domains	INTERPRO
TAPBP	HLA-C	0.0140967	Shared protein domains	INTERPRO
TAPBP	HLA-A	0.013603	Shared protein domains	INTERPRO
TAPBP	B2M	0.0180801	Shared protein domains	INTERPRO
TAPBP	HLA-G	0.0138828	Shared protein domains	INTERPRO
KIR2DS4	KIR2DL1	0.00943517	Shared protein domains	INTERPRO
KIR2DS4	KIR3DL1	0.00738969	Shared protein domains	INTERPRO
KIR2DS4	KIR3DS1	0.00897503	Shared protein domains	INTERPRO
KIR2DS4	LILRB1	0.00811528	Shared protein domains	INTERPRO
KIR2DS4	KIR2DL3	0.00935101	Shared protein domains	INTERPRO
KIR2DS4	KIR2DL2	0.00878526	Shared protein domains	INTERPRO
KIR2DS4	KIR2DS2	0.00893166	Shared protein domains	INTERPRO
KIR2DS4	KIR2DS1	0.00897674	Shared protein domains	INTERPRO
HLA-F	HLA-B	0.0312168	Shared protein domains	INTERPRO
HLA-F	HLA-C	0.0309676	Shared protein domains	INTERPRO
HLA-F	HLA-A	0.0312168	Shared protein domains	INTERPRO
HLA-F	B2M	0.0172077	Shared protein domains	INTERPRO
HLA-F	HLA-G	0.031854	Shared protein domains	INTERPRO
HLA-F	TAPBP	0.0138828	Shared protein domains	INTERPRO
HLA-C	HLA-B	0.0472647	Shared protein domains	PFAM
HLA-A	HLA-B	0.0472647	Shared protein domains	PFAM
HLA-A	HLA-C	0.0472647	Shared protein domains	PFAM
KIR2DL1	KIR3DL2	0.0117871	Shared protein domains	PFAM
B2M	HLA-B	0.0178981	Shared protein domains	PFAM
B2M	HLA-C	0.0178981	Shared protein domains	PFAM
B2M	HLA-A	0.0178981	Shared protein domains	PFAM
KIR3DL1	KIR3DL2	0.0117871	Shared protein domains	PFAM
KIR3DL1	KIR2DL1	0.0115203	Shared protein domains	PFAM
KIR2DL3	KIR3DL2	0.0117871	Shared protein domains	PFAM
KIR2DL3	KIR2DL1	0.0115203	Shared protein domains	PFAM
KIR2DL3	KIR3DL1	0.0115203	Shared protein domains	PFAM
KIR2DL2	KIR3DS1	0.0100789	Shared protein domains	PFAM
KIR2DS2	KIR3DS1	0.0111588	Shared protein domains	PFAM
KIR2DS2	KIR2DL2	0.0101842	Shared protein domains	PFAM
HLA-G	HLA-B	0.0276798	Shared protein domains	PFAM
HLA-G	HLA-C	0.0276798	Shared protein domains	PFAM
HLA-G	HLA-A	0.0276798	Shared protein domains	PFAM
HLA-G	B2M	0.0188468	Shared protein domains	PFAM
KIR2DS1	KIR3DS1	0.0109676	Shared protein domains	PFAM
KIR2DS1	KIR2DL2	0.0100097	Shared protein domains	PFAM
KIR2DS1	KIR2DS2	0.0110822	Shared protein domains	PFAM
MSLNL	MSLN	0.5	Shared protein domains	PFAM
AC241409.1	MSLN	0.5	Shared protein domains	PFAM
AC241409.1	MSLNL	0.5	Shared protein domains	PFAM
TAPBP	HLA-B	0.0178981	Shared protein domains	PFAM
TAPBP	HLA-C	0.0178981	Shared protein domains	PFAM
TAPBP	HLA-A	0.0178981	Shared protein domains	PFAM
TAPBP	B2M	0.029435	Shared protein domains	PFAM
TAPBP	HLA-G	0.0188468	Shared protein domains	PFAM
KIR2DS4	KIR3DL2	0.0110842	Shared protein domains	PFAM
KIR2DS4	KIR2DL1	0.0108333	Shared protein domains	PFAM
KIR2DS4	KIR3DL1	0.0108333	Shared protein domains	PFAM
KIR2DS4	KIR3DS1	0.0106067	Shared protein domains	PFAM
KIR2DS4	KIR2DL3	0.0108333	Shared protein domains	PFAM
KIR2DS4	KIR2DL2	0.00968031	Shared protein domains	PFAM
KIR2DS4	KIR2DS2	0.0107175	Shared protein domains	PFAM
HLA-F	HLA-B	0.0276798	Shared protein domains	PFAM
HLA-F	HLA-C	0.0276798	Shared protein domains	PFAM
HLA-F	HLA-A	0.0276798	Shared protein domains	PFAM
HLA-F	B2M	0.0188468	Shared protein domains	PFAM
HLA-F	HLA-G	0.0291402	Shared protein domains	PFAM
HLA-F	TAPBP	0.0188468	Shared protein domains	PFAM
