# Supplementary material for: MSLN Correlates With Immune Infiltration and Chemoresistance as a Prognostic Biomarker in Ovarian Cancer
Source: Front Oncol. 2022 May 25;12:830570. doi: 10.3389/fonc.2022.830570 (PMC9174524; doi:10.3389/fonc.2022.830570)
Supplement: Supplementary file 17 [file Table_14.xlsx]

## Sheet: sheet1
Supplemental Table 14 Differentially expressed genes positively associated with cisplatin resistance
id	logFC	AveExpr	t	P.Value	adj.P.Val	B	Gene.Symbol
ILMN_1743445	6.45719	11.0321	66.8895	1.74468e-12	2.19473e-08	17.7692	FAM107A
ILMN_1720048	5.95523	10.4712	27.6665	2.29321e-09	1.08858e-06	12.3691	CCL2
ILMN_2327860	5.71129	11.1088	46.8265	3.19226e-11	7.30129e-08	15.9536	MAL
ILMN_2353161	5.27162	10.8938	50.6018	1.69747e-11	4.54515e-08	16.3961	MSLN
ILMN_2184373	5.17874	11.8539	19.5981	3.6922e-08	7.31433e-06	9.64061	IL8
ILMN_1672783	5.16393	10.9771	43.2245	6.12504e-11	1.04327e-07	15.4708	CT45-4
ILMN_1701933	5.11038	10.0825	58.9484	4.89051e-12	2.73854e-08	17.1908	SNCA
ILMN_2247572	4.9797	10.676	28.9056	1.60836e-09	8.99215e-07	12.6994	SSX1
ILMN_1801766	4.95852	10.3505	39.3482	1.31547e-10	1.74189e-07	14.8722	CCDC109B
ILMN_1700268	4.93472	10.467	25.5867	4.31429e-09	1.59623e-06	11.7693	QPRT
ILMN_1770084	4.84875	10.2109	51.4241	1.48854e-11	4.54515e-08	16.4848	TACC1
ILMN_1801616	4.80826	11.865	32.4762	6.25599e-10	4.6926e-07	13.5534	EMP1
ILMN_2058782	4.80507	11.9675	20.5632	2.51041e-08	5.39825e-06	10.032	IFI27
ILMN_1674620	4.63782	11.4696	30.2464	1.11386e-09	7.18553e-07	13.0362	SGCE
ILMN_2364521	4.6089	10.42	51.1334	1.55892e-11	4.54515e-08	16.4537	AXL
ILMN_1778991	4.58636	10.7813	50.2164	1.80657e-11	4.54515e-08	16.3536	NFIB
ILMN_2225537	4.40627	9.98143	35.8689	2.79194e-10	2.91067e-07	14.2511	LTB4DH
ILMN_1679921	4.11645	9.7371	41.5978	8.36901e-11	1.2061e-07	15.2304	CT45-1
ILMN_1793859	4.07668	10.5203	28.3304	1.89268e-09	9.86011e-07	12.5484	ALDH2
ILMN_1758281	4.01909	9.8962	18.059	7.10566e-08	1.17613e-05	8.96905	CALCRL
ILMN_2175112	3.9101	10.6395	23.4484	8.72654e-09	2.52358e-06	11.0851	KCNS3
ILMN_1800659	3.84009	13.1338	11.3069	2.84193e-06	0.000137765	5.06263	PGM1
ILMN_2384056	3.75671	9.59085	19.6875	3.55978e-08	7.16485e-06	9.67781	GPER
ILMN_1760062	3.71205	10.3693	18.1212	6.91298e-08	1.15949e-05	8.99742	IFI44
ILMN_1765701	3.6181	12.5036	6.67403	0.000142474	0.00203897	0.8104	LOC399942
ILMN_1681780	3.49508	9.32822	37.2297	2.06299e-10	2.47156e-07	14.5044	MKX
ILMN_1791702	3.4626	9.42021	28.9187	1.6025e-09	8.99215e-07	12.7028	SMARCA2
ILMN_1656920	3.46232	9.73658	34.9695	3.43157e-10	3.32057e-07	14.0758	CRIP1
ILMN_1764690	3.39569	9.38621	16.6794	1.33932e-07	1.73691e-05	8.31105	NTS
ILMN_1690223	3.36333	10.5835	22.7245	1.1236e-08	3.07267e-06	10.8359	CNTNAP2
ILMN_1680339	3.34261	10.0277	28.181	1.97543e-09	9.93999e-07	12.5086	PDGFRL
ILMN_1713934	3.29346	11.933	12.464	1.33343e-06	8.06438e-05	5.87645	LITAF
ILMN_1694432	3.28806	9.99695	25.2273	4.83656e-09	1.67352e-06	11.6594	CRIP2
ILMN_1873621	3.28155	9.5292	32.3062	6.52812e-10	4.6926e-07	13.5158	NTN1
ILMN_1671928	3.24728	10.2361	24.4343	6.25953e-09	1.96854e-06	11.4098	PROS1
ILMN_1718046	3.24373	9.36456	32.7471	5.8481e-10	4.6926e-07	13.6129	ARNT2
ILMN_1735930	3.1721	11.872	17.5417	8.96168e-08	1.31852e-05	8.72898	KLF2
ILMN_1689237	3.10174	9.73856	36.5777	2.38155e-10	2.72352e-07	14.3848	BVES
ILMN_2368530	2.99199	11.8928	15.3718	2.56157e-07	2.61978e-05	7.63105	IL32
ILMN_1707232	2.97995	9.87578	29.3729	1.4124e-09	8.46064e-07	12.8191	EBF3
ILMN_1739428	2.97334	11.2997	13.3028	8.01044e-07	5.62017e-05	6.42166	IFIT2
ILMN_1678143	2.94245	9.04166	9.38278	1.18201e-05	0.000369879	3.51968	ARHGDIB
ILMN_2058795	2.94236	9.01337	33.5491	4.80542e-10	4.16895e-07	13.785	PGCP
ILMN_1695945	2.93205	9.20577	23.5306	8.48376e-09	2.51109e-06	11.1128	MEIS2
ILMN_1744295	2.87483	9.05433	31.5887	7.8328e-10	5.47404e-07	13.3536	CDKN2A
ILMN_2096784	2.85398	9.39988	29.6133	1.32217e-09	8.31612e-07	12.8797	TFAP2C
ILMN_1705442	2.8476	10.3427	26.0134	3.77447e-09	1.48378e-06	11.8974	CMTM3
ILMN_1713124	2.83	12.4693	20.8319	2.26181e-08	4.98324e-06	10.1372	AKR1C3
ILMN_1791759	2.82117	9.23317	11.2437	2.96758e-06	0.000141942	5.01597	CXCL10
ILMN_1657373	2.78098	11.1965	23.4508	8.71935e-09	2.52358e-06	11.0859	LEPREL1
ILMN_2198878	2.77957	10.1732	18.8523	5.03808e-08	9.11893e-06	9.32288	INPP4B
ILMN_1705241	2.76766	11.4646	17.0429	1.128e-07	1.53403e-05	8.49	TDRD7
ILMN_1758731	2.75491	9.99175	25.8592	3.96035e-09	1.49275e-06	11.8514	CYP2J2
ILMN_1713182	2.74703	9.20728	27.5065	2.40341e-09	1.11827e-06	12.3251	LOC653879
ILMN_1805842	2.74095	9.36649	26.3284	3.42452e-09	1.41242e-06	11.9902	FHL1
ILMN_1721659	2.73029	12.7007	7.3295	7.31718e-05	0.00131683	1.53599	LOC643668
ILMN_1764885	2.72714	9.34608	12.9035	1.0171e-06	6.56406e-05	6.16649	C20orf75
ILMN_2402042	2.69911	9.13407	22.1047	1.40386e-08	3.55683e-06	10.6149	CT45-5
ILMN_1708934	2.68293	9.77947	15.7743	2.08678e-07	2.25328e-05	7.8467	ADM
ILMN_1676278	2.68286	9.47877	16.094	1.77947e-07	2.06312e-05	8.01387	ABCC2
ILMN_1757074	2.6823	11.2771	8.25576	3.07262e-05	0.00072291	2.48088	GNG10
ILMN_1810725	2.65939	9.46248	10.8611	3.87537e-06	0.000167526	4.72785	FAM129A
ILMN_1671281	2.64833	9.17119	16.6148	1.3813e-07	1.74634e-05	8.27883	RNASEL
ILMN_1692261	2.64681	9.16128	21.9701	1.4746e-08	3.56726e-06	10.566	EPHB1
ILMN_2405324	2.61483	9.06183	26.4416	3.3078e-09	1.38702e-06	12.0232	IL28RA
ILMN_1808707	2.61213	13.1594	10.6236	4.59276e-06	0.000187885	4.54427	FSCN1
ILMN_1728106	2.60874	10.6478	6.15848	0.000249005	0.00304193	0.203032	TNF
ILMN_1710209	2.60083	9.02884	19.3147	4.14941e-08	7.73296e-06	9.52151	FLJ20160
ILMN_2103761	2.58937	9.00066	24.2865	6.57371e-09	2.04183e-06	11.3621	TLE4
ILMN_1765446	2.56577	11.8407	27.1216	2.69372e-09	1.18897e-06	12.2177	EMP3
ILMN_2410826	2.54533	9.12656	14.0289	5.27499e-07	4.25363e-05	6.86662	OAS1
ILMN_1707695	2.53874	11.5562	9.79272	8.55198e-06	0.000289972	3.87092	IFIT1
ILMN_1679838	2.52877	12.4663	14.3281	4.46654e-07	3.86164e-05	7.04326	WBP5
ILMN_1685077	2.52559	11.1745	8.41155	2.67595e-05	0.000657464	2.63132	SNX7
ILMN_1740407	2.51195	9.34404	24.6431	5.844e-09	1.89996e-06	11.4765	CHSY3
ILMN_2054019	2.50992	11.6059	8.4467	2.59453e-05	0.000642478	2.66495	ISG15
ILMN_1667966	2.49316	9.47827	9.93684	7.65326e-06	0.000266319	3.99132	C1orf24
ILMN_2376108	2.48596	9.34529	19.6099	3.67442e-08	7.31433e-06	9.64553	PSMB9
ILMN_1807439	2.46063	9.0797	24.8526	5.45788e-09	1.83086e-06	11.5427	ALDH1A3
ILMN_1687301	2.45766	9.70271	18.4319	6.03458e-08	1.03989e-05	9.13746	VCAN
ILMN_1660462	2.45693	10.3141	15.8887	1.97052e-07	2.2178e-05	7.9069	MCOLN2
ILMN_1803408	2.44965	9.96235	15.5681	2.31646e-07	2.42291e-05	7.73694	KRT18
ILMN_1785646	2.43115	12.1681	16.3572	1.56417e-07	1.91965e-05	8.1489	PMP22
ILMN_2371055	2.43012	12.5277	11.5431	2.42185e-06	0.000122107	5.23502	EFNA1
ILMN_1700024	2.41708	9.21525	26.0955	3.67962e-09	1.46945e-06	11.9217	UST
ILMN_1762531	2.41669	8.78074	27.8422	2.17867e-09	1.0541e-06	12.4171	FGF9
ILMN_1736585	2.39118	10.7414	6.54357	0.000163609	0.00225671	0.65986	TMED10
ILMN_1729596	2.37223	10.4773	13.068	9.21083e-07	6.13056e-05	6.27252	C14orf151
ILMN_1694140	2.35783	10.3766	13.7992	6.00709e-07	4.62179e-05	6.7284	AFAP1L1
ILMN_2059549	2.32622	8.81591	24.1203	6.94827e-09	2.09318e-06	11.3081	SYK
ILMN_1781419	2.32129	10.5529	8.00064	3.87097e-05	0.00084988	2.22942	C11orf73
ILMN_1803464	2.31901	9.1041	19.3771	4.04345e-08	7.67482e-06	9.54792	PHTF1
ILMN_2212999	2.31022	10.3214	14.244	4.67883e-07	3.99565e-05	6.99399	KIF5C
ILMN_1733324	2.30257	9.20249	12.1116	1.66742e-06	9.29798e-05	5.63654	ITGB3
ILMN_1715684	2.29748	11.1645	9.16389	1.41197e-05	0.00041981	3.32657	LAMB3
ILMN_2111187	2.28307	11.3938	11.3957	2.67511e-06	0.000132747	5.12785	ELOVL6
ILMN_2373566	2.27206	11.4127	6.46658	0.000177687	0.0023958	0.57004	PJA1
ILMN_2203891	2.25882	9.27987	18.5135	5.82492e-08	1.0177e-05	9.17384	SMAD7
ILMN_1658995	2.2437	12.2633	15.1944	2.80836e-07	2.73859e-05	7.53409	ACOT9
ILMN_1674811	2.23188	9.72637	17.6935	8.36598e-08	1.26304e-05	8.80024	OASL
ILMN_1665235	2.22034	11.5087	5.2157	0.000753996	0.006696	-0.998785	CRTAP
ILMN_1666545	2.2164	9.45888	24.6168	5.89453e-09	1.89996e-06	11.4681	GCNT1
ILMN_1738989	2.2024	11.1161	18.6458	5.50233e-08	9.73637e-06	9.23241	GOLSYN
ILMN_1701789	2.2021	10.0858	8.17182	3.31312e-05	0.000760964	2.39885	IFIT3
ILMN_1661628	2.19337	8.83388	9.34865	1.21495e-05	0.000378304	3.48983	LOC653110
ILMN_1688098	2.17339	8.7241	25.8471	3.9753e-09	1.49275e-06	11.8478	TBC1D4
ILMN_1796377	2.16019	8.94129	13.8186	5.94077e-07	4.59599e-05	6.74022	C14orf37
ILMN_1726574	2.15798	12.3582	7.3856	6.92612e-05	0.00126588	1.59581	CACYBP
ILMN_1730794	2.13872	8.83167	22.485	1.22368e-08	3.20692e-06	10.7514	SERTAD4
ILMN_1688606	2.11923	9.78084	13.5059	7.11232e-07	5.1817e-05	6.54851	RNFT1
ILMN_2403237	2.11841	8.8938	19.8524	3.32946e-08	6.92534e-06	9.74586	CHN2
ILMN_1710937	2.10669	9.4973	7.25344	7.88684e-05	0.00138275	1.45434	IFI16
ILMN_1671076	2.10561	8.61509	22.4315	1.2474e-08	3.2354e-06	10.7324	BAI3
ILMN_1730487	2.10555	9.59502	9.99219	7.3365e-06	0.00025924	4.03714	CALD1
ILMN_1778668	2.10348	11.3145	6.64002	0.000147677	0.00209672	0.771363	TAGLN
ILMN_1719876	2.09253	9.75304	18.6745	5.43511e-08	9.698e-06	9.24503	KIAA1804
ILMN_1781943	2.09214	12.3692	7.64184	5.41123e-05	0.0010661	1.86464	FAM83D
ILMN_1731561	2.09147	10.478	14.1013	5.06532e-07	4.20589e-05	6.90972	ROBO3
ILMN_1678757	2.07793	13.7167	7.47549	6.34694e-05	0.00119094	1.69093	BCYRN1
ILMN_1726589	2.07227	8.56463	17.2094	1.04385e-07	1.45096e-05	8.57063	CD248
ILMN_2386973	2.06637	9.91357	17.6741	8.43972e-08	1.2639e-05	8.79115	PKP2
ILMN_1746396	2.0652	11.8678	6.24132	0.00022715	0.00285639	0.302907	CTNNB1
ILMN_1678669	2.05706	11.0747	5.05374	0.000923246	0.00772057	-1.21772	RRM2
ILMN_1652631	2.05539	9.33701	16.958	1.17376e-07	1.57918e-05	8.4486	C9orf19
ILMN_2184612	2.04575	10.3633	9.70706	9.14148e-06	0.000302221	3.79861	C3orf52
ILMN_1737586	2.03831	10.3507	6.74765	0.00013189	0.0019496	0.894426	LOC653994
ILMN_1733043	2.02933	8.57225	14.215	4.75463e-07	4.03063e-05	6.97693	DLG2
ILMN_1687652	2.01893	8.93074	17.4653	9.27954e-08	1.34416e-05	8.69283	TGFB3
ILMN_1799028	2.01095	8.9947	15.1986	2.80213e-07	2.73859e-05	7.53644	TSPAN5
ILMN_1727617	2.00942	11.0795	9.33445	1.22896e-05	0.000380313	3.47737	XRN2
ILMN_1763359	2.00818	10.1135	23.3838	8.9227e-09	2.55098e-06	11.0633	PEG10
ILMN_1769282	2.00296	10.7849	13.8222	5.92891e-07	4.59599e-05	6.74234	FRMD6
ILMN_1707448	1.99507	9.9566	7.31416	7.42827e-05	0.00133301	1.51958	CRKRS
ILMN_1740319	1.98983	8.97932	19.035	4.66365e-08	8.56444e-06	9.40202	FAM14A
ILMN_2374340	1.98565	10.1086	12.0833	1.69808e-06	9.40075e-05	5.61697	PLAUR
ILMN_1714223	1.98409	10.0644	14.5304	3.99858e-07	3.56739e-05	7.16058	LETM2
ILMN_1712461	1.96605	10.0795	15.0929	2.96139e-07	2.8656e-05	7.47811	CBLN1
ILMN_1784553	1.96604	8.89965	21.4161	1.81095e-08	4.25811e-06	10.3606	SDC2
ILMN_1681737	1.95882	13.0935	6.36298	0.000198783	0.00260208	0.447987	TMSL8
ILMN_2041222	1.95658	13.5678	6.7338	0.000133813	0.00197223	0.878669	FLJ40504
ILMN_1662129	1.95559	12.8998	7.20008	8.31569e-05	0.00143298	1.39667	RCN2
ILMN_1717046	1.95407	8.67881	8.83209	1.86146e-05	0.000510466	3.02615	MOBKL2B
ILMN_1669479	1.95338	9.94604	8.14841	3.38386e-05	0.000772546	2.37585	MEST
ILMN_2384807	1.94618	9.87104	11.1253	3.22034e-06	0.000149485	4.92778	LRRCC1
ILMN_1802653	1.94577	8.71574	19.4487	3.92577e-08	7.59758e-06	9.57807	EBI3
ILMN_1750518	1.94463	13.062	5.49549	0.000536037	0.00525981	-0.629338	THOC4
ILMN_2285713	1.94389	12.2107	5.80099	0.000373826	0.00405468	-0.238384	TDP1
ILMN_1779517	1.94236	8.58419	17.7357	8.20869e-08	1.26304e-05	8.81989	RASEF
ILMN_1669362	1.93535	8.76722	13.9159	5.62163e-07	4.44804e-05	6.79896	IGFBP6
ILMN_1760778	1.93333	8.8324	18.1918	6.70134e-08	1.13154e-05	9.0295	ENG
ILMN_1725417	1.93161	8.68499	20.1729	2.92796e-08	6.24276e-06	9.87632	NELL2
ILMN_1660000	1.91852	11.639	5.30401	0.000676224	0.0062069	-0.880981	SNURF
ILMN_2128967	1.91704	11.5093	17.549	8.932e-08	1.31852e-05	8.73241	C11orf1
ILMN_2171295	1.91329	9.01942	15.2754	2.69253e-07	2.70796e-05	7.57851	PFTK1
ILMN_1779448	1.90661	10.5262	22.6856	1.1392e-08	3.08184e-06	10.8223	EFHD1
ILMN_1658483	1.89676	9.8006	4.01637	0.00369667	0.0216113	-2.70755	IL1A
ILMN_1737252	1.896	8.81789	13.7047	6.34042e-07	4.83066e-05	6.67091	NRG1
ILMN_1756657	1.89321	10.1523	13.0981	9.04599e-07	6.06574e-05	6.29182	TRIM7
ILMN_1657145	1.89085	8.86519	11.1455	3.17558e-06	0.000147953	4.94288	MEOX1
ILMN_1674934	1.89001	9.63926	11.0851	3.31152e-06	0.000152591	4.89764	FOXF2
ILMN_1701403	1.87996	9.93418	8.11434	3.48982e-05	0.000788863	2.34228	HIP1
ILMN_1714384	1.87864	12.3355	11.0101	3.48949e-06	0.000158756	4.84113	PCCA
ILMN_1665736	1.86897	13.4735	4.93632	0.00107173	0.00860678	-1.37876	LOC648024
ILMN_2346727	1.86586	8.70073	20.8137	2.2778e-08	4.98324e-06	10.1301	MTUS1
ILMN_1702585	1.8617	11.1091	7.15031	8.73907e-05	0.00147684	1.34259	LOC646817
ILMN_1711894	1.8615	9.49163	11.793	2.0512e-06	0.000108416	5.41384	MYB
ILMN_1697567	1.85743	11.8493	8.69628	2.08963e-05	0.000555152	2.90041	TPM3
ILMN_1769219	1.85723	8.44862	16.0955	1.77814e-07	2.06312e-05	8.01465	TPSG1
ILMN_1698732	1.85596	10.8401	22.1744	1.36873e-08	3.51386e-06	10.6402	PALLD
ILMN_1767448	1.85437	8.77646	12.3721	1.41267e-06	8.34305e-05	5.81453	LHFP
ILMN_1660275	1.85433	8.55	15.5949	2.28504e-07	2.42291e-05	7.7513	C2orf43
ILMN_2056479	1.85225	13.2875	5.83105	0.000361042	0.00394933	-0.20061	TXNL2
ILMN_1724066	1.85107	9.6727	12.5519	1.2623e-06	7.74592e-05	5.93521	PLCB2
ILMN_1719660	1.85037	8.71537	16.1637	1.71936e-07	2.03105e-05	8.04987	SMPDL3B
ILMN_2336130	1.84987	12.7631	15.475	2.42926e-07	2.51514e-05	7.6869	SULT1A4
ILMN_1779258	1.8446	12.2627	3.72159	0.00564207	0.0297899	-3.15687	LOC644774
ILMN_1811836	1.83359	10.2026	4.82856	0.0012311	0.00957191	-1.52829	DYNC2LI1
ILMN_1744949	1.83067	8.69489	19.3592	4.07351e-08	7.67482e-06	9.54036	RHOBTB3
ILMN_1792072	1.82287	8.31943	22.5618	1.19055e-08	3.15294e-06	10.7786	FUT4
ILMN_2409395	1.82199	11.3935	4.70498	0.00144623	0.0107523	-1.70182	CCNC
ILMN_1700025	1.8197	12.694	3.84047	0.00475053	0.0261471	-2.97444	LOC732007
ILMN_1691641	1.81961	10.045	15.0028	3.10508e-07	2.93602e-05	7.42809	CITED1
ILMN_2138589	1.81703	8.84929	18.6325	5.53401e-08	9.73637e-06	9.22651	MERTK
ILMN_1733746	1.81568	8.3884	19.3508	4.0877e-08	7.67482e-06	9.53681	REEP1
ILMN_1702835	1.81095	11.2972	14.8393	3.38623e-07	3.13213e-05	7.3365	SH3BGRL
ILMN_1682034	1.80922	9.31102	11.7753	2.07525e-06	0.000109228	5.4013	HEY2
ILMN_1701753	1.80781	12.2797	4.53754	0.00180533	0.0126027	-1.94037	LOC644063
ILMN_1656016	1.80661	11.1953	6.2207	0.000232387	0.00290155	0.278126	DHX9
ILMN_1760990	1.79781	9.04888	13.9641	5.47066e-07	4.36941e-05	6.82791	SH3GL3
ILMN_1762260	1.79418	8.63428	11.5392	2.42821e-06	0.000122183	5.2322	C3
ILMN_1719782	1.78922	8.68518	10.3216	5.72829e-06	0.000218692	4.3052	LOC652097
ILMN_1763955	1.78565	9.46277	12.8081	1.07794e-06	6.84848e-05	6.10432	LOC653119
ILMN_1716733	1.78457	9.29932	14.0931	5.08846e-07	4.2112e-05	6.90487	MYOM2
ILMN_1653180	1.78341	10.6238	9.19039	1.38164e-05	0.00041518	3.35017	TPM4
ILMN_1815283	1.78056	12.0846	12.1088	1.67045e-06	9.29798e-05	5.63459	SULT1A3
ILMN_1745397	1.77552	12.0652	10.6249	4.58862e-06	0.000187885	4.54524	OAS3
ILMN_1752639	1.76579	9.98908	7.69522	5.14418e-05	0.00103372	1.91976	SLC25A24
ILMN_1711608	1.75912	8.96424	19.1985	4.35484e-08	8.05613e-06	9.47212	SSBP2
ILMN_1709348	1.75876	11.0986	5.86864	0.000345728	0.00382673	-0.153545	ALDH1A1
ILMN_1704290	1.75612	10.239	8.38413	2.74144e-05	0.000667943	2.60501	SPTLC2
ILMN_1688772	1.75594	9.56028	13.0827	9.12977e-07	6.09273e-05	6.28196	C8orf51
ILMN_1806030	1.75582	9.06893	10.6347	4.55636e-06	0.000187481	4.55287	PPL
ILMN_1659352	1.74721	8.68282	12.4987	1.30487e-06	7.94894e-05	5.89966	KCNK13
ILMN_2406468	1.74676	11.7079	9.40475	1.16134e-05	0.000365685	3.53883	NFU1
ILMN_1750394	1.73626	11.4183	4.82788	0.00123219	0.00957438	-1.52924	SLC39A6
ILMN_1668242	1.73609	9.11889	10.0025	7.27891e-06	0.00025793	4.04569	PHEX
ILMN_1694778	1.73595	15.0962	12.1252	1.65287e-06	9.27002e-05	5.64596	LOC646723
ILMN_2352609	1.73593	10.0384	9.68527	9.29853e-06	0.000306207	3.78013	OGG1
ILMN_1703102	1.73315	10.7242	6.83488	0.000120457	0.00183447	0.993146	LOC731777
ILMN_1789407	1.72807	9.9448	6.24676	0.000225791	0.00284603	0.309434	FAM18B2
ILMN_1773797	1.7268	9.90644	6.86397	0.000116892	0.00180533	1.02585	LOC652615
ILMN_2400759	1.70912	9.16014	16.1375	1.7417e-07	2.03811e-05	8.03635	CPVL
ILMN_1776173	1.70754	13.1499	4.66377	0.00152679	0.0111827	-1.76016	PSMD7
ILMN_1705066	1.70541	8.49532	15.6011	2.27784e-07	2.42291e-05	7.75462	BTBD11
ILMN_1696591	1.70035	9.60875	6.77406	0.000128307	0.00190898	0.924409	RB1
ILMN_1737965	1.6987	8.8838	17.4613	9.29626e-08	1.34416e-05	8.69097	ELOVL4
ILMN_2186983	1.69315	8.73664	10.1843	6.34536e-06	0.000234424	4.19441	ANXA8L2
ILMN_1705630	1.69209	8.54593	14.0664	5.16499e-07	4.21903e-05	6.88901	LOC641700
ILMN_1786065	1.68882	13.5233	6.92198	0.000110124	0.00174033	1.09079	UHRF1
ILMN_1772910	1.68835	10.0419	10.7937	4.06543e-06	0.000173911	4.67611	GAS1
ILMN_1671971	1.68044	10.3446	6.82891	0.000121204	0.00183954	0.986414	LOC644743
ILMN_1667086	1.67589	11.5578	4.1385	0.00311401	0.01901	-2.52453	AP3M1
ILMN_2376771	1.67434	8.66133	13.0418	9.35662e-07	6.18102e-05	6.25573	ATR
ILMN_1721868	1.67129	12.5773	5.70312	0.000419012	0.00437424	-0.36223	KPNA2
ILMN_1700950	1.67107	12.782	4.35833	0.00229946	0.0151446	-2.20003	LOC646567
ILMN_1766411	1.66607	11.7547	7.30323	7.50861e-05	0.00134286	1.50786	AP1S2
ILMN_1814305	1.66348	8.70901	8.06528	3.64892e-05	0.000816028	2.29374	SAMD9
ILMN_1758049	1.65874	8.49616	17.696	8.35665e-08	1.26304e-05	8.80139	NFIA
ILMN_1797964	1.65344	11.4496	6.90841	0.000111667	0.00175919	1.07564	ARL6IP6
ILMN_1752046	1.6484	11.6505	15.3081	2.64734e-07	2.67487e-05	7.59635	SH2B3
ILMN_1663447	1.6477	10.6564	6.99174	0.000102552	0.00164924	1.16836	HNRNPA1
ILMN_1665781	1.64671	12.1322	4.42622	0.00209691	0.0140733	-2.10113	LOC390466
ILMN_2340565	1.6444	11.4523	5.66543	0.000437986	0.00452977	-0.410282	ATP2C1
ILMN_1698231	1.64343	9.37441	8.26398	3.05015e-05	0.000721732	2.48887	RRM2B
ILMN_1683023	1.64286	11.2533	6.15111	0.00025106	0.00305332	0.194095	PDGFC
ILMN_1727315	1.6402	9.3922	7.64369	5.40171e-05	0.00106506	1.86656	DENND1A
ILMN_1660806	1.63947	10.6583	8.38936	2.72882e-05	0.000667726	2.61003	CSRP2
ILMN_1767113	1.63568	8.8046	12.4745	1.32472e-06	8.03102e-05	5.88347	AOX1
ILMN_1677446	1.63442	10.3926	10.0403	7.07298e-06	0.000253421	4.07679	TMEM189-UBE2V1
ILMN_1666713	1.63269	9.86014	6.32205	0.000207866	0.00267777	0.399392	LYPLA1
ILMN_1791726	1.63045	12.9917	5.95233	0.000314126	0.00356537	-0.0494337	TUBB3
ILMN_1686664	1.6284	11.7902	10.1091	6.71436e-06	0.000243761	4.13317	MT2A
ILMN_1809883	1.62656	9.48067	9.40081	1.16502e-05	0.000366158	3.5354	CCDC134
ILMN_1761858	1.62385	11.3621	12.8944	1.02274e-06	6.56406e-05	6.16057	MID1
ILMN_1713829	1.62039	8.46541	12.2879	1.48991e-06	8.67701e-05	5.75741	PTGES
ILMN_1673380	1.61939	10.0344	5.66248	0.000439507	0.00453925	-0.414041	GNG12
ILMN_2228873	1.6167	10.9686	8.26177	3.05618e-05	0.000721732	2.48672	STARD3NL
ILMN_1809842	1.61601	12.4316	4.89126	0.00113546	0.00898054	-1.44108	TNNC1
ILMN_1737283	1.61047	11.533	4.90996	0.00110854	0.00881191	-1.41519	MGC39900
ILMN_1703969	1.60847	9.10234	8.53788	2.39587e-05	0.000610716	2.75163	KIAA0251
ILMN_1768293	1.60783	12.586	8.49264	2.49224e-05	0.000625559	2.70872	NUP155
ILMN_1717477	1.60624	8.36973	17.2729	1.01366e-07	1.43273e-05	8.60113	PSD3
ILMN_1680626	1.60517	12.2139	6.24605	0.000225969	0.00284685	0.308576	PDIA6
ILMN_1728236	1.60282	8.68557	17.7698	8.08365e-08	1.26304e-05	8.83577	SLFN12
ILMN_2169439	1.60257	12.3257	9.02794	1.57965e-05	0.000451105	3.20463	ITGAV
ILMN_1693668	1.60225	11.5871	8.62242	2.22665e-05	0.000579919	2.83132	KIAA0261
ILMN_1691616	1.60204	8.86931	12.4544	1.34148e-06	8.07856e-05	5.86999	LOC727935
ILMN_1656373	1.60159	9.62823	14.4635	4.14705e-07	3.6609e-05	7.12195	BNC2
ILMN_1671905	1.6005	10.4112	8.22803	3.14987e-05	0.000736608	2.45385	C10orf78
ILMN_1756417	1.5958	9.62864	8.19624	3.24106e-05	0.000751538	2.42278	ANKRD37
ILMN_1788547	1.59381	13.239	5.5192	0.000521015	0.00514855	-0.598529	GCLM
ILMN_2386355	1.59089	11.0921	7.06706	9.5016e-05	0.0015614	1.25148	CSNK2A1
ILMN_2288483	1.58881	13.7806	5.31572	0.000666592	0.00614765	-0.865452	C3orf34
ILMN_1686367	1.58728	15.0138	4.12806	0.00315972	0.0192208	-2.54009	HSPA8
ILMN_1707077	1.58473	11.6387	18.3176	6.3421e-08	1.08545e-05	9.08628	SORT1
ILMN_1857915	1.57936	12.2778	16.3019	1.60685e-07	1.95298e-05	8.12073	LOC401397
ILMN_1676088	1.57807	11.6063	11.0964	3.28559e-06	0.000151674	4.90613	MSRB3
ILMN_1810069	1.57736	9.72049	16.7849	1.27373e-07	1.6778e-05	8.36343	CCNYL1
ILMN_1765860	1.57717	9.07684	11.5686	2.38074e-06	0.000120517	5.25346	DOCK11
ILMN_1722845	1.57706	9.90772	7.62153	5.51683e-05	0.00108154	1.84359	RAB3B
ILMN_1802205	1.57521	11.6156	12.3941	1.39329e-06	8.28893e-05	5.82935	RHOB
ILMN_2179083	1.57195	8.3768	17.1223	1.08695e-07	1.49434e-05	8.52857	LOXL4
ILMN_1776005	1.57165	14.0172	4.08569	0.00335284	0.0200888	-2.60343	DC2
ILMN_1721901	1.57138	12.4321	6.70541	0.000137853	0.00200399	0.846292	CTNNAL1
ILMN_1671837	1.57003	10.3698	5.50645	0.000529033	0.00520471	-0.615085	LOC644739
ILMN_1776151	1.56978	8.41625	12.8977	1.02073e-06	6.56406e-05	6.16267	OLFML1
ILMN_1767414	1.56967	9.66361	10.949	3.64234e-06	0.000162191	4.79484	CDK3
ILMN_1723035	1.56579	8.80896	5.80773	0.00037092	0.00403807	-0.229913	OLR1
ILMN_2085760	1.56334	10.4614	5.19668	0.000771998	0.0067864	-1.02431	ARPC1B
ILMN_1658830	1.56279	10.0108	7.49659	6.21888e-05	0.00117551	1.71312	C10orf26
ILMN_1765725	1.56268	10.4631	4.82579	0.00123552	0.00959397	-1.53216	SBDSP
ILMN_1719256	1.55842	14.8333	5.26478	0.000709635	0.00642682	-0.933179	CKS1B
ILMN_1760338	1.55779	14.449	4.61032	0.00163859	0.0117854	-1.83619	LOC643357
ILMN_1789007	1.5563	9.53628	9.96537	7.48814e-06	0.000262658	4.01497	APOC1
ILMN_1701424	1.55558	9.09621	13.4244	7.45819e-07	5.34589e-05	6.49787	LAMC2
ILMN_1666609	1.55006	9.95165	8.54832	2.37421e-05	0.00060911	2.76151	USP22
ILMN_1703301	1.54903	11.6232	7.54474	5.93725e-05	0.00113853	1.7636	LOC653479
ILMN_1681340	1.54564	12.2271	7.07668	9.40983e-05	0.00155528	1.26205	C1orf41
ILMN_1813028	1.54168	12.0138	11.1288	3.21255e-06	0.000149398	4.93039	CBX5
ILMN_1757278	1.54014	10.1926	6.39516	0.00019195	0.0025324	0.486037	LOC643300
ILMN_2068747	1.53772	13.2689	8.66803	2.1409e-05	0.000565307	2.87404	OAT
ILMN_2375992	1.53624	9.28835	8.54111	2.38913e-05	0.000610235	2.75469	SPINT1
ILMN_1759676	1.53224	8.68478	15.9785	1.88423e-07	2.16463e-05	7.95388	HOXC13
ILMN_1744381	1.53088	8.44387	7.50674	6.1583e-05	0.0011691	1.72379	SERPINE1
ILMN_1772869	1.5241	8.83629	12.6551	1.18411e-06	7.3923e-05	6.00373	C20orf82
ILMN_1691567	1.52403	10.7462	8.75967	1.97948e-05	0.000532638	2.95931	GNPDA2
ILMN_1797001	1.52364	9.10976	8.72992	2.03035e-05	0.000544001	2.9317	DDX58
ILMN_2184184	1.52268	14.9611	9.8214	8.36412e-06	0.000285526	3.89501	ANXA1
ILMN_1668417	1.52134	8.43731	16.4415	1.5015e-07	1.85992e-05	8.19166	WASPIP
ILMN_2361104	1.51637	13.6667	6.47524	0.000176039	0.00238116	0.580179	ZMAT3
ILMN_1709042	1.51531	12.3733	6.64399	0.000147059	0.00208914	0.775922	RBM4
ILMN_2214144	1.50892	13.7537	15.7916	2.06877e-07	2.25317e-05	7.85581	TWSG1
ILMN_1782938	1.50781	10.3548	11.1947	3.06943e-06	0.000145431	4.97957	SLC16A10
ILMN_2411264	1.50601	10.6558	5.69151	0.00042476	0.00442324	-0.377016	BTBD1
ILMN_1725427	1.50549	14.5617	3.84077	0.00474846	0.0261415	-2.97397	B2M
ILMN_1712545	1.50406	9.16167	6.77062	0.000128768	0.00191131	0.92051	S100A3
ILMN_1782439	1.50385	13.6611	14.6931	3.66198e-07	3.35025e-05	7.25369	CNN3
ILMN_1815656	1.50359	11.1805	8.61069	2.24932e-05	0.000584615	2.8203	SERINC3
ILMN_1765146	1.50052	10.9541	15.2669	2.70448e-07	2.70796e-05	7.57384	IFNAR2
ILMN_1711492	1.49654	9.1927	7.96271	4.00822e-05	0.000867837	2.19148	LOC441050
ILMN_1713322	1.49539	11.1131	6.53325	0.000165421	0.00227299	0.647871	C7orf28B
ILMN_1742922	1.49358	9.61624	8.82956	1.86545e-05	0.000510466	3.02383	PRIM2A
ILMN_1704196	1.49312	10.6333	4.74478	0.0013728	0.0103501	-1.6457	DSG2
ILMN_1691425	1.48911	11.372	6.6746	0.000142389	0.00203891	0.811052	LDOC1L
ILMN_2108735	1.48745	13.9667	10.4468	5.22334e-06	0.000203427	4.40509	EEF1A2
ILMN_1708604	1.48708	10.8442	6.28088	0.000217465	0.00276614	0.350292	C7orf28A
ILMN_1743130	1.48699	11.8094	7.14737	8.76485e-05	0.00147928	1.33938	PTGFRN
ILMN_1706483	1.48636	11.662	6.8883	0.000113998	0.00178369	1.05315	C1orf116
ILMN_2217809	1.48544	12.5142	6.41646	0.000187569	0.00249157	0.511158	TMEM126A
ILMN_2340259	1.48469	8.56451	10.5639	4.79587e-06	0.000193364	4.49746	PDE4B
ILMN_2310814	1.48297	10.2894	11.3738	2.71524e-06	0.000133683	5.1118	MAPT
ILMN_1679867	1.48091	10.675	10.5471	4.85463e-06	0.000195092	4.48429	LOC642255
ILMN_1719606	1.47904	11.3768	4.67116	0.00151199	0.0111061	-1.74968	LOC644762
ILMN_1745172	1.47887	14.754	5.5018	0.000531992	0.00522623	-0.621129	ILF2
ILMN_1806387	1.47325	8.836	12.887	1.02738e-06	6.57708e-05	6.15573	LOC340598
ILMN_1774659	1.47241	8.98205	10.503	5.01317e-06	0.000198541	4.44952	LOC652388
ILMN_1669210	1.47177	9.03804	6.03446	0.000286173	0.00335236	0.0518218	SNORD16
ILMN_1656057	1.47119	8.67902	15.0735	2.99175e-07	2.88388e-05	7.46735	PLAU
ILMN_1713668	1.47046	10.713	3.59172	0.00682348	0.0345069	-3.35794	TSNAX
ILMN_1720083	1.46229	12.3537	8.25709	3.06899e-05	0.00072291	2.48217	EHD4
ILMN_1762115	1.4609	11.6878	6.071	0.000274625	0.00326063	0.0965844	CRYZL1
ILMN_1723971	1.45705	11.4303	7.11616	9.0434e-05	0.00151581	1.30531	SLC29A1
ILMN_1780582	1.45472	11.2222	7.43605	6.59416e-05	0.00122347	1.64931	CD83
ILMN_1670926	1.45257	12.3722	12.3253	1.45504e-06	8.51332e-05	5.78283	GALNAC4S-6ST
ILMN_1664010	1.44986	11.463	14.5894	3.87255e-07	3.46724e-05	7.1945	ELF1
ILMN_2333594	1.44936	13.9694	4.55656	0.00176005	0.0123868	-1.91307	SUMO2
ILMN_1768816	1.44824	11.0136	3.40779	0.00896615	0.042466	-3.64555	TMPO
ILMN_2112417	1.44802	13.3506	3.36584	0.00954807	0.0446473	-3.71155	PGAM1
ILMN_1720865	1.44695	8.74203	12.9371	9.96619e-07	6.50941e-05	6.18825	OSBPL7
ILMN_1662617	1.44342	11.5215	6.01508	0.000292516	0.00340656	0.028002	PPP2R3C
ILMN_1704418	1.44127	9.90399	9.01796	1.5928e-05	0.00045383	3.19561	FOXD1
ILMN_1656293	1.44021	10.5827	10.8246	3.97714e-06	0.000171337	4.69984	GOSR2
ILMN_1785900	1.43972	11.5228	8.50502	2.46544e-05	0.000622748	2.72048	LOC653108
ILMN_1781454	1.43963	13.3014	10.9832	3.55589e-06	0.000160328	4.82078	RAE1
ILMN_1739238	1.43649	10.5671	8.08524	3.58323e-05	0.000804197	2.31352	L1CAM
ILMN_1798181	1.43591	10.4323	9.09881	1.48962e-05	0.000433877	3.2684	IRF7
ILMN_1651365	1.43408	9.66467	7.07316	9.44332e-05	0.00155634	1.25818	ZBED2
ILMN_1766054	1.43387	8.47163	10.1258	6.6302e-06	0.000241753	4.14684	ABCA1
ILMN_1667519	1.43368	12.903	8.03823	3.74009e-05	0.000829778	2.26687	RRAS2
ILMN_1795826	1.4332	11.7345	3.87329	0.00453178	0.0252917	-2.92435	ATP6V0D1
ILMN_2149566	1.43064	12.3393	6.02541	0.000289115	0.0033769	0.0407074	VPS25
ILMN_1797950	1.42804	10.1128	10.5073	4.99729e-06	0.000198541	4.45296	EXTL2
ILMN_2324157	1.4275	10.9763	6.05509	0.000279589	0.00329871	0.0771155	UBA3
ILMN_2115434	1.42409	11.8518	3.54246	0.00733808	0.0363709	-3.43466	RAB32
ILMN_2176251	1.42118	11.6771	14.6619	3.72396e-07	3.39056e-05	7.23593	C20orf72
ILMN_1738147	1.41935	11.4474	4.59135	0.00168038	0.0119628	-1.86327	NES
ILMN_1732767	1.41754	10.1118	13.4562	7.32092e-07	5.29273e-05	6.51769	PSMD9
ILMN_1752932	1.41104	9.33377	7.11846	9.02257e-05	0.00151333	1.30782	MPZL2
ILMN_1785191	1.40626	12.99	6.07658	0.000272907	0.00324945	0.103401	TMEM14A
ILMN_1708605	1.40605	11.4089	4.86756	0.00117063	0.00920663	-1.47399	LOC652481
ILMN_2148785	1.40577	8.49052	6.56812	0.000159381	0.00221662	0.688352	GBP1
ILMN_1745108	1.40544	8.31067	13.8144	5.95529e-07	4.59599e-05	6.73762	ADAD2
ILMN_1784661	1.40488	12.0932	12.4239	1.36738e-06	8.2105e-05	5.84948	TMEM2
ILMN_2201678	1.40436	11.4915	10.0571	6.98364e-06	0.000250644	4.09057	FSTL1
ILMN_1766539	1.40427	9.78199	14.5031	4.05844e-07	3.60019e-05	7.14484	LOC643319
ILMN_2401927	1.40212	10.0828	4.82041	0.00124416	0.00964748	-1.53967	TTC8
ILMN_1687384	1.40202	14.521	4.11878	0.00320097	0.019413	-2.55394	IFI6
ILMN_1657423	1.40107	11.292	4.78901	0.00129591	0.00993468	-1.5836	SPG21
ILMN_1787477	1.39617	10.2416	10.0066	7.25645e-06	0.000257497	4.04904	CENPO
ILMN_1719032	1.39485	13.6484	4.09475	0.00331052	0.0199209	-2.58987	LSM3
ILMN_1776395	1.39382	8.25619	10.637	4.54878e-06	0.000187481	4.55467	ARMC4
ILMN_1701220	1.38895	8.46024	11.5947	2.33951e-06	0.000120042	5.27228	PIWIL1
ILMN_2145116	1.38848	11.9508	9.51956	1.05963e-05	0.000339175	3.63835	TMEM173
ILMN_1664776	1.38741	13.0512	7.18051	8.47946e-05	0.00145015	1.37543	EFR3A
ILMN_1745946	1.38716	11.2062	7.02471	9.91743e-05	0.00161497	1.20484	CCDC5
ILMN_2357361	1.38715	12.0164	12.1238	1.65437e-06	9.27002e-05	5.64498	THYN1
ILMN_1749930	1.38483	11.5353	6.70106	0.000138483	0.00200696	0.841328	TMEM48
ILMN_1657893	1.38163	11.4033	7.48019	6.31817e-05	0.00118793	1.69587	TXNRD2
ILMN_1752526	1.38141	9.23807	8.12718	3.44947e-05	0.000783581	2.35494	RNF144B
ILMN_2403889	1.38065	12.5863	7.51015	6.1381e-05	0.00116726	1.72736	PRMT5
ILMN_1663145	1.37945	8.5681	11.1867	3.08642e-06	0.000145468	4.97361	NOMO3
ILMN_1712888	1.37751	12.5847	10.4815	5.09249e-06	0.000200185	4.43254	HSPH1
ILMN_1778803	1.37266	10.9969	3.6012	0.00672889	0.0341315	-3.3432	ZFAND6
ILMN_1770244	1.36678	11.0818	9.69999	9.19208e-06	0.000303495	3.79263	CBX1
ILMN_1700547	1.36418	8.23581	9.88127	7.98667e-06	0.000275256	3.94509	CHST9
ILMN_1652008	1.36354	11.1511	8.15168	3.37389e-05	0.000770968	2.37906	C15orf23
ILMN_1660923	1.3626	10.2625	5.00387	0.000983381	0.00807734	-1.28587	HCG4
ILMN_1778401	1.35832	12.9431	5.06523	0.000909957	0.00766658	-1.20205	HLA-B
ILMN_1731412	1.35763	9.55144	10.4105	5.36459e-06	0.000207006	4.37621	UBTD2
ILMN_1705922	1.35744	12.3098	7.84253	4.47999e-05	0.000940836	2.07031	BAIAP2
ILMN_1804822	1.35628	13.0064	7.54766	5.9206e-05	0.00113684	1.76666	SRXN1
ILMN_2356311	1.35484	10.4797	10.6327	4.5628e-06	0.000187481	4.55134	C21orf51
ILMN_1757827	1.35445	9.91097	6.17066	0.000245653	0.00301188	0.217766	ECOP
ILMN_1775170	1.35324	12.2664	7.54942	5.91064e-05	0.00113684	1.76849	MT1X
ILMN_2192693	1.35312	13.6932	3.98274	0.00387695	0.0224385	-2.75829	EIF3M
ILMN_2358919	1.35193	10.1529	6.69425	0.000139477	0.00201326	0.83354	TP53I3
ILMN_2131493	1.35019	9.2248	10.0201	7.18239e-06	0.000255627	4.06015	VISA
ILMN_1787026	1.34723	15.0071	5.17245	0.000795607	0.00694541	-1.05689	SEC61G
ILMN_1782551	1.34691	11.8349	6.01619	0.000292147	0.00340441	0.0293732	E2F5
ILMN_1655051	1.34672	9.95305	4.59612	0.00166977	0.0119312	-1.85646	FAM86B1
ILMN_1675186	1.34138	12.3273	4.93423	0.00107461	0.00861846	-1.38165	ME2
ILMN_2304512	1.33746	8.89005	13.8729	5.76045e-07	4.52897e-05	6.77301	SAA1
ILMN_1781373	1.33539	9.7862	7.26796	7.77435e-05	0.00137248	1.46998	IFIH1
ILMN_1741566	1.33224	8.89069	8.22787	3.15032e-05	0.000736608	2.45369	BMP7
ILMN_1683417	1.33047	10.2183	9.76431	8.74264e-06	0.000294847	3.84701	LOC440848
ILMN_1779356	1.32939	10.5053	5.1674	0.00080062	0.00697949	-1.06368	TP53
ILMN_1775405	1.32818	11.4326	4.00889	0.00373596	0.021798	-2.71882	ARL4A
ILMN_1797576	1.32742	9.32863	7.19719	8.33968e-05	0.00143613	1.39353	PLEKHA3
ILMN_2180371	1.32672	11.026	7.20341	8.28825e-05	0.00143021	1.40027	C12orf24
ILMN_1756755	1.32611	9.55679	7.77056	4.79182e-05	0.000987365	1.99703	LINGO1
ILMN_1665004	1.32526	11.3476	7.30444	7.49965e-05	0.00134286	1.50916	CASC3
ILMN_1802646	1.32184	8.29462	12.1644	1.61194e-06	9.13398e-05	5.67289	EPHB6
ILMN_1666564	1.32164	12.7621	4.60647	0.00164697	0.0118286	-1.84168	LOC652489
ILMN_1718712	1.32081	12.345	9.78358	8.61282e-06	0.00029125	3.86324	C20orf177
ILMN_1662358	1.31987	9.90819	11.1547	3.15551e-06	0.00014729	4.94972	MX1
ILMN_1707326	1.31724	8.94864	14.4189	4.2493e-07	3.72544e-05	7.09613	TASP1
ILMN_1767657	1.31622	8.6843	9.90402	7.84827e-06	0.00027191	3.96404	MAT1A
ILMN_1655577	1.31	8.43356	13.2563	8.23363e-07	5.70661e-05	6.39232	TIAM1
ILMN_1710906	1.30981	11.9655	5.93571	0.000320142	0.0036118	-0.0700431	RNF145
ILMN_1759453	1.30933	12.3708	7.25805	7.85092e-05	0.00137934	1.45931	UQCRB
ILMN_1776105	1.30744	10.3329	7.12334	8.97849e-05	0.00150694	1.31315	PSPH
ILMN_2148527	1.30651	8.83197	9.18779	1.38459e-05	0.000415195	3.34785	H19
ILMN_1779547	1.30582	9.66568	7.89406	4.27056e-05	0.000908515	2.12245	HPSE
ILMN_1715669	1.3044	9.78314	8.21867	3.17642e-05	0.000741332	2.44471	TP53I11
ILMN_1792455	1.30234	9.48189	6.87193	0.000115937	0.00180163	1.03479	TMEM158
ILMN_1716583	1.30171	10.8263	9.15532	1.42194e-05	0.000420876	3.31893	NME7
ILMN_1761946	1.30126	8.45357	13.5733	6.83922e-07	5.02087e-05	6.59024	PROM2
ILMN_1657483	1.30039	12.4577	6.15625	0.000249624	0.00304573	0.200331	SEC23B
ILMN_1808391	1.29966	8.39642	13.6667	6.48048e-07	4.88151e-05	6.64765	DUSP4
ILMN_1717052	1.29495	11.3521	12.5666	1.25084e-06	7.69435e-05	5.94499	STARD10
ILMN_1792356	1.2943	8.29771	14.0367	5.25181e-07	4.24856e-05	6.8713	DPYSL4
ILMN_1693310	1.29276	12.0699	4.75686	0.00135131	0.0102465	-1.6287	ITFG1
ILMN_1678323	1.2926	8.7978	11.1785	3.104e-06	0.000145697	4.96748	AASS
ILMN_1718063	1.29229	11.6516	5.43053	0.000579665	0.00555785	-0.714129	LIPA
ILMN_1661399	1.29187	10.0578	5.47744	0.000547785	0.00533761	-0.652834	LOC649604
ILMN_1796949	1.291	12.1946	9.58051	1.00969e-05	0.000326513	3.69075	TPX2
ILMN_1687941	1.2907	11.2741	7.63603	5.44121e-05	0.00107033	1.85862	RNF4
ILMN_1795181	1.28898	9.52216	3.832	0.00480879	0.0264101	-2.98738	DDX60
ILMN_1807833	1.28592	10.5044	4.86993	0.00116706	0.0091871	-1.47069	HM13
ILMN_1749641	1.28014	10.5496	7.36603	7.05986e-05	0.0012806	1.57498	FBXO3
ILMN_1697420	1.27943	11.0844	6.71264	0.00013681	0.00199847	0.854555	TINF2
ILMN_1690307	1.27939	11.6584	7.27173	7.74549e-05	0.0013715	1.47403	TPRKB
ILMN_1690138	1.2767	10.9435	8.81752	1.88456e-05	0.000513692	3.01274	PHF10
ILMN_1697561	1.27622	12.0753	9.74696	8.86145e-06	0.00029647	3.83237	FBXL16
ILMN_2343264	1.27501	8.38709	12.1127	1.66621e-06	9.29798e-05	5.63732	PRDM16
ILMN_2109526	1.27348	10.4835	12.8082	1.07784e-06	6.84848e-05	6.10442	CSNK2A1P
ILMN_1783684	1.27126	13.0328	4.06693	0.00344235	0.0205033	-2.63154	LOC648695
ILMN_1683792	1.27061	12.0514	4.59539	0.00167137	0.0119326	-1.85749	LAP3
ILMN_1680814	1.27043	9.29871	3.60615	0.0066801	0.0339456	-3.33551	EDN2
ILMN_1664440	1.27013	12.0147	6.70436	0.000138004	0.00200399	0.845097	TP53BP1
ILMN_1762764	1.26771	8.67409	9.96038	7.51673e-06	0.000262658	4.01084	SH3BGRL2
ILMN_1709650	1.26757	8.81903	6.44766	0.000181348	0.00242431	0.547849	LOC652815
ILMN_1804415	1.26664	11.2622	8.27648	3.01631e-05	0.000717942	2.50101	LOC57228
ILMN_1693192	1.26602	10.8601	6.88658	0.0001142	0.00178457	1.05122	PI3
ILMN_2325574	1.26511	10.7163	5.22381	0.000746465	0.00664555	-0.987926	CASC4
ILMN_1654639	1.26506	9.43245	9.12497	1.45786e-05	0.000428484	3.29182	HERC6
ILMN_1740555	1.26415	8.81182	9.17418	1.40011e-05	0.000416869	3.33574	SNAP25
ILMN_1745374	1.2627	12.0411	11.1835	3.09333e-06	0.000145468	4.9712	IFI35
ILMN_2123312	1.26083	14.3064	5.62091	0.000461618	0.00470387	-0.467286	LRAP
ILMN_1728168	1.26053	12.4746	8.05071	3.6977e-05	0.000823278	2.27928	C20orf45
ILMN_1669669	1.25859	9.39575	7.1642	8.61857e-05	0.0014651	1.35771	KCMF1
ILMN_1808768	1.25336	8.75221	5.07616	0.000897518	0.00758376	-1.18718	ROCK1
ILMN_1704383	1.2528	10.6005	5.31969	0.000663356	0.00612904	-0.860183	TRIM37
ILMN_2090782	1.2505	10.8933	5.36761	0.000625657	0.00587531	-0.79683	GCSH
ILMN_1777564	1.25036	12.6805	3.85207	0.00467195	0.025822	-2.95672	MAD2L1
ILMN_1815723	1.24947	10.7637	4.3156	0.00243772	0.0158191	-2.26259	NUP35
ILMN_1660840	1.24926	12.1368	9.08048	1.51235e-05	0.000438355	3.25194	FAM152A
ILMN_1660111	1.24788	12.4399	6.65251	0.000145742	0.00207628	0.785719	UCHL3
ILMN_1753584	1.24782	9.54439	5.63929	0.000451696	0.00462901	-0.443717	KRT8
ILMN_1732404	1.24746	8.9608	15.0476	3.03264e-07	2.91188e-05	7.45302	C2orf15
ILMN_1656361	1.24654	9.20935	10.5303	4.91419e-06	0.000196699	4.4711	LOC201175
ILMN_1676289	1.24519	11.2274	6.82287	0.000121964	0.00184663	0.979606	NCAM1
ILMN_1704353	1.24374	12.3015	8.37457	2.76468e-05	0.000672044	2.59582	IGSF3
ILMN_1789627	1.2421	11.348	5.65204	0.000444948	0.00457663	-0.42739	Septin 5
ILMN_1799015	1.23967	12.395	3.39988	0.00907293	0.0428668	-3.65798	PXMP2
ILMN_1655733	1.23891	10.0454	5.21684	0.000752931	0.00669364	-0.997257	RFC2
ILMN_1691747	1.23874	11.2752	10.0199	7.18344e-06	0.000255627	4.06	KHDRBS3
ILMN_2363058	1.23676	10.5285	8.73948	2.01385e-05	0.000540155	2.94058	PAOX
ILMN_1800317	1.23485	9.7233	10.4419	5.24213e-06	0.000203844	4.4012	WNT5A
ILMN_1791593	1.23482	11.2529	3.92069	0.00423469	0.023974	-2.85225	MGC24039
ILMN_1892403	1.23455	11.0977	6.14244	0.000253499	0.00307363	0.183587	SNORD13
ILMN_1802766	1.23319	9.94557	5.8227	0.000364548	0.00398421	-0.2111	WDR40B
ILMN_1766045	1.23238	12.5345	6.06661	0.000275986	0.00326755	0.0912097	SH3GLB1
ILMN_1683827	1.23123	10.7036	4.58215	0.00170106	0.0120895	-1.87642	VPS24
ILMN_1717636	1.23088	9.09943	11.3415	2.7755e-06	0.000135327	5.08813	RGMA
ILMN_1678730	1.23088	11.7726	4.36186	0.00228841	0.0150797	-2.19486	NOMO1
ILMN_1782429	1.23085	9.38095	9.68713	9.28502e-06	0.000306162	3.78171	TMEM56
ILMN_1813379	1.22409	8.24554	10.9157	3.72876e-06	0.000164582	4.76951	TNFRSF9
ILMN_1766154	1.2222	10.6952	8.47702	2.52652e-05	0.0006301	2.69385	MRPL30
ILMN_1702073	1.22211	9.67044	4.70993	0.00143687	0.0106953	-1.69482	ODF2L
ILMN_1769546	1.21781	12.217	7.01501	0.000100155	0.00162463	1.19412	RIN2
ILMN_1791905	1.21722	9.02831	11.0307	3.4395e-06	0.000157622	4.85671	CCDC103
ILMN_1707124	1.2172	12.6923	3.66357	0.00614044	0.0318465	-3.24647	TFPI
ILMN_1777660	1.21588	10.8599	8.48495	2.50905e-05	0.000628111	2.7014	RNF144
ILMN_1667060	1.21584	9.8019	7.18724	8.42273e-05	0.00144333	1.38274	HSF1
ILMN_1675472	1.21583	11.2365	6.15481	0.000250026	0.00304807	0.198583	LOC644799
ILMN_1781257	1.21461	9.45764	6.57827	0.000157668	0.00219766	0.70011	LOC728193
ILMN_1714444	1.21287	8.33748	12.0605	1.72318e-06	9.46583e-05	5.6012	KLF12
ILMN_2325506	1.21142	10.9453	10.0814	6.85616e-06	0.000247126	4.11053	BCAS4
ILMN_1714165	1.21035	9.92243	8.18659	3.26933e-05	0.000753524	2.41333	ST3GAL2
ILMN_1770811	1.20447	12.9519	4.2393	0.00270739	0.0170459	-2.37493	PELO
ILMN_2092756	1.20371	12.5495	6.75534	0.000130836	0.00193629	0.903164	TMEM109
ILMN_1772796	1.20356	11.7385	11.2222	3.01188e-06	0.000143244	4.99998	DYNLL2
ILMN_1674063	1.20122	8.36354	7.29811	7.54655e-05	0.00134846	1.50237	OAS2
ILMN_1732550	1.20104	8.35552	14.1602	4.90141e-07	4.11048e-05	6.94465	KLHL23
ILMN_1806631	1.20072	9.27588	6.12671	0.000257994	0.00311837	0.164481	LOC653383
ILMN_2412927	1.20026	11.187	4.13669	0.00312187	0.0190408	-2.52722	GMPPB
ILMN_1719599	1.19959	10.1616	9.35081	1.21284e-05	0.000378114	3.49172	SYTL4
ILMN_1806907	1.19898	11.0862	10.792	4.07029e-06	0.000173911	4.67482	PAWR
ILMN_1672843	1.19895	13.0433	8.7541	1.98891e-05	0.000534603	2.95414	FBXO8
ILMN_1677113	1.1979	10.1857	6.88374	0.000114534	0.00178717	1.04804	RNF8
ILMN_1734476	1.19703	11.3371	4.80216	0.00127396	0.00980772	-1.56519	KIF2A
ILMN_1674411	1.19699	12.0154	4.33531	0.00237285	0.015482	-2.2337	CKAP2
ILMN_2344002	1.19546	12.254	5.72015	0.000410739	0.00431653	-0.340592	SIP1
ILMN_1731619	1.1949	14.6493	4.67351	0.00150732	0.0110853	-1.74635	DAD1
ILMN_1772998	1.19256	9.77721	4.27197	0.00258817	0.0165101	-2.32673	LOC647436
ILMN_2210129	1.19247	12.1411	5.69163	0.000424698	0.00442324	-0.376856	PRIM1
ILMN_2341229	1.19139	8.47011	8.18681	3.26868e-05	0.000753524	2.41354	CD34
ILMN_2150352	1.19094	11.0293	4.50675	0.00188131	0.0129712	-1.98466	CBWD5
ILMN_2094396	1.19026	9.81854	8.60878	2.25304e-05	0.000584976	2.8185	LRRC8C
ILMN_1730670	1.18993	11.051	6.42274	0.000186298	0.00247862	0.518553	FSTL3
ILMN_2331231	1.18855	11.063	5.85327	0.000351901	0.00388481	-0.172766	TNFRSF6B
ILMN_1790973	1.18759	10.7109	11.6126	2.3117e-06	0.000119425	5.28515	CDS2
ILMN_1764871	1.1873	12.6317	4.40867	0.00214737	0.0143494	-2.12664	PIGP
ILMN_1685824	1.18703	13.7952	11.735	2.13123e-06	0.000111244	5.37266	B4GALT5
ILMN_1695034	1.1867	14.5452	4.60923	0.00164097	0.0117934	-1.83775	LOC642817
ILMN_1708095	1.18577	11.7732	8.6053	2.25981e-05	0.000585925	2.81523	PANK2
ILMN_1704014	1.18564	9.08879	12.2618	1.51479e-06	8.75696e-05	5.73963	LOC730256
ILMN_1719749	1.18541	12.908	5.84282	0.000356167	0.00391806	-0.185849	PTGES3
ILMN_1677080	1.18494	9.15002	13.8539	5.82281e-07	4.56374e-05	6.76156	C11orf60
ILMN_1659752	1.18485	9.00525	5.00166	0.000986144	0.00809142	-1.2889	LOC730996
ILMN_1788878	1.18449	8.45252	12.9015	1.01836e-06	6.56406e-05	6.16516	C10orf83
ILMN_2344956	1.18342	14.0605	4.27363	0.00258227	0.0164808	-2.32429	ACP1
ILMN_1739683	1.18223	8.70371	6.81978	0.000122355	0.00184663	0.976122	LRRC6
ILMN_1799814	1.18209	12.7703	4.31464	0.00244091	0.0158284	-2.264	WDR57
ILMN_2054362	1.1803	9.59484	4.42811	0.00209157	0.0140475	-2.0984	SLC25A40
ILMN_1704785	1.17902	11.5477	12.6264	1.20526e-06	7.48719e-05	5.98477	C10orf125
ILMN_1733519	1.17697	11.9473	9.79465	8.53919e-06	0.000289929	3.87255	HMGB3
ILMN_1655915	1.17589	9.45008	6.61062	0.000152343	0.00214363	0.7375	MMP11
ILMN_1776121	1.17586	11.0499	8.57064	2.32865e-05	0.000599658	2.78259	MGC42367
ILMN_1750563	1.17469	10.4417	7.75958	4.84144e-05	0.000993578	1.98581	CERCAM
ILMN_1762281	1.17364	12.8224	7.79358	4.68953e-05	0.000969465	2.02053	DCTN3
ILMN_1664012	1.17346	11.7799	4.11556	0.00321543	0.0194745	-2.55876	CANT1
ILMN_1745994	1.17311	8.43437	9.84752	8.19707e-06	0.000280967	3.91689	GAS7
ILMN_1694070	1.1726	8.20201	8.30673	2.9361e-05	0.000703518	2.53035	FAM114A1
ILMN_2339825	1.17057	11.8972	3.69002	0.00590768	0.0308556	-3.20558	YME1L1
ILMN_1770505	1.17018	10.2744	6.46854	0.000177314	0.00239454	0.572329	BIK
ILMN_1718093	1.17017	9.16009	4.66295	0.00152844	0.0111886	-1.76133	ALG1
ILMN_2146761	1.16894	13.4032	11.6416	2.26756e-06	0.000117386	5.30591	FABP5
ILMN_1705049	1.16889	8.91506	7.5671	5.81129e-05	0.00112207	1.78696	TMEM67
ILMN_1792107	1.16854	10.0016	8.94716	1.6897e-05	0.000476048	3.13141	ERCC8
ILMN_1690063	1.16784	10.4407	5.5321	0.000513037	0.00508369	-0.581802	LOC651143
ILMN_1676503	1.16318	10.9232	6.68784	0.00014042	0.00201991	0.826209	LOC643446
ILMN_1704972	1.16263	11.0405	7.16569	8.60576e-05	0.00146391	1.35933	TRIM5
ILMN_2080158	1.16207	10.5763	5.41712	0.000589151	0.00562308	-0.731713	FAM10A7
ILMN_1699767	1.16144	10.1297	12.1818	1.5941e-06	9.0741e-05	5.68484	PDE8A
ILMN_2369756	1.16137	9.3428	4.91006	0.00110839	0.00881191	-1.41505	CCDC46
ILMN_2290808	1.16113	14.5147	4.3146	0.00244105	0.0158284	-2.26406	RPL21
ILMN_1783226	1.16087	12.6306	3.89622	0.00438542	0.0246719	-2.88945	SSR2
ILMN_1698191	1.15955	9.65598	10.0783	6.87243e-06	0.000247359	4.10796	SCML2
ILMN_1781761	1.15854	10.1177	7.03085	9.85597e-05	0.00160612	1.21161	ENPP4
ILMN_1761314	1.15844	9.41406	6.14809	0.000251908	0.00306024	0.190431	NFS1
ILMN_2179018	1.15655	14.1473	6.26733	0.00022073	0.00280048	0.334087	NDUFAB1
ILMN_1688953	1.15548	11.7628	7.18668	8.42741e-05	0.00144333	1.38214	ARHGAP19
ILMN_1767809	1.15516	8.82251	5.76141	0.000391425	0.00417105	-0.28832	LOC552891
ILMN_1797828	1.15323	11.8962	6.70412	0.000138039	0.00200399	0.844825	C20orf116
ILMN_1732534	1.15238	12.2269	6.3361	0.000204698	0.00265928	0.416096	CHMP5
ILMN_1701882	1.15193	10.7097	7.60631	5.59745e-05	0.00109422	1.82779	LOC653820
ILMN_1668984	1.15018	9.02701	8.02767	3.77636e-05	0.000836351	2.25636	SPNS3
ILMN_1704369	1.14854	10.3456	6.50089	0.000171254	0.00233406	0.610165	LIMA1
ILMN_1674394	1.14761	11.5039	8.51935	2.43482e-05	0.000618645	2.73408	C20orf3
ILMN_2393763	1.14746	12.3522	3.80397	0.00500709	0.0271963	-3.03028	ARPC4
ILMN_2328972	1.14715	11.4739	4.64066	0.00157407	0.0114404	-1.79298	DNMT3B
ILMN_1752510	1.14634	8.22405	11.2642	2.92616e-06	0.00014047	5.03113	FAM13A1
ILMN_1660277	1.14522	9.61635	10.3948	5.4269e-06	0.000209089	4.36371	LOC731999
ILMN_1794914	1.14506	12.2783	12.2771	1.50022e-06	8.71684e-05	5.75001	UBTD1
ILMN_2169966	1.14448	8.2175	10.8775	3.83056e-06	0.000166826	4.74041	TM4SF18
ILMN_1717099	1.14366	11.1178	4.2992	0.00249314	0.0160792	-2.28667	DSCR3
ILMN_2362902	1.14222	9.16084	9.23173	1.33577e-05	0.00040606	3.38685	RASSF5
ILMN_1786789	1.14091	10.2584	7.68089	5.21439e-05	0.00104083	1.90499	FAM102B
ILMN_1779584	1.1407	11.1104	4.57451	0.00171844	0.0121684	-1.88736	UTP18
ILMN_1687757	1.13932	11.3417	4.36551	0.00227706	0.0150285	-2.18953	AKR1C4
ILMN_1713964	1.1385	10.8131	6.68197	0.000141288	0.00202545	0.819499	BTBD3
ILMN_1786601	1.13557	11.148	7.20369	8.28591e-05	0.00143021	1.40058	PLAGL2
ILMN_2049766	1.13554	11.5059	5.09453	0.000877028	0.00745696	-1.16222	NFE2L3
ILMN_1711729	1.13464	13.6853	8.07895	3.60379e-05	0.00080809	2.30729	LOC442454
ILMN_2188264	1.13418	13.6312	6.37988	0.000195162	0.00256535	0.467987	CYR61
ILMN_1764794	1.13409	14.5342	4.99021	0.00100059	0.00817843	-1.3046	PSMB2
ILMN_1756826	1.13336	10.6026	5.61096	0.000467088	0.00475575	-0.480061	MORN2
ILMN_2115125	1.13321	8.64917	11.098	3.28199e-06	0.000151674	4.90731	CTGF
ILMN_2166865	1.13281	14.1659	8.51842	2.43681e-05	0.000618645	2.73319	ENY2
ILMN_1672094	1.13255	9.29528	10.1543	6.48972e-06	0.000238581	4.17004	DLX1
ILMN_1802831	1.12936	10.1071	3.69737	0.00584468	0.0306028	-3.19423	MTMR12
ILMN_2308338	1.12875	8.39269	10.7329	4.24568e-06	0.000178624	4.62922	BMF
ILMN_1802761	1.12836	8.78581	8.1412	3.40598e-05	0.000776187	2.36875	LOC728505
ILMN_1680501	1.12677	10.6203	5.43425	0.000577067	0.00553927	-0.709263	GTF2IRD2B
ILMN_2105573	1.12596	8.22184	7.74126	4.92555e-05	0.00100586	1.96706	CCL3L3
ILMN_1759008	1.12539	10.1123	10.545	4.86198e-06	0.000195092	4.48265	ZNF689
ILMN_1704154	1.12539	8.52783	12.0508	1.73403e-06	9.50468e-05	5.59446	TNFRSF19
ILMN_1777378	1.12351	13.7696	4.28277	0.00255001	0.0163412	-2.31083	COMMD6
ILMN_1702691	1.12327	11.6415	7.36944	7.03632e-05	0.00127974	1.57862	TNFAIP3
ILMN_1805007	1.12278	11.4702	8.15337	3.36874e-05	0.000770793	2.38072	SEMA4F
ILMN_1751898	1.12255	10.3933	6.4646	0.000178066	0.00239827	0.56772	C12orf4
ILMN_1654109	1.12244	11.2668	7.41905	6.70402e-05	0.00123837	1.63131	EGFLAM
ILMN_1688818	1.12096	11.5673	4.51273	0.00186627	0.0128958	-1.97604	LOC652864
ILMN_1690454	1.12078	8.62091	10.7409	4.22148e-06	0.000177903	4.6354	C3orf54
ILMN_1720526	1.11991	13.8824	11.3325	2.79272e-06	0.000135641	5.08146	CENPN
ILMN_1795778	1.11913	12.1281	7.03169	9.84762e-05	0.00160612	1.21253	P4HA2
ILMN_1754988	1.11836	10.3504	8.56196	2.34624e-05	0.000603399	2.7744	N6AMT1
ILMN_1679262	1.11673	13.3282	6.32362	0.000207511	0.00267594	0.401252	DPYSL3
ILMN_2239772	1.11647	10.739	5.78067	0.000382749	0.00411169	-0.263991	FAM108A3
ILMN_1733841	1.11551	8.6244	9.15685	1.42015e-05	0.000420842	3.3203	TCF7L1
ILMN_1656628	1.11242	12.7476	6.55658	0.000161352	0.00223572	0.674973	WDR4
ILMN_1654653	1.11113	11.4276	9.55921	1.02684e-05	0.000330784	3.67247	KLC1
ILMN_1746673	1.11042	10.8995	7.10092	9.18298e-05	0.00153409	1.28863	Septin 3
ILMN_1690911	1.11042	11.0835	7.80957	4.61992e-05	0.0009606	2.03682	LOC388272
ILMN_1690971	1.10962	9.80026	5.53992	0.000508268	0.00505036	-0.571678	SSX3
ILMN_1680618	1.10912	12.2677	5.87918	0.000341562	0.00379258	-0.140381	MYC
ILMN_1690706	1.10715	13.9723	11.6075	2.3197e-06	0.000119593	5.28143	SNRPB2
ILMN_1694752	1.10575	11.0785	5.59341	0.000476911	0.00481834	-0.502632	LOC727726
ILMN_1667970	1.10524	9.44558	4.18351	0.00292484	0.018138	-2.45755	LOC728825
ILMN_1789541	1.10469	8.6491	11.0113	3.48648e-06	0.000158756	4.84206	CRMP1
ILMN_1800958	1.10351	11.9888	6.59353	0.000155131	0.00217629	0.717763	ALS2CR4
ILMN_1767642	1.10279	9.66799	5.026	0.000956181	0.0079121	-1.25558	C11orf46
ILMN_1661409	1.10167	9.69213	5.76345	0.000390497	0.0041638	-0.285744	C3orf63
ILMN_2119555	1.10112	9.1543	7.00575	0.000101101	0.00163471	1.18388	TMTC3
ILMN_1671267	1.09907	8.77194	7.35861	7.11128e-05	0.00128807	1.56708	NF2
ILMN_1784753	1.09906	12.729	4.28635	0.00253751	0.0162777	-2.30557	PAIP2
ILMN_1679382	1.09827	14.5255	5.74748	0.00039783	0.0042145	-0.305938	CCT2
ILMN_2126706	1.09407	11.6389	9.96174	7.5089e-06	0.000262658	4.01197	LMNB1
ILMN_1758629	1.09294	12.7738	7.66628	5.28712e-05	0.00104739	1.88991	DONSON
ILMN_1651433	1.09148	11.5057	3.84006	0.00475328	0.0261566	-2.97505	DCK
ILMN_2146418	1.09132	9.6243	10.9569	3.62207e-06	0.000161861	4.80086	CRIM1
ILMN_1733094	1.08999	10.2738	3.75953	0.00533952	0.0285398	-3.09847	STEAP1
ILMN_1719972	1.08701	8.35752	9.1201	1.46372e-05	0.000429704	3.28746	PLXNA3
ILMN_1759513	1.08603	9.64341	5.68852	0.000426254	0.00443513	-0.380825	RND3
ILMN_2081398	1.08602	11.2585	5.30103	0.000678708	0.00621157	-0.88495	KIF3B
ILMN_1748591	1.08418	14.6686	10.1007	6.75715e-06	0.000244609	4.12629	ODC1
ILMN_1795930	1.08381	8.6174	8.38014	2.75112e-05	0.000669395	2.60117	PTGER4
ILMN_1766499	1.0817	10.1364	4.54364	0.00179068	0.0125257	-1.93161	HSPA2
ILMN_1655722	1.08106	8.29604	11.7657	2.08856e-06	0.000109699	5.39442	BCL2L15
ILMN_1742456	1.0809	12.0922	7.07805	9.39687e-05	0.00155528	1.26355	OSTF1
ILMN_1666444	1.07997	12.9835	6.27012	0.000220055	0.00279473	0.337418	RBMS1
ILMN_1665859	1.07811	8.61757	7.08803	9.30285e-05	0.00155	1.2745	RAB27A
ILMN_2388539	1.07744	10.5986	6.5185	0.000168053	0.00230285	0.630699	FLJ22222
ILMN_1658259	1.07744	13.4569	6.68935	0.000140197	0.00201902	0.827935	DRG1
ILMN_1654488	1.07668	10.2803	7.42585	6.65984e-05	0.00123112	1.63851	UTX
ILMN_1730523	1.07587	11.2038	4.56278	0.0017455	0.0123115	-1.90415	C16orf14
ILMN_1742618	1.07538	8.26664	6.70193	0.000138357	0.00200696	0.84232	XAF1
ILMN_2412294	1.07514	9.48297	5.20001	0.000768807	0.00677284	-1.01983	GNB5
ILMN_2320853	1.0748	14.1726	6.77208	0.000128572	0.00191066	0.922164	UBE2D3
ILMN_2390338	1.07432	12.9054	4.37044	0.00226183	0.0149397	-2.18233	UBE2E3
ILMN_2197365	1.07105	9.84487	5.0136	0.00097132	0.00799654	-1.27255	RGS2
ILMN_1790311	1.06892	9.80198	4.72133	0.00141556	0.010568	-1.67873	SEC23A
ILMN_1705685	1.06839	8.47168	11.9913	1.80201e-06	9.79195e-05	5.55313	MEIS1
ILMN_1763461	1.0683	13.6285	7.22018	8.1512e-05	0.00141237	1.41843	ALDH7A1
ILMN_1723912	1.06782	8.07403	6.61974	0.00015088	0.0021278	0.748006	IFI44L
ILMN_1773427	1.06697	11.518	8.63026	2.21165e-05	0.000577631	2.83867	KANK1
ILMN_1665732	1.06642	8.13834	10.6311	4.56797e-06	0.000187481	4.55012	LOC653515
ILMN_1776102	1.06641	13.3616	8.5359	2.39999e-05	0.000611148	2.74976	PSMD10
ILMN_1809145	1.06616	9.22187	9.17522	1.39892e-05	0.000416869	3.33667	HRIHFB2122
ILMN_1792689	1.06371	8.84812	7.18893	8.4086e-05	0.00144207	1.38457	HIST1H2AC
ILMN_1691291	1.06318	11.3309	4.66685	0.00152059	0.0111535	-1.75578	PIGS
ILMN_1796490	1.06315	12.8109	10.178	6.37529e-06	0.000235185	4.18931	GRINA
ILMN_1679391	1.06243	8.07027	11.4662	2.55043e-06	0.000127567	5.17929	MAMDC2
ILMN_1775522	1.06058	14.6306	7.68845	5.17721e-05	0.00103712	1.91279	MAGED1
ILMN_1790197	1.05983	9.43936	11.3721	2.71827e-06	0.000133683	5.1106	FLJ20674
ILMN_2097421	1.05954	14.139	4.80674	0.0012664	0.0097688	-1.55877	MRPL51
ILMN_1745513	1.0583	10.8111	5.85101	0.000352821	0.00388984	-0.175599	MCAT
ILMN_1671442	1.05822	10.6091	3.84255	0.00473631	0.0260917	-2.97125	WDR43
ILMN_1711102	1.05803	9.30256	4.93438	0.00107441	0.00861846	-1.38145	B3GNT2
ILMN_1694219	1.05688	10.4247	7.4084	6.77389e-05	0.00124762	1.62002	ARIH1
ILMN_1691156	1.05527	12.6021	9.23478	1.33246e-05	0.000405851	3.38955	MT1A
ILMN_1678490	1.05503	10.2099	8.97449	1.65153e-05	0.000468972	3.15625	RILPL2
ILMN_1732074	1.05333	15.1388	4.00726	0.00374457	0.021833	-2.72127	LOC648210
ILMN_2047112	1.05328	11.0981	10.2407	6.08328e-06	0.000228091	4.24009	RP11-529I10.4
ILMN_1687359	1.05227	11.3172	5.44477	0.000569783	0.00548399	-0.695498	MRPS23
ILMN_1709634	1.05181	12.9971	9.19189	1.37995e-05	0.00041518	3.3515	CMBL
ILMN_1687526	1.05092	9.23763	4.22351	0.00276711	0.0173165	-2.39827	LOC652773
ILMN_1661593	1.05054	12.1066	7.1361	8.86433e-05	0.00149476	1.32709	FAM18B
ILMN_1696911	1.05043	15.0924	4.09661	0.0033019	0.0198881	-2.58709	FTHL8
ILMN_1799103	1.05013	14.6275	9.9025	7.85747e-06	0.00027191	3.96277	SNRPB
ILMN_1778444	1.04998	10.5538	7.66929	5.27201e-05	0.00104522	1.89303	FKBP5
ILMN_2218780	1.04925	8.87282	10.4359	5.26539e-06	0.000204117	4.39641	PPM2C
ILMN_1810759	1.04818	14.098	4.14929	0.00306749	0.0187904	-2.50845	C2orf25
ILMN_1807177	1.04711	10.9648	7.22041	8.14934e-05	0.00141237	1.41868	KIAA1797
ILMN_2410516	1.04702	9.442	5.60525	0.000470255	0.00477448	-0.487391	PPM1A
ILMN_2400372	1.04678	11.2828	7.90408	4.23112e-05	0.000903656	2.13255	SULT1A2
ILMN_2409793	1.04655	10.301	6.46608	0.000177783	0.0023958	0.569452	MAZ
ILMN_1690101	1.04646	10.0951	6.26524	0.000221239	0.00280269	0.331583	FAIM
ILMN_1695590	1.04527	8.84803	7.9549	4.03714e-05	0.00087185	2.18365	ADRB2
ILMN_1778152	1.04512	10.7049	7.29605	7.56189e-05	0.00134879	1.50016	FIGNL1
ILMN_1683905	1.04285	9.42139	6.4818	0.000174802	0.00237336	0.587854	C19orf21
ILMN_1777853	1.04244	8.86327	5.98818	0.000301573	0.00347244	-0.00512966	MBOAT2
ILMN_1700031	1.0424	12.8056	8.01999	3.80298e-05	0.000840737	2.24872	PRAME
ILMN_1797277	1.04237	8.69836	8.44734	2.59308e-05	0.000642478	2.66556	KIF3C
ILMN_1699489	1.0417	12.6867	6.15347	0.0002504	0.00305075	0.19696	TUBB6
ILMN_1805725	1.04083	8.92426	8.49189	2.49388e-05	0.000625559	2.708	B4GALNT1
ILMN_1651987	1.04063	12.8183	4.64227	0.00157073	0.0114322	-1.7907	C6orf129
ILMN_2043918	1.04037	10.6913	5.49413	0.000536909	0.00526221	-0.6311	DLEU1
ILMN_1685661	1.0366	11.5342	6.56931	0.000159179	0.00221504	0.689728	RRP15
ILMN_1707339	1.03618	13.5147	6.04508	0.000282765	0.00332123	0.0648406	BTG3
ILMN_1815134	1.03597	11.9105	4.25415	0.00265246	0.0167967	-2.35299	PI4K2B
ILMN_1745365	1.03407	10.3369	5.45001	0.000566188	0.00545566	-0.688642	PKNOX1
ILMN_1712347	1.03403	12.8894	6.85346	0.000118166	0.0018172	1.01405	LOC644422
ILMN_1673788	1.03339	13.2155	4.0268	0.00364259	0.0214171	-2.69184	CDV3
ILMN_1783832	1.03314	15.1021	10.8888	3.80028e-06	0.000166483	4.74899	GAGE6
ILMN_2329569	1.03274	10.9377	8.37328	2.76784e-05	0.000672163	2.59458	C9orf116
ILMN_1738632	1.03109	13.7033	3.87889	0.00449553	0.0251508	-2.91581	PRKAR1A
ILMN_2389151	1.03072	12.5559	3.7388	0.00550266	0.0292503	-3.13037	UGP2
ILMN_1700880	1.02919	9.56384	8.34428	2.8398e-05	0.000685667	2.56665	LOC648399
ILMN_1748241	1.02916	9.18516	7.68265	5.2057e-05	0.00104059	1.90681	CENPP
ILMN_2380999	1.02909	10.7494	5.30115	0.000678606	0.00621157	-0.884788	RECQL
ILMN_1652540	1.02907	10.2861	6.84203	0.00011957	0.00182872	1.0012	RELL2
ILMN_1694398	1.02902	13.8576	3.64548	0.00630526	0.032513	-3.27449	EIF3F
ILMN_1767892	1.02876	13.0313	4.33742	0.00236601	0.0154571	-2.23061	DUSP12
ILMN_1666933	1.02823	12.2268	5.33469	0.000651298	0.00605151	-0.840323	ASH2L
ILMN_1756525	1.0281	9.42916	8.01684	3.81394e-05	0.000841711	2.24558	KLHL20
ILMN_1684054	1.02586	9.21842	9.81402	8.41204e-06	0.000286773	3.88882	ASAH1
ILMN_1705266	1.02342	10.2819	7.15271	8.71813e-05	0.00147684	1.3452	RELA
ILMN_1771903	1.02266	13.8081	5.72967	0.000406192	0.00427874	-0.328512	NUP37
ILMN_2149624	1.02254	8.24999	4.06649	0.00344452	0.0205114	-2.63221	IL29
ILMN_1658989	1.0217	9.2834	10.204	6.2524e-06	0.000232355	4.2104	MEX3B
ILMN_1807925	1.02133	8.07127	9.5952	9.98041e-06	0.000324526	3.70334	GNG2
ILMN_2053281	1.02099	10.9657	10.9532	3.63155e-06	0.000161997	4.79804	C14orf149
ILMN_1806040	1.02093	14.2369	4.69877	0.00145807	0.010816	-1.71059	TYMS
ILMN_1795839	1.01978	9.00177	10.153	6.49581e-06	0.000238581	4.16902	SCCPDH
ILMN_1683415	1.0186	8.34005	9.5676	1.02004e-05	0.000329015	3.67968	CAMK2D
ILMN_1679995	1.01805	11.0203	5.17835	0.000789781	0.00690414	-1.04894	MPP6
ILMN_1680353	1.01777	13.6827	7.24999	7.91382e-05	0.00138472	1.45062	NSF
ILMN_1651776	1.01688	12.0826	5.24553	0.000726685	0.00653849	-0.95887	FHOD1
ILMN_1688071	1.01577	9.27618	6.84656	0.000119011	0.0018224	1.00629	NAT1
ILMN_1661220	1.01521	8.18841	11.7988	2.04339e-06	0.000108231	5.41795	TRIM16
ILMN_1743208	1.0135	10.0613	4.76948	0.00132927	0.0101159	-1.61098	NEDD1
ILMN_1687538	1.0128	13.0417	4.73242	0.00139517	0.0104766	-1.6631	ETS1
ILMN_1798288	1.01277	9.94252	7.17536	8.52313e-05	0.00145576	1.36984	MOBKL2C
ILMN_1759792	1.01247	9.78546	5.41814	0.000588424	0.00562232	-0.730377	CLIP4
ILMN_1750711	1.01219	11.3269	7.27943	7.6868e-05	0.00136288	1.48232	MYO19
ILMN_1657796	1.01091	13.4333	5.0554	0.000921308	0.00770841	-1.21545	STMN1
ILMN_1758888	1.01004	10.1256	5.49337	0.000537404	0.00526296	-0.632099	PADI3
ILMN_2387385	-1.44445	10.0363	-2.20912	0.0574738	0.178538	-5.54532	IGFBP1
ILMN_1651336	1.00981	9.04383	8.69496	2.09199e-05	0.000555194	2.89918	MLYCD
ILMN_1794612	1.00945	8.35162	7.96834	3.98754e-05	0.000865575	2.19712	UBA7
ILMN_1725098	1.00944	8.53358	9.65053	9.55523e-06	0.000313429	3.75059	RTN4RL2
ILMN_1692168	1.00826	12.0218	5.83396	0.000359832	0.00394811	-0.196963	UBE2Z
ILMN_1811909	1.00804	12.0165	4.52572	0.00183409	0.0127505	-1.95735	LOC402221
ILMN_1809034	1.00767	10.062	9.48318	1.09074e-05	0.000347807	3.60693	GATC
ILMN_1678300	1.00648	13.0147	5.31024	0.000671084	0.00618002	-0.872722	MGC40489
ILMN_1815154	1.00623	14.4667	7.47534	6.34783e-05	0.00119094	1.69077	MYH10
ILMN_1766275	1.00588	9.14921	10.0912	6.80574e-06	0.000245661	4.11853	PIK3CD
ILMN_2048700	1.00419	11.6977	5.64483	0.000448751	0.0046007	-0.436621	ATAD2
ILMN_1700888	1.00398	8.64134	11.6021	2.32804e-06	0.000119777	5.27757	ENPP1
ILMN_1685679	1.00349	10.1732	5.14156	0.000826856	0.00714196	-1.09854	RNF146
ILMN_1791792	1.0026	10.6663	5.11732	0.000852308	0.00730604	-1.13132	C12orf5
ILMN_1759910	1.00259	9.76994	8.79819	1.91571e-05	0.00052049	2.99491	SERPINA5
ILMN_2098126	1.0013	9.76614	5.09259	0.000879169	0.00747012	-1.16486	CCL5
ILMN_1728676	0.999932	12.8977	4.7612	0.00134369	0.0102058	-1.62261	KIAA0196
ILMN_1751289	0.999577	8.46836	6.83859	0.000119997	0.00183191	0.997313	DERPC
ILMN_1755024	0.999382	10.6952	4.75871	0.00134805	0.0102305	-1.6261	IKBKE
ILMN_1811472	0.998147	12.3472	4.33892	0.00236118	0.0154333	-2.22841	KIF23
ILMN_1716895	0.997072	13.8035	6.19836	0.00023821	0.00294366	0.251218	RPA3
ILMN_1685022	0.996748	10.1144	4.38867	0.00220645	0.0146857	-2.15576	CAPN7
ILMN_1654690	0.996466	13.5872	6.32839	0.000206429	0.00266884	0.406933	CECR5
ILMN_1682245	0.995587	7.95869	6.31555	0.00020935	0.00268949	0.391654	IFNB1
ILMN_1785158	0.992104	9.35706	6.04843	0.000281698	0.0033118	0.0689472	HERPUD2
ILMN_1764851	0.99184	9.93533	5.43588	0.000575932	0.0055326	-0.707129	TP53RK
ILMN_1690844	0.99139	13.4067	5.83247	0.000360452	0.00394894	-0.198832	LOC387820
ILMN_2306630	0.991214	8.4884	7.46902	6.38678e-05	0.00119557	1.68411	SP8
ILMN_2073235	0.990994	15.0954	3.28365	0.0108068	0.0491836	-3.84128	FTHL12
ILMN_1728204	0.990848	8.45387	5.6037	0.00047112	0.00477748	-0.489384	LOC653310
ILMN_1718629	0.990789	12.2592	4.38769	0.00220939	0.0146912	-2.15718	NRIP1
ILMN_2051900	0.989808	12.7839	3.63692	0.00638496	0.0328036	-3.28777	EID2B
ILMN_2321485	0.989783	10.6786	5.75502	0.000394347	0.00419618	-0.296394	PPP1R8
ILMN_1715384	0.989639	11.2331	7.15937	8.66029e-05	0.00146921	1.35245	B3GNT6
ILMN_1673917	0.989137	9.83764	7.3153	7.41993e-05	0.00133246	1.5208	GTF2I
ILMN_1783709	0.98861	13.696	5.0517	0.000925624	0.00773167	-1.22049	RRAGA
ILMN_1758339	0.98839	8.40839	8.38535	2.7385e-05	0.000667943	2.60618	CSTF1
ILMN_1757732	0.988349	11.57	4.15915	0.00302564	0.018589	-2.49377	OSGIN2
ILMN_1656316	0.988108	11.7111	7.98634	3.92211e-05	0.000856566	2.21513	ZMYM3
ILMN_1673553	0.98784	9.06928	6.99078	0.000102652	0.00164924	1.16731	PTH2
ILMN_2411897	0.986465	8.79777	9.16128	1.415e-05	0.00041981	3.32425	KLF10
ILMN_1749892	0.98588	9.8622	4.82785	0.00123224	0.00957438	-1.52929	EGLN1
ILMN_1667295	0.98536	9.67481	5.73777	0.000402364	0.00424983	-0.318237	VASN
ILMN_1743145	0.985036	10.8946	5.208	0.000761225	0.00673868	-1.00911	ERAP2
ILMN_1782004	0.98461	10.0559	5.12781	0.000841192	0.0072452	-1.11713	BAPX1
ILMN_1687213	0.984567	9.91791	4.73172	0.00139644	0.0104781	-1.66408	C8orf13
ILMN_1666305	0.983845	12.7556	8.42929	2.63451e-05	0.000649659	2.64831	CDKN3
ILMN_1701998	0.982812	10.3258	8.19859	3.23423e-05	0.000750645	2.42508	AFAP1
ILMN_2396948	0.982275	11.1378	5.95757	0.000312256	0.00355317	-0.0429494	PSMC3IP
ILMN_1762103	0.981848	10.6188	4.75111	0.0013615	0.0103095	-1.63679	WDR48
ILMN_1702837	0.981197	13.05	4.58823	0.00168736	0.0120057	-1.86773	PSMD1
ILMN_1813019	0.979086	8.47041	7.46473	6.41337e-05	0.00119788	1.67958	DNAJB4
ILMN_1764522	0.978846	10.9989	4.02401	0.00365697	0.0214666	-2.69604	LMBR1
ILMN_1801257	0.977688	12.3648	4.26996	0.00259536	0.016535	-2.3297	CENPA
ILMN_2154322	0.977353	11.8093	3.79141	0.00509876	0.0275692	-3.04953	SEMA3E
ILMN_1779989	0.977331	9.63887	8.66834	2.14033e-05	0.000565307	2.87433	GLI1
ILMN_2293992	0.976404	9.58474	4.33947	0.00235942	0.0154264	-2.22762	RAB28
ILMN_1734833	0.975586	12.794	4.78212	0.00130757	0.00999612	-1.59325	NBN
ILMN_1665696	0.975226	11.2047	7.92822	4.13773e-05	0.000889753	2.15686	EFNA4
ILMN_1740923	0.974552	8.48761	5.17545	0.000792642	0.00692433	-1.05285	C20orf54
ILMN_1745242	0.973376	9.19181	6.41932	0.000186989	0.0024865	0.514526	PLSCR1
ILMN_1766359	0.973158	10.9656	6.77345	0.000128388	0.00190906	0.923722	GATAD2B
ILMN_1801833	0.973057	9.45946	5.88512	0.000339238	0.00377079	-0.132968	ARHGAP24
ILMN_1681591	0.97258	12.9834	10.5147	4.97066e-06	0.000197875	4.45874	PTPN1
ILMN_2410772	0.971904	12.2087	5.48502	0.000542817	0.00529872	-0.642961	KEAP1
ILMN_1791530	0.971519	8.33749	6.99775	0.000101927	0.00164383	1.17503	CPA5
ILMN_1768110	0.971437	12.5358	4.85459	0.00119037	0.00932104	-1.49202	ZAK
ILMN_1711566	0.969287	14.7986	5.94758	0.000315832	0.00357886	-0.0553173	TIMP1
ILMN_1798543	0.969137	10.2316	5.19193	0.000776567	0.00681757	-1.03069	STK17B
ILMN_2038775	0.968625	10.893	4.74601	0.00137059	0.0103479	-1.64396	TUBB2A
ILMN_1813490	0.968619	9.37821	3.92159	0.00422928	0.0239496	-2.85089	FSD1
ILMN_1773847	0.968497	13.2964	4.79686	0.00128276	0.00984967	-1.5726	DYNC1I2
ILMN_2186216	0.967792	11.9165	5.48939	0.000539973	0.00528275	-0.637268	GOLPH4
ILMN_1808713	0.967622	10.9014	5.57273	0.000488773	0.00490704	-0.529274	HSD17B2
ILMN_2046730	0.967424	15.2446	10.6065	4.65e-06	0.000188998	4.53087	S100A10
ILMN_1784880	0.966573	10.1449	6.06742	0.000275734	0.00326671	0.0922049	TAF9L
ILMN_1672496	0.965903	14.9845	5.32555	0.000658614	0.00610316	-0.852417	DNAJA1
ILMN_1695872	0.965753	9.97415	6.90128	0.000112488	0.00176439	1.06767	LOC641992
ILMN_1806093	0.965077	8.66599	9.10341	1.48399e-05	0.000433234	3.27252	IFRG15
ILMN_1766408	0.964808	12.4729	7.49112	6.25178e-05	0.00117731	1.70738	CBFB
ILMN_1801864	0.964248	11.6277	5.86881	0.00034566	0.00382673	-0.153334	LOC730455
ILMN_1738742	0.963949	8.67624	5.51346	0.000524608	0.00517593	-0.605979	PLAT
ILMN_1689908	0.961761	11.2315	10.2646	5.97584e-06	0.000226085	4.25939	ANKRD13A
ILMN_1718972	0.961415	12.6842	7.68977	5.17077e-05	0.00103712	1.91414	MFSD3
ILMN_1774930	0.961374	9.10354	8.26165	3.0565e-05	0.000721732	2.4866	CDC14A
ILMN_1797342	0.960748	12.6881	7.40622	6.78829e-05	0.00124935	1.6177	FNBP1
ILMN_1800975	0.95939	12.453	9.25058	1.31542e-05	0.000402611	3.40353	PSME3
ILMN_2365307	0.959385	12.9121	7.17052	8.56437e-05	0.00145983	1.36458	CD276
ILMN_1763147	0.957872	12.8347	3.46384	0.0082464	0.0397683	-3.55758	NDUFB6
ILMN_2384122	0.957843	9.26827	6.95455	0.000106514	0.00169607	1.12709	GPR56
ILMN_1664608	0.957554	11.911	9.55361	1.0314e-05	0.000331828	3.66766	INPP5A
ILMN_1815719	0.956272	12.7606	5.6568	0.000442459	0.00456035	-0.421304	PLCG2
ILMN_1750273	0.956247	10.4021	5.67881	0.000431146	0.00447308	-0.393206	RPL23AP7
ILMN_1770548	0.955036	10.0546	5.373	0.000621565	0.00584597	-0.789726	CLASP2
ILMN_1714167	0.954896	13.0407	6.22764	0.000230609	0.00288795	0.286475	CYB5A
ILMN_1679044	0.954609	9.57995	5.54324	0.000506256	0.00503434	-0.567377	LOC644584
ILMN_1669940	0.954528	11.7291	5.89256	0.000336353	0.00375268	-0.123692	TMEM38B
ILMN_1800540	0.954056	10.6771	4.21194	0.00281178	0.0175252	-2.4154	CD55
ILMN_1712386	0.953612	10.6836	7.23116	8.06289e-05	0.00140286	1.43029	C21orf45
ILMN_2401769	0.953313	11.2493	5.07927	0.000894018	0.00756054	-1.18296	PHF14
ILMN_1688479	0.953052	12.4595	7.38526	6.92841e-05	0.00126588	1.59545	LRRC42
ILMN_1751785	0.951647	9.30439	7.74634	4.90209e-05	0.0010027	1.97226	DMRT2
ILMN_1659273	0.951343	10.9655	3.85851	0.00462895	0.0256576	-2.94689	LOC441408
ILMN_2083333	0.950795	10.9923	3.85558	0.00464846	0.0257091	-2.95136	PMS2L5
ILMN_2325168	0.950504	9.76908	7.60324	5.6139e-05	0.00109589	1.82459	ARRB1
ILMN_2137789	0.94857	9.1757	5.13572	0.000832909	0.0071838	-1.10643	KLF4
ILMN_1659259	0.948316	9.37876	3.9517	0.00405165	0.0231619	-2.80522	PRPF6
ILMN_2083469	0.948233	9.79552	4.57982	0.00170634	0.0121133	-1.87975	IRS2
ILMN_1678612	0.948113	9.48335	6.15188	0.000250845	0.00305322	0.19503	ANXA6
ILMN_1728403	0.94766	8.94599	8.94444	1.69354e-05	0.000476597	3.12895	C21orf119
ILMN_1771326	0.945995	10.6398	3.7464	0.00544224	0.0290026	-3.11866	C15orf44
ILMN_1744046	0.945014	10.45	6.86008	0.000117362	0.00181036	1.02149	DIAPH2
ILMN_1700257	0.944854	8.48112	7.2615	7.82416e-05	0.0013756	1.46303	C4orf32
ILMN_2336781	0.943859	13.9122	4.01388	0.0037097	0.0216699	-2.7113	SOD2
ILMN_1743319	0.943059	9.39455	5.48485	0.000542926	0.00529872	-0.643179	PAFAH1B2
ILMN_1667050	0.943034	12.9657	5.08107	0.000891997	0.00755106	-1.18051	PRPS1
ILMN_1705301	0.942879	11.1644	6.86834	0.000116367	0.00180497	1.03076	TEAD4
ILMN_1694888	0.942374	11.3436	4.68947	0.001476	0.0109091	-1.72375	TAF2
ILMN_2360229	0.942297	11.3944	5.81874	0.000366218	0.00400016	-0.216064	MAPKAP1
ILMN_1689172	0.942193	9.44415	5.23499	0.000736214	0.00658692	-0.972966	BOAT
ILMN_2366998	0.942064	8.46037	7.06235	9.5469e-05	0.00156629	1.2463	CTF8
ILMN_1721128	0.941879	12.9231	6.07206	0.000274298	0.00325829	0.0978786	TOMM34
ILMN_1735461	0.9411	13.5624	3.85575	0.00464729	0.0257087	-2.9511	DDX21
ILMN_2116127	0.940635	12.4395	4.48156	0.00194606	0.0133227	-2.021	NPEPPS
ILMN_1800354	0.938774	15.1967	9.28644	1.27766e-05	0.000392965	3.43517	CST3
ILMN_2154115	0.938697	8.80246	6.34216	0.000203349	0.00264669	0.423287	PSD4
ILMN_1762071	0.937727	9.25144	7.67193	5.25885e-05	0.00104426	1.89575	C17orf80
ILMN_2309534	0.937634	10.1648	7.86862	4.37255e-05	0.000922895	2.09675	RDM1
ILMN_1770803	0.937603	11.6852	7.67027	5.26711e-05	0.00104507	1.89404	BNIP2
ILMN_1787567	0.937073	12.0397	4.89916	0.00112401	0.00890673	-1.43014	TSC22D1
ILMN_2129388	0.936658	10.2251	4.16347	0.00300748	0.0185151	-2.48733	KIAA1128
ILMN_1795991	0.935654	12.5967	7.20227	8.29763e-05	0.00143084	1.39904	C22orf28
ILMN_1760280	0.9354	12.4154	10.4983	5.03022e-06	0.000198541	4.44585	NXT1
ILMN_1765044	0.93528	11.3108	8.47878	2.52262e-05	0.0006301	2.69553	CUTC
ILMN_1685608	0.935048	12.8509	6.12388	0.000258811	0.00312149	0.161043	NPTX2
ILMN_1719661	0.93469	13.3191	4.86825	0.00116959	0.00920417	-1.47303	SEPX1
ILMN_1749612	0.934602	10.5724	5.30759	0.000673267	0.00619105	-0.876238	LOC729101
ILMN_1749011	0.934375	11.8603	8.4208	2.65425e-05	0.000653408	2.64018	NECAP2
ILMN_1803945	0.934142	10.7244	6.79442	0.000125618	0.00188233	0.947469	HCP5
ILMN_2147920	0.934142	10.0459	5.24051	0.000731206	0.00655843	-0.96558	BP75
ILMN_2204754	0.933946	9.68967	10.5718	4.76821e-06	0.000192659	4.50372	TXNDC13
ILMN_1810836	0.933262	8.46759	9.58854	1.0033e-05	0.000325705	3.69763	PDE5A
ILMN_1787115	0.933175	10.4079	6.54902	0.00016266	0.00224709	0.666191	WWTR1
ILMN_1745343	0.932853	12.044	4.10832	0.00324816	0.0196349	-2.56957	ZMAT2
ILMN_1733675	0.932201	10.1705	6.63861	0.000147897	0.00209867	0.769741	MPP1
ILMN_2130441	0.932163	12.8984	3.75977	0.00533773	0.0285363	-3.09811	HLA-H
ILMN_1759350	0.931058	10.4458	7.49923	6.20304e-05	0.00117428	1.7159	MED27
ILMN_1714278	0.930832	11.2357	6.25236	0.000224401	0.00283419	0.316149	C9orf30
ILMN_1778561	0.930825	11.2162	3.69591	0.00585714	0.0306425	-3.19649	WEE1
ILMN_1809889	0.92948	12.7142	5.84603	0.000354854	0.00390783	-0.181837	CCDC117
ILMN_1659766	0.929178	12.6684	5.45946	0.000559772	0.00541666	-0.676292	BAG3
ILMN_2360710	0.928712	13.9726	5.88781	0.000338191	0.00376484	-0.129609	TPM1
ILMN_1687319	0.927821	7.97632	5.89343	0.000336019	0.00375229	-0.122614	SLCO1B3
ILMN_1803192	0.927776	9.23949	4.88259	0.00114819	0.00907266	-1.45311	WDR76
ILMN_2088410	0.927727	13.7959	5.07466	0.000899214	0.00759426	-1.18922	PSMG2
ILMN_1708375	0.927541	10.3313	7.94189	4.08586e-05	0.000880859	2.17059	IRF1
ILMN_1748616	0.927159	12.2624	6.59322	0.000155183	0.00217629	0.717398	GTF2F1
ILMN_1714569	0.927072	8.58342	4.54879	0.00177838	0.0124665	-1.92421	PCTK1
ILMN_1763455	0.926602	8.04815	6.66419	0.000143958	0.00205669	0.799122	VSTM1
ILMN_2056032	0.926392	11.3904	7.68969	5.17117e-05	0.00103712	1.91406	CD99
ILMN_1726981	0.926294	13.3333	5.96851	0.000308392	0.00352865	-0.0294231	VEGFB
ILMN_1764314	0.92577	9.91225	5.70719	0.000417019	0.00436249	-0.357058	FGD1
ILMN_1778681	0.925288	8.30986	10.5796	4.74157e-06	0.000192099	4.50978	EBF1
ILMN_1772786	0.924971	8.48477	6.20858	0.000235527	0.00292217	0.263533	KIF16B
ILMN_1750981	0.924346	9.54029	4.52253	0.00184193	0.0127838	-1.96194	SLC25A26
ILMN_1729157	0.923569	9.07123	7.39373	6.8714e-05	0.00126012	1.60445	LOC652903
ILMN_2299045	0.923131	9.63087	4.66471	0.00152489	0.0111753	-1.75882	BMP2K
ILMN_1767579	0.922642	9.04532	5.64644	0.000447896	0.00459569	-0.434554	KRR1
ILMN_2063925	0.922048	11.7754	10.7598	4.16475e-06	0.000176587	4.65003	CTNNBL1
ILMN_1772124	0.920764	10.5022	6.23473	0.000228811	0.00287306	0.294987	ATRN
ILMN_2353033	0.920423	12.7904	4.18965	0.00290001	0.0180063	-2.44844	FUBP3
ILMN_1743933	0.920335	8.81453	9.49421	1.0812e-05	0.000345202	3.61647	TSHZ3
ILMN_1695475	0.919984	10.3179	8.84627	1.83929e-05	0.000508781	3.03918	SEMA3C
ILMN_1686668	0.919794	9.64773	6.99135	0.000102593	0.00164924	1.16793	GFM2
ILMN_1722276	0.919589	11.7106	4.4644	0.00199154	0.0135228	-2.0458	PAFAH1B1
ILMN_1693620	0.919505	11.4036	6.6015	0.000153824	0.00216204	0.726974	PGM3
ILMN_1775943	0.916629	10.01	3.36071	0.00962195	0.0448959	-3.71964	BRMS1L
ILMN_2090105	0.915325	14.1781	8.49754	2.4816e-05	0.000623721	2.71338	TAGLN2
ILMN_1808938	0.915294	11.1121	3.73978	0.00549481	0.0292221	-3.12885	PIGF
ILMN_2178587	0.915108	10.0527	5.91605	0.000327417	0.00368238	-0.0944472	ANKRD6
ILMN_1720438	0.913959	13.9387	6.722	0.000135476	0.001985	0.865227	LOC653147
ILMN_2354211	0.91346	9.10668	8.527	2.41865e-05	0.000615275	2.74133	RCC1
ILMN_1662038	0.909578	11.0344	8.86344	1.81282e-05	0.00050444	3.05495	LARGE
ILMN_1775182	0.909483	11.4027	6.86856	0.00011634	0.00180497	1.03101	GSR
ILMN_1795964	0.909438	9.28569	7.56825	5.80485e-05	0.00112207	1.78816	UBR1
ILMN_1655068	0.909318	8.62975	5.17043	0.000797613	0.0069581	-1.05961	TOM1L2
ILMN_1784328	0.908808	9.09225	6.64642	0.000146682	0.00208496	0.778715	SNORD25
ILMN_1701077	0.90878	11.0054	10.14	6.55964e-06	0.000240137	4.15843	LOC642897
ILMN_1775965	0.908565	8.46257	8.63924	2.19458e-05	0.000575741	2.8471	KIAA1622
ILMN_1672024	0.907132	11.3289	7.07504	9.42541e-05	0.00155528	1.26025	ISCA1L
ILMN_1736911	0.907072	12.5318	5.51466	0.000523858	0.00517055	-0.604428	TMOD1
ILMN_2134855	0.906902	9.43545	8.29432	2.96871e-05	0.000710654	2.51833	LOC728758
ILMN_2324056	0.905806	12.9627	4.98972	0.00100122	0.00817843	-1.30528	GNL3
ILMN_1718907	0.905185	10.8632	7.39367	6.87184e-05	0.00126012	1.60438	TSHZ1
ILMN_1690329	0.905002	9.51836	7.23596	8.02454e-05	0.00139716	1.43549	FAM118B
ILMN_1693483	0.904597	13.3685	4.70176	0.00145235	0.010785	-1.70636	FGF18
ILMN_1658416	0.904475	13.4561	3.80001	0.00503577	0.027299	-3.03634	MRPS18C
ILMN_1665148	0.903426	15.0593	3.58544	0.00688694	0.0347232	-3.36771	LOC648249
ILMN_1770410	0.902933	9.5339	6.40881	0.000189129	0.00250833	0.502143	LOC554223
ILMN_1695276	0.90043	12.845	7.02044	9.96055e-05	0.00161989	1.20011	MAPRE2
ILMN_1775008	0.900284	12.6308	8.01552	3.81857e-05	0.000841992	2.24426	NCAPD2
ILMN_1792672	0.899648	11.5845	5.53002	0.000514317	0.00509437	-0.584504	POLR2D
ILMN_1764163	0.89912	11.1179	7.91749	4.17896e-05	0.00089632	2.14606	LOC644330
ILMN_1713749	0.897423	8.07595	5.94209	0.000317817	0.00358903	-0.0621227	CORO1A
ILMN_1810560	-1.29463	8.65219	-2.60623	0.0307671	0.110471	-4.92054	P8
ILMN_2078264	0.89692	10.4806	4.46907	0.00197905	0.0134862	-2.03905	C3orf38
ILMN_2199284	0.8953	9.91349	5.01941	0.000964198	0.00794837	-1.2646	ANAPC7
ILMN_1737475	0.895204	9.70947	3.45265	0.00838499	0.0403207	-3.57511	ABHD11
ILMN_2170515	0.895162	11.3594	6.28442	0.000216622	0.00275948	0.354519	C9orf32
ILMN_2349129	0.894347	11.0764	7.24487	7.95401e-05	0.00138776	1.4451	DPP3
ILMN_2089977	0.894329	13.0579	4.87746	0.0011558	0.0091242	-1.46023	FKBP9L
ILMN_1654010	0.893649	9.17823	5.43389	0.000577321	0.0055396	-0.709739	AGPAT3
ILMN_1700518	0.893124	12.1559	7.99772	3.88136e-05	0.00084988	2.2265	HMGN4
ILMN_1722838	0.892924	12.5435	3.57162	0.00702869	0.0351932	-3.38922	MRPL46
ILMN_1793770	0.891569	12.0205	9.11557	1.46918e-05	0.000430566	3.28342	DNAJB6
ILMN_1727459	0.891189	10.5453	3.86858	0.00456248	0.0253935	-2.93152	ORC1L
ILMN_2408450	0.890282	10.741	5.0294	0.000952079	0.00788977	-1.25094	UBE1DC1
ILMN_1735199	0.890131	11.4484	5.62422	0.000459813	0.00469375	-0.463036	CIAPIN1
ILMN_1692844	0.889909	9.48372	5.6498	0.000446128	0.00458503	-0.430264	TBC1D19
ILMN_1742260	0.889765	9.51318	3.69562	0.00585958	0.0306489	-3.19693	SSFA2
ILMN_1696510	0.889521	9.51366	5.68503	0.000428003	0.00444964	-0.385266	GPR89C
ILMN_2300396	0.889456	12.0009	9.71276	9.10086e-06	0.000301274	3.80345	COMMD5
ILMN_1786976	0.889448	11.657	5.95995	0.000311411	0.00354695	-0.0400036	RAB22A
ILMN_1715702	0.889405	11.7873	4.52723	0.00183038	0.0127352	-1.95518	LOC653171
ILMN_1789991	0.888904	8.01365	4.51344	0.0018645	0.0128942	-1.97502	2021-03-04
ILMN_1702247	0.888508	13.3963	3.75025	0.00541187	0.0288836	-3.11273	CCNDBP1
ILMN_2368773	0.888071	10.4318	3.62848	0.00646448	0.0331174	-3.30085	FAM3C
ILMN_1753370	0.887842	9.52989	6.82628	0.000121534	0.00184308	0.983453	ABTB2
ILMN_1748438	0.886239	13.7749	5.33531	0.000650807	0.00605151	-0.839505	POLR2G
ILMN_1702973	0.885859	8.18372	3.48269	0.00801823	0.0388766	-3.52805	TMEM166
ILMN_2075603	0.885385	8.96683	5.01781	0.000966152	0.00796181	-1.26678	MRGPRF
ILMN_2300186	0.884838	15.1296	6.12592	0.00025822	0.00311837	0.163528	DYNLL1
ILMN_1779486	0.883795	10.0975	5.30916	0.000671974	0.00618496	-0.874156	FAM126B
ILMN_1760922	0.883581	9.11065	5.20829	0.00076095	0.00673868	-1.00872	GIT2
ILMN_1656335	0.883171	10.1933	6.6655	0.00014376	0.00205503	0.800621	RIT1
ILMN_1772359	0.882906	8.15961	7.24561	7.94823e-05	0.00138776	1.44589	LAPTM5
ILMN_2044085	0.882899	11.309	4.37454	0.00224925	0.0148801	-2.17636	RQCD1
ILMN_1801387	0.882826	12.1185	5.4693	0.000553179	0.00537012	-0.663454	YEATS4
ILMN_1693221	0.882321	9.20773	7.73571	4.95135e-05	0.00100949	1.96137	CENPH
ILMN_2404688	-1.27754	8.97107	-2.78872	0.0231257	0.0887714	-4.6295	NUPR1
ILMN_1797735	0.881388	8.24543	9.1255	1.45722e-05	0.000428484	3.2923	C1orf21
ILMN_1712314	0.881187	8.57588	8.50604	2.46326e-05	0.000622748	2.72145	DUSP9
ILMN_1761281	0.880222	8.96151	6.4556	0.000179802	0.00241265	0.557167	LOC441019
ILMN_2116594	0.87957	8.90167	5.19182	0.000776673	0.00681757	-1.03084	GPR89A
ILMN_1697363	0.878309	11.2745	7.40896	6.77016e-05	0.00124762	1.62062	C20orf27
ILMN_1763007	0.877659	10.1325	6.33502	0.00020494	0.00265928	0.414809	HIAT1
ILMN_2381899	0.876663	10.984	7.44935	6.50962e-05	0.00121136	1.66336	OPTN
ILMN_1658110	0.876374	8.92747	7.67882	5.22466e-05	0.00104083	1.90285	C18orf19
ILMN_1740443	0.875774	12.0933	6.57196	0.00015873	0.00221001	0.692807	LOC728811
ILMN_1673950	0.874907	8.7875	8.26109	3.05802e-05	0.000721732	2.48607	STBD1
ILMN_1773117	0.874693	12.5788	8.47211	2.5374e-05	0.000632063	2.68918	BCOR
ILMN_1783285	0.874281	12.5651	6.86404	0.000116883	0.00180533	1.02593	CTPS
ILMN_1712583	0.873944	11.2317	6.17933	0.000243296	0.00299466	0.228247	METRN
ILMN_1759003	0.873876	8.84328	8.08992	3.56802e-05	0.000801497	2.31815	SNX12
ILMN_1761922	0.872877	11.4971	9.47925	1.09416e-05	0.000348457	3.60353	LOC647037
ILMN_1770850	0.872819	10.0134	8.36936	2.77746e-05	0.0006732	2.5908	PNMA1
ILMN_1693108	0.872295	12.4214	3.65811	0.00618974	0.0320658	-3.25493	RUVBL1
ILMN_1727815	0.872087	8.50479	4.22838	0.00274853	0.0172315	-2.39106	CFI
ILMN_1676833	0.872009	9.03656	6.46103	0.000178753	0.00240495	0.563531	LOC606495
ILMN_1716979	0.871415	9.01551	7.46697	6.39947e-05	0.00119706	1.68195	GSTM4
ILMN_1702738	0.871052	8.44682	8.54689	2.37716e-05	0.00060911	2.76016	KLC3
ILMN_2119297	0.870958	9.645	5.17068	0.000797364	0.0069581	-1.05927	SAMD4A
ILMN_1682747	0.870901	9.26346	7.2221	8.13569e-05	0.00141163	1.4205	FANCA
ILMN_1716368	0.869961	9.60219	5.05597	0.000920643	0.00770797	-1.21467	CCDC111
ILMN_1759952	0.86987	14.5811	4.85979	0.00118242	0.00927609	-1.48479	PSMA5
ILMN_1713126	0.868095	8.05926	9.75479	8.8076e-06	0.000295545	3.83898	CT45-6
ILMN_1729112	0.867826	11.9001	4.11874	0.00320117	0.019413	-2.55401	CHPT1
ILMN_1651429	0.86772	11.1075	8.38369	2.7425e-05	0.000667943	2.60459	SELM
ILMN_1718961	0.86755	10.9206	4.51833	0.00185233	0.0128276	-1.96798	BNIP3L
ILMN_2367113	0.867029	10.122	4.93645	0.00107157	0.00860678	-1.37859	CASP6
ILMN_1750457	0.8663	8.83696	5.12645	0.000842619	0.0072452	-1.11896	ZNF268
ILMN_2106449	0.866299	8.9062	9.21672	1.35224e-05	0.000409397	3.37354	PLEKHF2
ILMN_1755808	0.865287	15.2223	4.32977	0.00239091	0.0155756	-2.24182	LOC654194
ILMN_1663751	0.865188	13.128	4.80169	0.00127473	0.00980791	-1.56583	CYCSL1
ILMN_1746801	0.864623	10.9235	5.83787	0.000358208	0.00393544	-0.192054	CGN
ILMN_1809245	0.864412	10.8711	7.50329	6.17878e-05	0.00117057	1.72017	PITPNB
ILMN_1737685	0.863303	12.8487	6.31009	0.000210607	0.00270202	0.385141	CRLS1
ILMN_1693352	0.861862	13.0437	3.58793	0.00686164	0.0346442	-3.36383	MRPL20
ILMN_1721876	0.861592	13.5591	7.74494	4.90856e-05	0.0010032	1.97082	TIMP2
ILMN_1791827	0.861515	12.4016	5.09581	0.00087562	0.00745255	-1.16049	LOC731878
ILMN_1734734	0.861498	9.1281	6.33448	0.00020506	0.00265928	0.414171	ZNF519
ILMN_1662049	0.860873	10.0826	4.26377	0.00261757	0.0166428	-2.33882	AGPAT5
ILMN_1712389	0.860505	14.3586	3.51382	0.00765598	0.0374791	-3.47936	CKLF
ILMN_1751589	0.860284	9.95629	6.21887	0.000232858	0.00290426	0.275925	NUDCD2
ILMN_1761072	0.859258	9.2315	3.64508	0.00630896	0.0325194	-3.27511	LOC653631
ILMN_1750062	0.859218	8.22124	7.1902	8.39791e-05	0.00144122	1.38595	PPARGC1A
ILMN_1721116	0.859082	11.6892	5.12331	0.000845944	0.00726634	-1.12322	USP10
ILMN_1722089	0.858571	8.31678	6.20295	0.000236999	0.00293582	0.256758	RNF217
ILMN_1724230	0.857865	10.7648	5.4619	0.000558134	0.00540496	-0.673116	LOC642236
ILMN_1793743	0.857795	11.4779	7.01828	9.98231e-05	0.00162029	1.19773	DIRC2
ILMN_1729117	0.857543	8.5304	8.62941	2.21327e-05	0.000577631	2.83787	COL5A2
ILMN_1804812	0.85629	12.539	7.0953	9.23502e-05	0.00153984	1.28247	ANAPC1
ILMN_1724139	0.85564	13.8444	3.43858	0.00856293	0.041004	-3.59719	TMEM123
ILMN_1763842	0.855131	11.2581	5.52378	0.000518169	0.00512665	-0.592593	PTRH1
ILMN_2213558	0.855053	14.18	3.86013	0.00461818	0.0256148	-2.94442	TMED10P
ILMN_1664630	0.85438	11.8418	6.15224	0.000250744	0.00305322	0.195466	CHEK1
ILMN_2049727	0.854314	12.7476	6.51756	0.000168222	0.00230392	0.629603	C20orf111
ILMN_1730907	0.854067	11.0734	4.28803	0.00253167	0.0162485	-2.3031	ZFAND1
ILMN_1712082	0.852453	9.97011	3.94509	0.00408997	0.0233128	-2.81525	GCNT3
ILMN_1701696	0.851961	14.9121	6.47866	0.000175392	0.00237753	0.584183	LOC644863
ILMN_1663640	0.851271	8.48012	8.82721	1.86918e-05	0.000510466	3.02166	MAOA
ILMN_1705900	0.851055	9.47111	5.57951	0.000484846	0.00488083	-0.520526	ATXN10
ILMN_1715616	0.851008	12.5847	4.60997	0.00163935	0.0117875	-1.83669	PPIL5
ILMN_1743299	0.850916	11.5275	3.82613	0.00484957	0.0265876	-2.99635	PXMP3
ILMN_1772946	0.850514	11.9567	4.85703	0.00118664	0.00930053	-1.48863	STRN3
ILMN_1799667	0.85019	11.9538	6.08436	0.000270532	0.00322268	0.112904	KIF4A
ILMN_1785644	0.849982	9.36101	7.68838	5.17759e-05	0.00103712	1.91271	C20orf29
ILMN_2383305	0.849722	12.0613	4.42312	0.00210572	0.0141144	-2.10563	GPATCH4
ILMN_1655429	0.849314	12.4394	5.32035	0.000662826	0.00612639	-0.859317	TNFAIP1
ILMN_2183331	0.848315	9.43025	3.57336	0.00701062	0.0351215	-3.3865	RBM7
ILMN_1746704	0.847735	12.8504	5.4884	0.000540619	0.00528622	-0.638565	TRIM8
ILMN_2134176	0.847337	9.19759	8.57184	2.32623e-05	0.000599649	2.78372	CXorf15
ILMN_2327203	0.846912	8.69771	6.47969	0.000175198	0.00237746	0.585386	POT1
ILMN_1812759	0.846489	10.1555	5.34483	0.000643282	0.00600087	-0.826914	GCH1
ILMN_1723874	0.846389	14.3766	5.84247	0.000356315	0.00391806	-0.186298	MRPS6
ILMN_1772627	0.846358	11.9496	6.89072	0.000113715	0.00178142	1.05586	D4S234E
ILMN_1778381	0.845851	11.6821	5.93716	0.00031961	0.00360748	-0.0682348	LOC650029
ILMN_1665655	0.843481	9.90622	4.81983	0.0012451	0.00965046	-1.54048	CTDSPL2
ILMN_1708203	0.843278	10.6988	6.02655	0.000288745	0.00337415	0.0420987	OTUD4
ILMN_1795963	0.842942	11.2672	4.45831	0.00200795	0.0136057	-2.05461	OKL38
ILMN_1794959	0.842877	8.21072	7.63318	5.45596e-05	0.00107239	1.85567	SLC35F3
ILMN_2318811	0.842574	11.8744	8.32509	2.88857e-05	0.00069544	2.54811	RANBP3
ILMN_1659524	0.84256	11.1253	4.16394	0.00300554	0.0185151	-2.48664	C6orf66
ILMN_2402558	0.842519	8.57378	6.5829	0.000156894	0.00219051	0.705468	ZHX1
ILMN_1672366	0.842245	12.9282	3.97639	0.00391202	0.0225791	-2.76788	PIGY
ILMN_1783712	0.84195	10.7668	5.18456	0.000783705	0.00686294	-1.04059	LOC400506
ILMN_2235851	0.841928	9.23562	6.77436	0.000128267	0.00190898	0.924751	LINCR
ILMN_1723232	0.841553	9.56	7.51996	6.08037e-05	0.00115891	1.73766	LOC96610
ILMN_1780825	0.840771	12.8574	4.90073	0.00112174	0.00889441	-1.42797	RRAS
ILMN_1794501	0.839763	11.938	4.78896	0.00129598	0.00993468	-1.58366	HAS3
ILMN_1660935	0.83953	8.7232	7.43149	6.62343e-05	0.00122709	1.64448	MGC5139
ILMN_1790971	0.838712	9.95186	5.14922	0.000818978	0.00709787	-1.08819	LOC652324
ILMN_2415776	0.838687	8.9959	5.49434	0.000536777	0.00526221	-0.630834	WWOX
ILMN_1765459	0.838586	13.2079	5.36735	0.000625853	0.00587531	-0.79717	S100A13
ILMN_1661577	0.838259	10.1645	3.80497	0.00499987	0.027163	-3.02875	MAFA
ILMN_1674629	0.838147	9.10358	7.97242	3.97258e-05	0.000865334	2.20121	C9orf3
ILMN_1741017	0.838144	10.3419	9.40904	1.15735e-05	0.000364885	3.54257	PIP4K2B
ILMN_1804539	0.838057	9.3335	4.6024	0.0016559	0.0118759	-1.84749	GPR89B
ILMN_2405602	0.837328	11.728	7.19459	8.36128e-05	0.00143783	1.39071	OSBPL1A
ILMN_1658607	0.837109	9.35769	8.28748	2.98685e-05	0.000713638	2.5117	DLEU2
ILMN_2217329	0.83662	13.2694	6.22419	0.000231492	0.00289503	0.282322	IAH1
ILMN_1665300	0.835406	10.3912	6.05991	0.000278077	0.0032892	0.083008	C1orf25
ILMN_1753719	0.835138	13.3077	3.3918	0.00918344	0.0432347	-3.67069	GTF2A2
ILMN_1726667	0.833817	11.8461	8.54509	2.38088e-05	0.00060911	2.75845	LOC648638
ILMN_1670124	0.83362	9.50827	5.45632	0.000561895	0.0054246	-0.680394	LOC150223
ILMN_1677198	0.833243	8.18119	8.32212	2.8962e-05	0.00069661	2.54524	C1R
ILMN_1814998	0.833207	14.9831	5.71448	0.000413471	0.004338	-0.347787	FKSG30
ILMN_2186806	0.83315	11.1429	4.6282	0.00160023	0.0115859	-1.81071	HLA-F
ILMN_1785161	0.832847	10.7491	5.54638	0.000504361	0.00502146	-0.563312	CHCHD6
ILMN_1762615	0.832791	12.6269	6.45013	0.000180866	0.00242161	0.550744	KIAA0157
ILMN_1657871	0.83241	8.40264	3.57974	0.00694505	0.0349247	-3.37658	RSAD2
ILMN_1675359	0.832193	9.03715	4.37365	0.00225198	0.0148942	-2.17766	NKAP
ILMN_2363106	0.831821	13.6147	5.98607	0.000302297	0.00347759	-0.00773487	RBM23
ILMN_1781360	0.831557	10.553	6.54012	0.000164212	0.00226378	0.655857	MPHOSPH6
ILMN_1787275	0.831256	12.6261	6.53329	0.000165416	0.00227299	0.647909	STAG3
ILMN_1744316	0.830962	11.0266	3.33459	0.0100074	0.0462824	-3.76082	TATDN3
ILMN_1729368	0.830818	8.51863	5.62273	0.000460625	0.00469755	-0.464949	FZD8
ILMN_1798886	0.830651	12.3477	3.99006	0.0038369	0.0222709	-2.74723	NUDT21
ILMN_1777721	0.830572	14.3174	4.68342	0.00148779	0.0109769	-1.73231	MAPRE1
ILMN_1659257	0.830316	8.78723	8.88035	1.78717e-05	0.000499039	3.07044	TNFRSF8
ILMN_1709085	0.82995	9.9894	4.7332	0.00139374	0.0104735	-1.662	GSG2
ILMN_1721989	0.829371	14.8915	4.61904	0.00161977	0.0116801	-1.82376	ATP5F1
ILMN_1743275	0.829187	9.19648	9.01895	1.59148e-05	0.00045383	3.19651	SH3MD4
ILMN_1797074	0.828984	13.8735	8.72491	2.03906e-05	0.000545173	2.92705	EMG1
ILMN_2077550	0.82849	12.9123	4.74951	0.00136434	0.0103172	-1.63904	RACGAP1
ILMN_1739798	0.828468	13.7222	6.6597	0.000144642	0.00206412	0.793962	C7orf30
ILMN_1733045	0.827775	9.70479	7.26776	7.77592e-05	0.00137248	1.46976	RAB36
ILMN_1750974	-1.19716	8.14574	-2.67009	0.027836	0.102118	-4.81883	S100A9
ILMN_1670378	0.827436	8.5757	4.04529	0.00354883	0.0209634	-2.66404	LOC653199
ILMN_1763000	0.82735	10.5601	6.2022	0.000237196	0.00293611	0.255854	CENTA2
ILMN_1769517	0.827271	12.9784	3.70558	0.00577513	0.030346	-3.18156	PRKDC
ILMN_2366041	0.826914	12.9316	5.30899	0.000672112	0.00618496	-0.87438	ITM2C
ILMN_2094061	0.826845	12.9653	3.63322	0.00641968	0.0329349	-3.2935	IMPA2
ILMN_1728535	0.826836	13.2295	4.82528	0.00123634	0.00959443	-1.53287	COPZ1
ILMN_1815552	0.826785	11.7562	6.45361	0.000180189	0.00241523	0.554825	NTAN1
ILMN_1738491	0.826609	9.98517	4.33581	0.00237125	0.0154756	-2.23298	SNX30
ILMN_1798224	0.826536	9.35136	7.90189	4.23972e-05	0.000904725	2.13034	JARID1C
ILMN_2373763	0.826471	10.1713	6.35996	0.000199438	0.00260658	0.444409	CASP7
ILMN_1719622	0.826057	12.0376	4.90843	0.00111072	0.00882367	-1.41731	RABEP1
ILMN_1690282	0.826008	9.75583	4.25104	0.00266388	0.0168436	-2.35759	CRADD
ILMN_1691294	0.825824	8.60056	7.51379	6.1166e-05	0.00116405	1.73119	CTBP2
ILMN_2067682	0.824898	9.48528	5.83979	0.000357419	0.00392849	-0.189658	LOC401431
ILMN_1737964	0.824518	11.6915	5.32086	0.000662409	0.00612479	-0.858637	HIATL1
ILMN_2334204	0.824482	10.4819	4.76487	0.00133727	0.0101675	-1.61745	ERCC6L
ILMN_1720270	0.82397	12.0136	6.80535	0.0001242	0.00186999	0.959829	CDR2
ILMN_1705686	0.823567	10.3468	3.62851	0.00646419	0.0331174	-3.3008	NRGN
ILMN_1726391	0.822839	13.0356	3.4311	0.0086591	0.0413793	-3.60893	MRPL39
ILMN_1750102	0.822667	10.4471	4.93276	0.00107663	0.00862915	-1.38367	EME1
ILMN_1713449	0.822184	8.91067	5.84279	0.000356182	0.00391806	-0.185893	TBX3
ILMN_1686555	0.82199	8.91385	5.78506	0.000380801	0.00410749	-0.258452	FYN
ILMN_2331735	0.821676	10.9825	3.82141	0.0048827	0.0267168	-3.00358	AP2B1
ILMN_1666156	0.821556	14.3933	5.26341	0.000710839	0.00643541	-0.935014	MORF4L2
ILMN_1796835	0.820562	9.70301	4.23134	0.00273733	0.0171742	-2.38669	RWDD3
ILMN_1755391	0.819602	13.5661	7.56747	5.8092e-05	0.00112207	1.78735	ARL2BP
ILMN_1782385	0.81799	13.7598	5.79413	0.000376812	0.00407751	-0.247022	POLR2A
ILMN_1797184	0.81795	11.4929	6.59049	0.000155633	0.00218032	0.714251	PKN3
ILMN_1656186	0.817764	10.6325	5.95693	0.000312483	0.00355414	-0.0437369	SLC41A1
ILMN_1678422	0.8177	10.7386	8.20572	3.21358e-05	0.000747231	2.43205	DHX58
ILMN_1678054	0.817255	10.4695	6.08697	0.000269739	0.00321668	0.116092	TRIM21
ILMN_1746820	0.817243	8.14017	7.39214	6.88211e-05	0.00126109	1.60275	NLRP4
ILMN_1768127	0.817169	14.3084	7.16302	8.62873e-05	0.00146584	1.35642	EBNA1BP2
ILMN_1759297	0.817066	8.88431	7.72989	4.97856e-05	0.00101352	1.9554	PATZ1
ILMN_1686735	0.817044	9.08826	4.41876	0.00211819	0.0141825	-2.11197	LOC654135
ILMN_1704656	0.816741	11.0986	5.0382	0.000941542	0.00783082	-1.23891	PPP2R1B
ILMN_1814333	0.81612	9.18852	6.05443	0.000279799	0.00329871	0.0763008	SERPINI1
ILMN_1723117	0.816021	11.2206	6.17378	0.0002448	0.00300708	0.221545	IPO9
ILMN_1679837	0.815606	8.47608	4.98806	0.00100333	0.00818505	-1.30756	SGPP1
ILMN_1728645	0.814416	9.31489	4.05458	0.00350272	0.0207304	-2.65009	LOC649095
ILMN_1709611	0.813424	14.8678	8.33003	2.87593e-05	0.000693598	2.55288	PSMA1
ILMN_1721225	0.813379	12.3035	8.02662	3.77998e-05	0.000836417	2.25532	C20orf4
ILMN_1801606	0.813055	13.7378	5.98422	0.000302933	0.00348218	-0.0100186	AMZ2
ILMN_1730995	0.812944	8.42483	7.46315	6.42319e-05	0.00119793	1.67792	AFAP1L2
ILMN_1672004	0.811503	11.6361	6.50087	0.000171258	0.00233406	0.610141	TOB1
ILMN_1692049	0.811441	9.36621	6.91301	0.000111142	0.00175412	1.08078	SLC7A6OS
ILMN_1715905	0.811339	11.2074	3.64885	0.00627427	0.0323962	-3.26928	DSN1
ILMN_2054392	0.810967	12.1469	3.65304	0.00623584	0.0322266	-3.26278	PPIL1
ILMN_2104486	0.810705	11.5839	7.54708	5.92392e-05	0.00113684	1.76605	GAGE8
ILMN_1807533	0.810372	10.032	5.15508	0.000813018	0.00706242	-1.0803	C17orf71
ILMN_1728714	0.81033	10.4142	4.2487	0.0026725	0.0168853	-2.36105	SSSCA1
ILMN_2374865	0.810314	10.33	3.78297	0.00516131	0.0278595	-3.06247	ATF3
ILMN_1672503	0.809017	13.9645	4.35515	0.00230946	0.0151865	-2.20468	DPYSL2
ILMN_1733421	0.808841	11.9858	9.46533	1.10638e-05	0.000351458	3.59148	PRKCQ
ILMN_1658624	0.807669	11.3133	5.76882	0.00038806	0.00414749	-0.278949	UBXD1
ILMN_1753279	0.807427	13.3508	3.72541	0.00561075	0.0296775	-3.15098	HNRNPA0
ILMN_1663858	0.806391	8.89103	5.33976	0.000647274	0.00602693	-0.833612	ZNF286A
ILMN_1726107	0.806352	9.42065	5.80246	0.000373192	0.00405403	-0.236542	UBE2V1
ILMN_1717799	0.805312	8.94102	5.17968	0.000788476	0.00689752	-1.04715	PRKCE
ILMN_1668619	0.804952	10.1351	5.02378	0.000958874	0.0079252	-1.25862	KIAA1467
ILMN_1683313	0.804666	12.3366	3.68188	0.00597833	0.0311394	-3.21817	ST3GAL1
ILMN_2224031	0.80404	11.8669	6.86575	0.000116678	0.00180533	1.02785	CETN3
ILMN_1658289	0.803852	13.5002	7.60241	5.61833e-05	0.00109589	1.82373	WDR54
ILMN_1685095	0.803736	11.4633	9.75627	8.79748e-06	0.000295545	3.84022	CNO
ILMN_1742779	0.802736	10.6123	4.45596	0.00201432	0.0136305	-2.05801	CENPL
ILMN_1695423	0.801687	10.4056	3.95674	0.00402271	0.023036	-2.79759	CD9
ILMN_2407434	0.801586	8.09645	5.14574	0.000822543	0.00712125	-1.09289	DCLK2
ILMN_1659550	1.16937	15.2294	2.68844	0.0270474	0.0999405	-4.78956	LOC388654
ILMN_1701514	0.801573	10.2923	8.40142	2.69995e-05	0.000662066	2.62161	TRAF3IP2
ILMN_2195385	0.801367	15.6551	4.4874	0.00193083	0.0132364	-2.01256	GAGE4
ILMN_2415826	0.800458	8.3263	7.32244	7.36803e-05	0.00132409	1.52845	SPECC1
ILMN_1676799	0.800145	11.942	4.10451	0.00326553	0.019721	-2.57526	MFAP1
ILMN_1707484	0.799836	12.1629	5.80303	0.000372946	0.00405383	-0.235827	GEMIN6
ILMN_1731135	0.799605	8.51589	5.41017	0.000594132	0.0056547	-0.740834	RAB11B
ILMN_1654735	0.799524	11.0923	6.21932	0.000232741	0.00290426	0.276468	SLCO3A1
ILMN_1712560	0.799389	9.98078	5.8737	0.000343722	0.00381124	-0.147229	SF1
ILMN_1808404	0.799056	13.1516	5.06086	0.000914983	0.00767591	-1.208	RHBDF1
ILMN_1706645	0.796027	9.86734	5.51042	0.000526525	0.00519077	-0.609932	C6orf150
ILMN_1806651	0.795822	11.2184	3.39219	0.00917805	0.0432336	-3.67007	PARP8
ILMN_1669851	0.795584	10.486	8.12301	3.46249e-05	0.000783581	2.35084	STAG3L4
ILMN_1764813	0.794966	9.71951	7.88172	4.3197e-05	0.000915579	2.10999	B3GALTL
ILMN_2112755	0.794821	9.95835	7.82855	4.53875e-05	0.000950795	2.05612	HSDL1
ILMN_1725244	0.794677	11.8572	4.10582	0.00325957	0.0196897	-2.57331	HAT1
ILMN_1775814	0.793109	9.6972	8.38543	2.7383e-05	0.000667943	2.60626	GHR
ILMN_1793729	0.792989	10.2609	4.77137	0.00132599	0.0100983	-1.60832	C15orf39
ILMN_1802257	0.790903	9.24968	6.95377	0.000106599	0.00169635	1.12622	PCTP
ILMN_1668469	0.790183	10.347	7.58017	5.739e-05	0.00111329	1.80059	KIAA0922
ILMN_2335319	0.790095	9.09471	5.46943	0.000553089	0.00537012	-0.663278	KCNG3
ILMN_1655316	0.789722	13.5686	5.55677	0.000498155	0.0049873	-0.549889	PSMC6
ILMN_1789505	0.789076	8.96688	5.06132	0.000914454	0.00767557	-1.20738	ITPR1
ILMN_1736814	0.787449	13.6722	5.28177	0.000694955	0.00631889	-0.910556	CLNS1A
ILMN_1715583	0.787121	14.0132	5.1985	0.000770255	0.00677814	-1.02186	BOP1
ILMN_2363586	0.786708	12.8063	4.64829	0.00155829	0.0113703	-1.78214	SDCBP
ILMN_1755364	0.786629	13.0993	8.44484	2.59878e-05	0.000642897	2.66317	RALA
ILMN_2219767	0.786404	8.77785	5.63404	0.000454505	0.00465034	-0.450441	MYCN
ILMN_1672074	0.786239	9.34406	6.15098	0.000251096	0.00305332	0.193941	LOC440829
ILMN_1702198	0.786039	9.81033	4.40159	0.00216806	0.0144647	-2.13693	LOC643790
ILMN_1736954	0.785651	9.30315	4.97678	0.00101782	0.00826313	-1.32305	ZBTB7B
ILMN_2221673	0.785324	12.7569	3.72756	0.00559324	0.0296191	-3.14767	ASNSD1
ILMN_1783676	0.785183	8.6588	6.59972	0.000154116	0.00216494	0.724911	CCDC15
ILMN_1791296	0.784559	12.4575	7.47169	6.37031e-05	0.00119338	1.68692	DPY19L1
ILMN_1717366	0.782972	8.33049	7.37557	6.99429e-05	0.00127514	1.58514	MDFIC
ILMN_1814230	0.78236	11.5182	7.15074	8.73537e-05	0.00147684	1.34305	MTCP1
ILMN_1791896	0.782301	12.4338	6.06889	0.00027528	0.0032662	0.093994	EBAG9
ILMN_1735172	0.782197	7.97029	9.27964	1.28472e-05	0.000394654	3.42918	LOC151121
ILMN_2226628	0.781034	8.69784	5.51219	0.000525406	0.00518176	-0.607626	ZNF184
ILMN_1723729	0.780935	12.8786	3.6398	0.00635802	0.0326986	-3.2833	RSL1D1
ILMN_1815035	0.78085	8.47679	6.95618	0.000106337	0.00169432	1.1289	DENND2C
ILMN_1716359	0.78056	8.10986	8.35205	2.82033e-05	0.00068162	2.57413	SLC19A3
ILMN_1652955	0.780363	14.2675	4.82664	0.00123417	0.00958642	-1.53098	LOC648622
ILMN_1801664	0.780231	11.7373	6.30229	0.000212415	0.00271966	0.375847	POLR3K
ILMN_2336094	0.779748	8.08743	5.78785	0.000379571	0.00410031	-0.25494	ODZ3
ILMN_1807169	0.779403	8.18785	5.94429	0.00031702	0.00358723	-0.059396	TINAGL1
ILMN_1653711	0.778122	11.6018	3.80267	0.00501647	0.0272355	-3.03227	FZD2
ILMN_1716445	1.15059	11.6206	2.70518	0.0263483	0.0981935	-4.76286	LOC727761
ILMN_1796430	0.777979	10.9595	7.72916	4.98202e-05	0.00101352	1.95464	PSMD3
ILMN_1687484	0.777831	10.1561	7.55732	5.86596e-05	0.00113003	1.77676	ZFX
ILMN_1776582	0.777693	10.4128	4.64472	0.00156565	0.0114072	-1.78721	PDK3
ILMN_2109156	0.777608	14.2362	6.21461	0.000233958	0.00290818	0.270798	RANBP1
ILMN_1733318	0.777414	8.1195	7.01841	9.98109e-05	0.00162029	1.19787	TEX9
ILMN_1796925	0.777246	14.3798	6.5135	0.000168956	0.00231071	0.624867	CXADR
ILMN_1747204	0.777189	10.7292	5.73249	0.000404853	0.00426771	-0.324928	HTRA2
ILMN_1657139	0.776884	10.3179	3.89666	0.00438264	0.0246618	-2.88878	ADAT1
ILMN_1723092	0.776805	11.5199	4.27572	0.00257485	0.0164501	-2.3212	CRB3
ILMN_1670609	0.775415	12.9089	3.36658	0.00953742	0.0446173	-3.71038	ATOX1
ILMN_1756049	0.774813	12.4299	6.10349	0.000264787	0.00317282	0.136233	NT5DC3
ILMN_1729455	0.774666	11.3532	5.46854	0.000553682	0.00537012	-0.664439	EML1
ILMN_2157544	0.774609	11.1399	8.92812	1.71685e-05	0.000481542	3.11408	GBF1
ILMN_1718061	0.774289	8.25898	7.80748	4.62893e-05	0.000961678	2.0347	FLJ12688
ILMN_2411915	0.772898	10.6543	4.44686	0.00203923	0.013763	-2.0712	ATG4B
ILMN_1729749	0.771462	9.52052	4.3003	0.00248939	0.0160683	-2.28506	HERC5
ILMN_1742450	0.769771	13.3556	8.50778	2.45953e-05	0.000622748	2.7231	TAPBP
ILMN_1793732	0.76806	11.1254	7.5869	5.70219e-05	0.00110867	1.8076	FARS2
ILMN_1667314	0.766906	7.96304	7.35272	7.1524e-05	0.00129458	1.5608	T1560
ILMN_1796560	0.766807	9.46458	6.2412	0.000227181	0.00285639	0.302762	PFKFB2
ILMN_1715680	0.766044	11.1509	5.80019	0.000374174	0.00405468	-0.239396	NEIL2
ILMN_1767365	0.764454	10.5789	8.61468	2.24157e-05	0.000583202	2.82405	PAK1
ILMN_1722583	0.763847	11.5329	5.24367	0.000728355	0.00654503	-0.961353	COX4NB
ILMN_2230862	0.763659	13.0868	4.86684	0.00117171	0.0092098	-1.47498	GYG1
ILMN_1702609	0.763157	7.90115	6.72355	0.000135256	0.00198466	0.866995	B3GNT5
ILMN_1655930	0.762956	8.53168	7.17205	8.55133e-05	0.0014586	1.36624	ELL2
ILMN_1655635	0.762587	12.3843	6.9777	0.000104028	0.00166491	1.15281	METTL3
ILMN_1738712	0.761314	11.8628	4.92464	0.00108788	0.00869438	-1.39489	GPR180
ILMN_1684802	0.759595	10.9704	5.92739	0.000323198	0.00364144	-0.0803603	TAF5
ILMN_1763604	0.758784	8.09509	7.24166	7.97935e-05	0.00139122	1.44164	CACNB1
ILMN_1758250	0.758774	10.7745	7.76314	4.82526e-05	0.00099182	1.98946	TRAFD1
ILMN_1668743	0.758462	9.82178	6.19502	0.000239094	0.0029487	0.24719	LOC728069
ILMN_1706301	0.758449	9.72995	8.94801	1.6885e-05	0.000476048	3.13219	RET
ILMN_1768197	0.757905	13.4416	5.86933	0.000345452	0.00382673	-0.152678	ROD1
ILMN_1789599	0.757709	13.2613	7.0045	0.00010123	0.00163573	1.1825	NBL1
ILMN_1693210	0.757095	11.4774	7.21623	8.18329e-05	0.00141598	1.41415	NSMCE2
ILMN_2115696	0.756494	11.4875	4.38734	0.00221043	0.0146928	-2.15769	USP42
ILMN_1709747	0.754958	9.34792	8.66176	2.15247e-05	0.000567058	2.86818	ENDOGL1
ILMN_1737170	0.754956	11.5775	3.98818	0.00384711	0.0223172	-2.75006	FLII
ILMN_1728972	0.754685	12.1735	5.42834	0.000581202	0.00556834	-0.716997	FAM64A
ILMN_1683462	0.754362	12.5206	7.42831	6.64396e-05	0.00122999	1.64111	GSS
ILMN_1657087	0.753009	7.99442	5.66806	0.000436632	0.00452067	-0.406923	ZNF533
ILMN_2316104	0.752956	11.3842	5.41553	0.000590288	0.00562911	-0.733802	IQCB1
ILMN_1669674	0.752882	10.4313	3.93198	0.00416708	0.0236818	-2.83512	CNPY3
ILMN_2400322	0.752297	9.05688	6.86398	0.00011689	0.00180533	1.02587	DYRK3
ILMN_1695606	0.751991	10.0984	5.55495	0.000499232	0.00499212	-0.552229	EFNB3
ILMN_2412384	0.751001	10.526	5.22747	0.000743089	0.00662018	-0.983022	CCNE2
ILMN_2347917	0.75093	9.92309	4.66292	0.00152849	0.0111886	-1.76136	EED
ILMN_1802690	0.750899	7.97477	7.00668	0.000101006	0.00163422	1.1849	GULP1
ILMN_1686516	0.750839	10.2551	4.26472	0.00261412	0.0166292	-2.33741	CUGBP1
ILMN_1700923	0.75064	10.2303	5.87494	0.000343229	0.00380746	-0.14567	ATG4C
ILMN_1757272	0.750595	10.0419	4.07498	0.00340362	0.0203256	-2.61947	THAP1
ILMN_1737574	0.749867	9.08649	5.45439	0.000563205	0.005432	-0.682917	LOC648605
ILMN_2183409	0.749865	12.2447	7.27162	7.74632e-05	0.0013715	1.47392	SCARB1
ILMN_2189458	0.749662	10.4886	6.73445	0.000133722	0.00197205	0.879409	SHQ1
ILMN_1733249	0.748963	8.51527	6.4507	0.000180755	0.00242153	0.551412	GNB4
ILMN_1800008	0.747716	13.8628	3.98539	0.00386241	0.0223827	-2.75429	ACAT1
ILMN_1761939	0.747643	11.4753	5.33992	0.000647147	0.00602693	-0.8334	TIPIN
ILMN_1796458	0.74711	13.4418	4.58176	0.00170195	0.0120924	-1.87699	GABARAPL2
ILMN_2070210	0.746382	11.2791	4.57889	0.00170846	0.0121216	-1.88109	RNF219
ILMN_1713129	0.744912	10.39	6.2977	0.000213485	0.00273045	0.370379	TTF1
ILMN_2166831	0.744139	15.3252	4.47204	0.00197115	0.0134579	-2.03475	RPS4X
ILMN_1758173	0.744101	12.5733	5.06501	0.000910214	0.00766658	-1.20236	TMEM99
ILMN_1665559	0.743563	13.8947	6.90649	0.000111888	0.00176047	1.07349	CDK2
ILMN_1789186	0.743103	10.9886	6.94318	0.000107759	0.00171211	1.11443	OBFC1
ILMN_1801914	0.74306	8.43578	5.07603	0.000897668	0.00758376	-1.18736	SH3BP2
ILMN_1744574	0.742811	8.70287	3.40319	0.00902801	0.0427107	-3.65277	TRUB1
ILMN_2351298	0.742149	7.98082	8.28921	2.98226e-05	0.000713219	2.51337	WIPF1
ILMN_1669015	0.741805	13.3592	6.33225	0.000205562	0.00266309	0.411516	XPNPEP1
ILMN_2341595	0.741264	8.59469	7.67698	5.23376e-05	0.00104174	1.90096	KITLG
ILMN_2373592	0.741232	8.11875	8.05556	3.6814e-05	0.000821103	2.28409	PCDHAC2
ILMN_1773153	0.740853	9.59325	5.42181	0.000585817	0.00560615	-0.725565	LOC650111
ILMN_1681608	0.740312	7.94488	6.45975	0.000178999	0.00240569	0.562035	ZNF100
ILMN_1685369	0.739232	10.7076	6.05603	0.000279293	0.00329807	0.0782652	SLU7
ILMN_1745415	0.73914	12.7905	4.14105	0.00310295	0.0189575	-2.52073	BBX
ILMN_1803476	0.738951	11.4621	4.73625	0.00138818	0.0104442	-1.6577	KCTD20
ILMN_2193315	0.738925	11.4385	6.59512	0.00015487	0.00217431	0.7196	C14orf143
ILMN_2390299	0.738871	12.6934	8.78101	1.94386e-05	0.000527569	2.97905	PSMB8
ILMN_1739241	-1.11681	8.95785	-2.98606	0.0170272	0.069998	-4.31432	CHAC1
ILMN_2112811	0.738864	11.6828	5.03532	0.00094497	0.0078412	-1.24284	RPL36A
ILMN_2215640	0.738366	11.0616	3.90677	0.00431973	0.0243623	-2.8734	TUBA3D
ILMN_1744059	0.738024	12.4157	3.85867	0.00462783	0.0256571	-2.94664	DCTN6
ILMN_1772603	0.737874	8.91143	4.98668	0.00100509	0.00819679	-1.30945	LOC644172
ILMN_2414325	0.73761	8.9026	4.28567	0.00253989	0.0162888	-2.30657	TNFAIP8
ILMN_2200880	0.736957	8.16936	6.31767	0.000208866	0.00268516	0.39417	ZNF367
ILMN_1726025	0.736719	11.156	6.79903	0.000125017	0.00187844	0.952687	ASXL1
ILMN_1720311	0.736495	11.1	8.77385	1.95573e-05	0.000529127	2.97243	SLC25A46
ILMN_1690682	0.736361	8.1872	5.67972	0.000430683	0.00447011	-0.392039	B3GALT4
ILMN_1715569	0.735768	11.8353	6.90423	0.000112147	0.00176235	1.07097	CCDC53
ILMN_1740505	0.735428	8.97612	6.30642	0.000211454	0.00271036	0.380776	SGMS1
ILMN_1680130	0.734982	12.6254	4.29119	0.00252068	0.016207	-2.29844	DYM
ILMN_2196569	0.734602	13.0866	4.34688	0.00233565	0.0153307	-2.21676	NUP93
ILMN_1784428	0.733678	11.754	7.02391	9.92553e-05	0.00161524	1.20395	MGC57346
ILMN_1707634	0.733585	11.0342	5.38028	0.000616088	0.00580747	-0.780139	C3orf68
ILMN_1657868	0.733437	8.66383	7.52983	6.02288e-05	0.00114882	1.748	SIRT4
ILMN_1730630	0.732819	9.15884	8.76636	1.96824e-05	0.000530218	2.96549	CXorf56
ILMN_1669700	0.732666	9.32816	4.09092	0.00332834	0.0199851	-2.5956	KPNA5
ILMN_1773865	0.732387	11.3647	5.80009	0.000374219	0.00405468	-0.239525	HSPA5
ILMN_1656184	0.73212	9.84607	5.59499	0.000476014	0.00481546	-0.500591	PI4KAP1
ILMN_1683328	0.731965	9.98012	4.30321	0.00247945	0.016032	-2.28078	IHPK2
ILMN_1679194	0.731417	13.362	5.08127	0.000891768	0.00755106	-1.18023	UGT2B7
ILMN_1743635	0.731348	9.65546	3.83883	0.00476175	0.0261929	-2.97694	ALG14
ILMN_2380418	0.730782	11.8497	7.36893	7.03984e-05	0.00127974	1.57807	BICD2
ILMN_1704621	0.730725	9.6693	5.20609	0.000763031	0.00674766	-1.01167	WDR44
ILMN_2116661	0.730601	11.6346	5.55558	0.00049886	0.00499039	-0.551422	PRPSAP2
ILMN_1747078	0.7305	11.8554	6.62147	0.000150602	0.00212576	0.750009	HYLS1
ILMN_2415926	0.730278	12.0394	4.37529	0.00224695	0.0148727	-2.17526	THOC3
ILMN_2191313	0.730233	8.48461	7.31124	7.4496e-05	0.00133588	1.51646	FAM21A
ILMN_1717229	0.730157	10.8211	8.74096	2.01131e-05	0.000540049	2.94195	C9orf21
ILMN_1697642	0.729964	10.8521	7.54784	5.91958e-05	0.00113684	1.76685	BCAP29
ILMN_1781457	0.729849	11.4705	4.92164	0.00109207	0.00872233	-1.39904	TIPRL
ILMN_1755504	0.729845	9.43871	4.15088	0.00306071	0.0187632	-2.50608	CALCOCO2
ILMN_1697440	0.729826	13.3502	5.08605	0.000886424	0.00751652	-1.17374	PRPF4
ILMN_1730824	0.729323	12.4263	5.65484	0.000443481	0.00456714	-0.423806	ZNF512
ILMN_2222234	0.729115	14.0159	3.70577	0.00577352	0.0303438	-3.18126	PRDX4
ILMN_1728698	0.729111	11.0214	4.54429	0.0017891	0.0125207	-1.93067	GDE1
ILMN_1689876	0.726247	8.41799	4.82178	0.00124196	0.00963507	-1.53776	LOC648189
ILMN_1792076	0.724927	8.72717	7.68233	5.2073e-05	0.00104059	1.90648	TRERF1
ILMN_1692056	0.724769	10.5641	4.09477	0.00331043	0.0199209	-2.58984	HS3ST3A1
ILMN_2205999	0.72461	9.63396	3.87673	0.00450951	0.0252122	-2.91911	OSMR
ILMN_1757882	0.72413	10.6648	6.97493	0.000104322	0.0016675	1.14973	PPP1R16A
ILMN_1782993	0.724123	8.83739	4.90229	0.00111949	0.00887933	-1.4258	DHODH
ILMN_1802181	0.7241	8.52756	5.52375	0.000518187	0.00512665	-0.59263	LOC643224
ILMN_1729515	0.723749	9.77492	5.74355	0.000399658	0.00422834	-0.310912	PIN4
ILMN_1714527	0.723594	12.9798	3.97747	0.00390603	0.0225549	-2.76625	VAMP3
ILMN_1782704	0.723384	9.1118	4.43907	0.00206079	0.0138815	-2.08249	CD19
ILMN_1798210	0.723351	11.7642	5.45731	0.000561224	0.00542236	-0.679099	E2F7
ILMN_1683658	0.722678	13.7328	5.43741	0.000574866	0.00552568	-0.705121	FKBP1A
ILMN_2390919	0.722615	8.27916	5.41772	0.00058872	0.00562232	-0.73092	FBLN2
ILMN_2334693	0.722128	11.1237	3.86754	0.00456934	0.0254112	-2.93312	NARF
ILMN_1658010	0.721163	9.77574	3.8468	0.00470743	0.0259838	-2.96476	CENPI
ILMN_1700674	0.720767	14.2111	3.33658	0.00997751	0.0462121	-3.75768	LOC728481
ILMN_1805158	0.720099	9.22574	6.08687	0.000269772	0.00321668	0.115959	TAF1A
ILMN_2323944	0.71978	10.8588	6.90256	0.00011234	0.00176427	1.0691	FAM110A
ILMN_1674859	0.719776	8.36764	4.33487	0.00237427	0.0154873	-2.23434	LOC651576
ILMN_1689585	0.719412	9.03837	5.23368	0.000737404	0.00659287	-0.974713	C20orf194
ILMN_1794492	0.719114	9.0186	7.58872	5.69226e-05	0.00110759	1.8095	HOXC6
ILMN_1690690	0.718722	11.366	4.28947	0.00252667	0.0162325	-2.30098	SEC23IP
ILMN_1807088	0.718312	9.21171	4.93563	0.00107268	0.00861123	-1.37971	TTC33
ILMN_2338452	0.718167	8.86408	5.42066	0.000586629	0.00561002	-0.727067	SERPINA1
ILMN_1771966	0.718156	13.9973	7.20343	8.28808e-05	0.00143021	1.40029	BCCIP
ILMN_1806510	0.717844	8.50751	6.90174	0.000112435	0.00176439	1.06818	VPS53
ILMN_1794165	0.715485	14.7317	5.72459	0.000408609	0.00429954	-0.334951	PGD
ILMN_1758743	0.714628	8.7765	4.27564	0.00257513	0.0164501	-2.32132	LOC650020
ILMN_1744822	0.714501	11.073	6.86114	0.000117234	0.0018095	1.02267	BECN1
ILMN_1750178	0.713951	10.2158	4.91305	0.00110415	0.00879372	-1.41091	LOC653450
ILMN_2229969	0.713265	8.63641	6.56631	0.000159689	0.00221848	0.686251	ERO1LB
ILMN_1733851	0.712889	9.61484	7.29383	7.57844e-05	0.00135032	1.49778	DACT3
ILMN_1653286	0.712741	7.94915	6.15825	0.000249071	0.00304193	0.202742	LOC642345
ILMN_1685441	0.711945	9.97746	6.81932	0.000122414	0.00184663	0.975602	DDEFL1
ILMN_2169089	0.711683	10.0186	6.16008	0.000248564	0.00304017	0.204959	C18orf54
ILMN_1787844	0.711665	11.2583	5.30349	0.00067666	0.00620864	-0.88168	C19orf10
ILMN_1757384	0.710352	11.9299	5.24361	0.00072841	0.00654503	-0.961436	RAN
ILMN_2235283	0.708588	11.6466	7.3093	7.4639e-05	0.00133749	1.51437	MAPK1
ILMN_1723139	0.708229	9.27141	5.34428	0.000643708	0.00600261	-0.827631	GPD2
ILMN_1811313	0.70801	8.1298	4.69973	0.00145623	0.0108107	-1.70923	SLIT3
ILMN_1704619	0.707499	14.7504	5.25109	0.000721721	0.0065075	-0.951454	VPS29
ILMN_1754553	0.707397	11.5018	4.78109	0.00130932	0.0100004	-1.59469	MED19
ILMN_1666599	0.707363	9.11826	5.66649	0.00043744	0.00452717	-0.408927	SNORD30
ILMN_1721921	0.70734	11.2827	3.96098	0.00399854	0.0229574	-2.79118	BLMH
ILMN_1742031	0.706786	11.294	5.59968	0.000473371	0.00479643	-0.494553	IFRD2
ILMN_1793360	0.706138	11.6064	3.65725	0.00619749	0.0320787	-3.25626	APITD1
ILMN_1755749	1.08197	13.6638	2.79935	0.0227458	0.0876224	-4.61252	PGK1
ILMN_1733627	0.705802	11.8426	4.93056	0.00107966	0.00864795	-1.38671	NEDD4L
ILMN_1695485	0.705778	8.4079	6.8499	0.000118602	0.00181735	1.01004	C9orf109
ILMN_1668540	0.705354	12.1368	5.59543	0.000475764	0.00481486	-0.500021	C1orf181
ILMN_1781386	0.705231	10.0258	3.68743	0.00593003	0.0309209	-3.20958	WIPI1
ILMN_1742238	0.705221	13.2834	5.32735	0.000657166	0.00609423	-0.850034	SET
ILMN_1657039	0.705156	8.42147	7.09522	9.23576e-05	0.00153984	1.28239	FILIP1
ILMN_1762787	0.704402	11.6615	4.58773	0.00168849	0.0120103	-1.86845	RNF26
ILMN_1786379	0.704361	10.5802	5.9655	0.000309449	0.00353883	-0.0331388	SYNGR3
ILMN_1688775	0.703583	10.1398	4.46935	0.00197829	0.0134847	-2.03864	METRNL
ILMN_1652394	0.703521	10.8585	5.03828	0.000941443	0.00783082	-1.2388	RAB2A
ILMN_1764803	0.703145	10.0348	4.02096	0.00367276	0.0215345	-2.70063	SMU1
ILMN_1700159	0.702945	9.53093	3.5691	0.00705488	0.03528	-3.39314	NIPSNAP3A
ILMN_1778543	0.70255	11.0447	4.25994	0.0026314	0.0167054	-2.34446	LOC653874
ILMN_1709717	0.702469	8.60664	6.10684	0.000263796	0.00317097	0.140307	LRRC15
ILMN_1699651	0.702271	11.6181	8.26119	3.05775e-05	0.000721732	2.48616	IL6
ILMN_1747184	0.701829	9.66144	4.62006	0.00161756	0.0116708	-1.8223	PUS7L
ILMN_2098325	0.701225	12.757	4.67135	0.00151161	0.0111061	-1.74941	C8orf33
ILMN_1728305	0.701064	12.5114	5.05362	0.000923376	0.00772057	-1.21787	PUM2
ILMN_1717706	0.70067	9.43394	4.51288	0.00186592	0.0128958	-1.97583	PLK2
ILMN_1690099	0.700239	12.8272	6.82333	0.000121906	0.00184663	0.980126	ITGB1BP1
ILMN_1757072	0.699739	13.3724	7.37346	7.00876e-05	0.00127685	1.58289	LOC642489
ILMN_1656196	0.699082	12.4455	6.73621	0.000133476	0.00196957	0.881418	E2F6
ILMN_1667030	0.699059	14.0852	6.11896	0.00026024	0.00313271	0.15506	HSBP1
ILMN_1795639	0.698887	12.3919	4.93501	0.00107354	0.00861534	-1.38057	MGMT
ILMN_2064655	0.698015	11.2783	5.42838	0.000581177	0.00556834	-0.716951	CXorf40A
ILMN_1762207	0.697267	9.32177	4.16236	0.00301215	0.018532	-2.48899	SGSM1
ILMN_1690780	0.697257	9.11025	4.50456	0.00188685	0.0130023	-1.98782	RFK
ILMN_2400030	0.696517	10.3159	5.0639	0.000911488	0.0076697	-1.20387	PTPN2
ILMN_1699226	0.696498	13.1197	3.80598	0.00499259	0.0271527	-3.0272	UBR4
ILMN_2167223	0.695954	8.12011	7.99935	3.87554e-05	0.00084988	2.22813	CALR3
ILMN_2148150	0.695689	9.15032	5.94744	0.000315882	0.00357886	-0.0554888	CHAC2
ILMN_2131293	0.695652	8.14982	6.05585	0.000279351	0.00329807	0.0780407	LOC200810
ILMN_1722533	0.695307	9.74504	3.93172	0.00416859	0.0236851	-2.83551	KATNAL1
ILMN_2159453	0.695001	11.8564	5.80521	0.000372004	0.00404812	-0.233081	STXBP2
ILMN_1808677	0.694919	10.0098	5.50103	0.000532482	0.00522901	-0.622127	UGT2B17
ILMN_1796962	0.69467	13.1979	4.21542	0.00279827	0.0174694	-2.41025	PPP3R1
ILMN_1764489	0.69467	11.0621	5.38934	0.000609335	0.00576976	-0.768202	TBL2
ILMN_1700276	0.693964	12.0156	4.13563	0.00312652	0.0190599	-2.52881	C14orf100
ILMN_1684929	0.693639	11.3297	5.76509	0.000389752	0.00415851	-0.283672	TOPBP1
ILMN_2331348	0.693247	8.83573	5.90576	0.000331298	0.00371772	-0.107247	TCOF1
ILMN_1761260	0.692917	14.8757	5.13999	0.000828479	0.0071505	-1.10066	COBLL1
ILMN_1661664	0.692865	10.7086	4.60219	0.00165637	0.0118759	-1.8478	SRRM1L
ILMN_1790537	0.692727	11.3737	6.5369	0.000164777	0.00226909	0.652116	C16orf75
ILMN_1806804	0.6915	10.8775	6.77524	0.00012815	0.00190889	0.925746	USP14
ILMN_1788283	0.690863	9.01727	3.38203	0.00931892	0.0437579	-3.68606	COTL1
ILMN_2391400	0.690292	9.19569	7.82016	4.57442e-05	0.000954587	2.0476	PITX2
ILMN_1786125	0.690093	13.5226	4.59677	0.00166831	0.011929	-1.85552	CCNA2
ILMN_1791332	0.689998	15.2695	3.56601	0.00708711	0.035406	-3.39795	ATP5O
ILMN_2345319	0.689528	10.7966	4.18643	0.00291303	0.0180737	-2.45323	PREPL
ILMN_1752802	0.689399	13.8963	4.78472	0.00130316	0.00997452	-1.58961	CLPTM1L
ILMN_1764431	0.689392	12.3539	5.77491	0.000385322	0.00412524	-0.271264	COPS6
ILMN_1783702	0.689298	8.46254	4.92867	0.00108228	0.00866615	-1.38932	MORC3
ILMN_1699362	0.688761	12.4322	4.33725	0.00236658	0.0154571	-2.23086	IK
ILMN_1687092	0.688677	11.1622	3.54016	0.00736304	0.0364515	-3.43824	KBTBD4
ILMN_1815023	0.687841	9.27564	4.04155	0.00356758	0.0210351	-2.66965	PIM1
ILMN_1692674	0.68774	8.6762	6.70647	0.000137699	0.00200399	0.847506	NKD1
ILMN_1792456	0.68773	11.1295	3.77918	0.00518975	0.0279352	-3.0683	CCDC104
ILMN_1654823	0.686294	9.0699	6.25161	0.000224586	0.00283511	0.315251	MGC70863
ILMN_1779163	0.685675	10.727	4.46755	0.00198311	0.0134992	-2.04125	C11orf67
ILMN_1736460	0.685354	8.53009	5.04027	0.000939085	0.00781556	-1.23609	MDM1
ILMN_1680624	0.684385	12.5674	3.31932	0.0102402	0.0471424	-3.78491	CREG1
ILMN_1797055	0.684358	8.76611	5.36582	0.000627025	0.00588082	-0.799195	LIN52
ILMN_1674097	0.684216	15.7373	3.5099	0.00770071	0.0376344	-3.4855	LOC645037
ILMN_1666659	0.684004	8.06054	6.40402	0.000190114	0.00251741	0.496496	PCDHA1
ILMN_1760441	0.682859	12.9162	7.8146	4.59826e-05	0.000956886	2.04194	MRPS5
ILMN_1737738	0.6824	13.8901	3.64294	0.00632879	0.0325815	-3.27842	NDUFA12
ILMN_1745471	0.682304	12.8153	4.86779	0.00117028	0.00920663	-1.47366	IRF9
ILMN_1768640	0.68225	8.67135	5.8914	0.0003368	0.00375435	-0.125135	CRNKL1
ILMN_1780699	0.68209	13.4532	6.62802	0.000149562	0.00211395	0.757555	THAP11
ILMN_2211950	0.68122	13.5961	4.46583	0.00198771	0.0135101	-2.04374	SRP14P1
ILMN_2413158	0.680725	13.5258	5.68212	0.000429471	0.00446121	-0.388981	PODXL
ILMN_1727840	0.680436	13.7189	6.78711	0.000126577	0.00189556	0.939191	SLC35B1
ILMN_1757742	0.680388	10.1544	6.71706	0.000136178	0.00199076	0.859599	ZRANB1
ILMN_1704760	0.680376	9.10684	3.35386	0.00972152	0.0452681	-3.73043	BZW1
ILMN_1753002	0.679519	12.4838	4.62415	0.00160883	0.0116278	-1.81648	RAB2B
ILMN_1718924	1.0555	13.2916	3.05383	0.01534	0.0644921	-4.20624	ETFA
ILMN_1652594	0.679061	11.0573	5.16084	0.000807195	0.00703193	-1.07252	ACTR5
ILMN_1694325	0.679	12.4101	4.15712	0.00303419	0.0186324	-2.49678	NFIX
ILMN_1781135	0.678887	9.19232	5.12169	0.000847658	0.00727609	-1.12541	STAM2
ILMN_2331636	0.678382	13.1129	3.43995	0.00854544	0.0409527	-3.59504	ACACA
ILMN_2319588	0.678273	9.74731	5.50437	0.000530353	0.0052142	-0.617784	OSGIN1
ILMN_1669881	0.677942	10.9913	5.0597	0.000916324	0.00768141	-1.20958	TSPAN13
ILMN_1772278	0.677883	11.6511	3.89317	0.00440459	0.0247521	-2.89409	TANC1
ILMN_1745385	0.677613	15.2659	7.70863	5.07941e-05	0.00102602	1.93356	HNRPM
ILMN_2096604	0.677583	9.72054	6.46606	0.000177788	0.0023958	0.569424	NIP30
ILMN_2337880	0.677576	8.13324	6.22336	0.000231704	0.00289589	0.281327	NRG2
ILMN_1663486	0.677079	11.2862	4.7248	0.00140914	0.0105325	-1.67384	TLK2
ILMN_1666482	0.67675	10.7344	4.35059	0.00232388	0.0152713	-2.21135	SP2
ILMN_1661627	0.67622	10.5228	7.49446	6.23167e-05	0.00117705	1.71089	LZIC
ILMN_1786852	0.676111	10.3969	7.00239	0.000101447	0.00163819	1.18016	ZCCHC3
ILMN_1716446	0.675892	9.27842	5.93533	0.00032028	0.0036118	-0.070509	BCL10
ILMN_1665730	0.675685	10.9169	3.94835	0.00407104	0.023241	-2.81031	ABCB10
ILMN_1703720	0.675652	14.0503	3.53638	0.00740439	0.0365843	-3.44414	SF3B14
ILMN_1667315	0.67518	11.1744	6.0277	0.000288369	0.00337132	0.0435157	STAG3L1
ILMN_1715814	0.674882	8.40706	5.81447	0.000368032	0.00401357	-0.221427	LMAN1
ILMN_1687403	0.674728	13.2985	7.36641	7.05722e-05	0.0012806	1.57539	MRPL40
ILMN_1684461	0.67441	9.28544	7.3665	7.05664e-05	0.0012806	1.57548	CADPS2
ILMN_1736176	0.674399	10.0553	4.72209	0.00141416	0.0105606	-1.67766	PLK1
ILMN_1788203	0.673576	9.36963	6.26385	0.000221578	0.00280417	0.329915	HEY1
ILMN_1711792	0.673564	11.9829	3.51206	0.00767608	0.037536	-3.48212	GPBP1
ILMN_1665887	0.673503	13.5512	4.09544	0.00330732	0.0199112	-2.58884	WDR61
ILMN_1662905	0.673344	15.454	3.39992	0.0090724	0.0428668	-3.65792	NME1-NME2
ILMN_1737857	0.673314	11.4133	4.26092	0.00262786	0.0166913	-2.34302	GTF2B
ILMN_2376205	1.04533	10.7406	2.84789	0.0210906	0.0827668	-4.53497	LTB
ILMN_2382990	0.673236	14.1591	6.62547	0.000149967	0.00211848	0.754611	HK1
ILMN_1699806	0.672581	8.80767	5.99953	0.000297712	0.00344058	0.00886785	LOC646426
ILMN_1695717	0.672556	9.89864	3.30862	0.0104069	0.0477786	-3.80182	RBM41
ILMN_1669657	-1.04403	9.48456	-3.10435	0.0141963	0.0608145	-4.12578	LOC440345
ILMN_1728380	0.671999	9.26391	4.02815	0.00363568	0.0213865	-2.68982	PHOSPHO2
ILMN_1696468	0.671669	9.10278	6.29518	0.000214078	0.00273311	0.367366	LOC644544
ILMN_1695404	0.671177	13.4246	5.98263	0.00030348	0.00348641	-0.0119775	LY6E
ILMN_1767260	0.670721	10.6826	4.0938	0.00331491	0.0199378	-2.59128	CCDC138
ILMN_2397024	0.670705	13.2986	5.59059	0.000478507	0.00483029	-0.506256	SPOP
ILMN_1667306	0.670693	11.0458	6.85259	0.000118273	0.00181735	1.01307	RANBP10
ILMN_1768273	0.669044	11.3031	7.24989	7.91458e-05	0.00138472	1.45051	POP1
ILMN_1779184	0.668491	9.68933	5.78205	0.000382138	0.00410954	-0.262258	C16orf84
ILMN_2139816	0.668433	12.0717	4.79867	0.00127974	0.00983413	-1.57006	GPSM2
ILMN_1713985	0.667817	11.232	6.02818	0.000288211	0.00337104	0.0441107	MAF1
ILMN_2198413	0.667528	12.215	3.85741	0.00463622	0.0256865	-2.94856	MYEOV
ILMN_1730464	0.666598	9.7655	6.25709	0.000223234	0.00282233	0.321819	DNAL1
ILMN_2066020	0.665407	13.9647	6.93842	0.000108285	0.00171685	1.10913	TCEB1
ILMN_1681984	0.665176	10.0042	4.52903	0.00182599	0.0127187	-1.9526	GALNT10
ILMN_1697665	0.665057	10.1197	4.16342	0.00300772	0.0185151	-2.48742	LOC653972
ILMN_2265093	0.664636	8.696	5.81502	0.000367798	0.00401277	-0.220738	C14orf118
ILMN_1774617	0.664523	10.7528	6.6978	0.000138957	0.00201037	0.837605	NAB1
ILMN_1751075	0.664493	10.6964	5.75974	0.000392186	0.00417563	-0.29043	SETD4
ILMN_1685602	0.664435	9.56631	4.69909	0.00145746	0.010816	-1.71014	TMEM41A
ILMN_1692335	0.664368	8.36357	6.20849	0.000235548	0.00292217	0.263433	ELK3
ILMN_1710985	0.664049	7.9669	7.47405	6.35574e-05	0.00119154	1.68941	GLIS2
ILMN_1754207	0.663406	8.24935	7.00134	0.000101555	0.00163889	1.179	PLAC1
ILMN_1687592	0.663244	10.7373	5.77794	0.000383967	0.00412035	-0.267441	WWC3
ILMN_1731287	0.663231	12.6657	3.70242	0.00580175	0.030454	-3.18643	ARFGAP3
ILMN_1793950	0.662805	9.39098	3.9988	0.00378968	0.0220399	-2.73403	P704P
ILMN_1773154	0.662628	14.436	3.3267	0.010127	0.0467324	-3.77326	NFKBIA
ILMN_1700461	0.662254	12.0447	3.64065	0.00635014	0.0326714	-3.28198	AARSD1
ILMN_1782504	0.661999	12.5248	7.29228	7.59005e-05	0.00135144	1.49611	MTERFD1
ILMN_1796423	0.661152	8.26665	5.60375	0.000471096	0.00477748	-0.489328	CLIC3
ILMN_1814924	0.660967	8.68174	6.73142	0.000134146	0.00197599	0.875961	FAM55C
ILMN_1750429	0.660456	11.3472	4.56028	0.00175132	0.0123456	-1.90773	MKNK1
ILMN_1765993	0.660396	8.80029	5.14313	0.00082523	0.00713469	-1.09642	DMBX1
ILMN_1672174	0.660238	9.22396	6.92274	0.000110038	0.00174006	1.09165	ECE1
ILMN_2110532	0.660001	13.5839	5.09388	0.000877743	0.00746052	-1.1631	RPL26L1
ILMN_1681754	0.65962	12.8073	4.40913	0.00214603	0.0143443	-2.12598	GGH
ILMN_1810785	0.659096	9.98047	6.81203	0.000123342	0.00185819	0.967372	RNF11
ILMN_1758852	0.658753	9.00915	6.6294	0.000149345	0.00211346	0.759136	ENTPD7
ILMN_1791531	0.658694	8.56576	4.83341	0.00122339	0.00953185	-1.52152	FA2H
ILMN_1675946	0.657748	9.51946	5.244	0.000728059	0.00654503	-0.960914	LOC401238
ILMN_1655561	0.657522	13.4599	3.74716	0.00543624	0.0289898	-3.1175	ARPC3
ILMN_1747911	0.657343	13.0063	4.04252	0.00356272	0.0210157	-2.6682	CDC2
ILMN_1735333	0.65684	8.07008	6.16825	0.000246313	0.00301495	0.21485	NBR1
ILMN_1741881	0.65604	9.73443	4.6775	0.00149943	0.0110433	-1.7407	C9orf72
ILMN_1781060	0.655749	8.28574	5.85851	0.000349782	0.00386481	-0.166207	SYN2
ILMN_1736327	0.655571	7.92469	7.28251	7.66348e-05	0.00136162	1.48563	CDC42EP3
ILMN_1701058	0.655105	11.6586	4.63548	0.0015849	0.0115078	-1.80036	TATDN1
ILMN_2379226	0.655027	8.5691	3.63583	0.00639517	0.0328394	-3.28945	CCNL2
ILMN_1668052	0.654894	8.49587	4.66133	0.0015317	0.0112056	-1.76362	FOXA2
ILMN_1743806	0.654731	9.45887	5.11602	0.000853697	0.00731545	-1.13308	MIF4GD
ILMN_1700690	0.654434	11.022	4.98213	0.00101092	0.00822835	-1.3157	VAT1
ILMN_1706455	0.653804	11.2094	6.4747	0.000176141	0.00238126	0.579551	TTC5
ILMN_2234758	0.653783	15.0194	5.80287	0.000373012	0.00405383	-0.236018	SRP14
ILMN_1683082	0.653702	12.0507	3.74887	0.00542277	0.0289356	-3.11487	RPUSD1
ILMN_2322552	1.02501	12.0553	2.7194	0.0257687	0.0964179	-4.74017	NCKAP1
ILMN_1718610	0.653642	12.8228	6.79871	0.00012506	0.00187844	0.952318	ARHGAP17
ILMN_1732750	0.653501	10.2407	4.37611	0.00224445	0.014864	-2.17407	CHCHD8
ILMN_1671693	0.653264	12.7998	4.25137	0.00266267	0.0168412	-2.3571	C18orf10
ILMN_1715324	0.6527	11.2166	3.73863	0.005504	0.0292512	-3.13062	HSD17B8
ILMN_1757697	0.652263	10.7367	7.07667	9.40996e-05	0.00155528	1.26203	NEIL3
ILMN_1665060	0.652142	8.81801	5.88493	0.000339311	0.00377079	-0.133202	LOC643888
ILMN_1774208	0.65206	7.90637	6.77535	0.000128135	0.00190889	0.925874	B3GAT2
ILMN_2076940	0.652053	10.9332	6.1425	0.000253484	0.00307363	0.183651	C1orf149
ILMN_1663986	0.651411	7.92568	7.89911	4.25065e-05	0.000906289	2.12754	MAGI3
ILMN_1729225	0.651031	9.05469	5.11906	0.000850461	0.00729477	-1.12897	SORCS2
ILMN_2278819	0.650198	8.75741	5.41279	0.000592247	0.00564407	-0.737392	PDE7A
ILMN_1723353	0.649199	8.88373	4.34236	0.00235013	0.0153894	-2.22338	FAM122A
ILMN_2344971	0.648901	12.2508	3.69189	0.00589158	0.0307779	-3.2027	FOXM1
ILMN_1657862	0.64824	14.8038	4.05842	0.00348383	0.0206477	-2.64432	AHCY
ILMN_2131936	0.648134	8.77817	5.1999	0.000768916	0.00677284	-1.01998	ATAD3B
ILMN_1804571	0.647745	9.65682	7.20877	8.24412e-05	0.00142552	1.40608	ZKSCAN4
ILMN_1763433	0.647636	9.3711	5.29823	0.00068104	0.00623065	-0.888664	TRIM9
ILMN_1706015	0.647616	8.65245	7.24619	7.94364e-05	0.00138776	1.44652	FAM43A
ILMN_1744649	0.647439	14.269	3.59742	0.00676645	0.0343013	-3.34908	PSMB5
ILMN_1733667	0.647164	10.2778	7.82294	4.56258e-05	0.000954587	2.05042	DHX35
ILMN_1794539	0.646908	12.4451	5.32446	0.000659493	0.0061068	-0.85386	KIF11
ILMN_1790100	0.646867	12.0159	4.61106	0.00163698	0.0117805	-1.83513	C11orf82
ILMN_1750689	0.646787	12.028	3.65318	0.00623458	0.0322266	-3.26257	MPP5
ILMN_2190598	0.646179	9.18003	4.62272	0.00161188	0.0116399	-1.81851	FGD6
ILMN_1753122	0.64595	9.71684	5.10065	0.000870317	0.00741745	-1.15392	MCPH1
ILMN_1745962	0.645383	12.282	3.97496	0.00391994	0.0226145	-2.77003	FBXO7
ILMN_1690822	0.645337	8.79237	3.81723	0.00491221	0.0268411	-3.00997	VAPA
ILMN_1784706	0.645316	8.53608	4.64628	0.00156243	0.011394	-1.78499	GABRE
ILMN_1787815	-1.01767	12.0293	-1.99716	0.0801235	0.227932	-5.86874	TRIB3
ILMN_1752741	0.645315	9.13193	3.61076	0.00663494	0.0337707	-3.32835	TRIM23
ILMN_2285404	0.645305	8.62375	5.43321	0.000577789	0.00554198	-0.710617	DMKN
ILMN_1756439	0.644783	11.7513	6.35812	0.000199838	0.00261045	0.44223	SCRN1
ILMN_1804396	0.643175	12.9328	3.41115	0.00892116	0.0423246	-3.64026	C14orf4
ILMN_2395389	1.01534	12.1392	2.90561	0.019283	0.0769944	-4.44276	PSMC4
ILMN_1778238	0.64242	12.825	6.14298	0.000253348	0.00307363	0.184233	UTP6
ILMN_1769783	0.64184	8.35259	6.22074	0.000232375	0.00290155	0.278179	ZDHHC2
ILMN_2092223	0.641769	8.403	5.58829	0.000479814	0.00484027	-0.509212	TMEM92
ILMN_1679897	0.641705	8.45739	4.73396	0.00139236	0.0104662	-1.66093	IGFL3
ILMN_1785198	0.641143	14.3642	7.53863	5.97217e-05	0.00114175	1.75721	POLE3
ILMN_1800611	0.641038	9.46359	5.95955	0.000311552	0.00354695	-0.040495	CEP72
ILMN_1780861	0.640947	10.6789	4.34487	0.00234207	0.0153648	-2.21971	LOC653506
ILMN_1813517	0.639395	8.40576	5.83728	0.000358455	0.00393644	-0.192802	DISP2
ILMN_1801262	0.639276	8.42058	4.51955	0.00184931	0.0128141	-1.96623	RAD51L1
ILMN_1694084	0.6392	11.8245	6.67046	0.000143011	0.00204549	0.806304	PSCD1
ILMN_2154950	0.638975	9.63803	4.10004	0.00328607	0.0198212	-2.58196	ZNF423
ILMN_2246154	0.638846	8.18331	6.72334	0.000135285	0.00198466	0.866757	ZNF452
ILMN_2367191	0.638738	12.4999	6.68118	0.000141407	0.002026	0.818586	PSMF1
ILMN_1694799	0.638447	10.7216	4.84759	0.00120118	0.00938232	-1.50176	PIAS2
ILMN_1735045	0.63825	9.6475	5.90201	0.000332726	0.00372544	-0.111919	A4GALT
ILMN_1660341	0.63823	11.0743	3.68928	0.00591409	0.0308734	-3.20673	LRPAP1
ILMN_1736974	0.63798	8.42915	4.05881	0.00348192	0.0206477	-2.64373	SOX12
ILMN_1813207	0.637888	13.057	6.83569	0.000120356	0.00183447	0.994056	MRPS9
ILMN_1697117	0.637723	11.7193	3.63712	0.00638308	0.0328036	-3.28745	TBP
ILMN_1660021	0.637675	14.242	7.70633	5.09046e-05	0.00102703	1.93119	M6PRBP1
ILMN_1679188	0.637306	10.9347	4.15645	0.00303703	0.0186409	-2.49778	ATP5S
ILMN_2183510	0.637305	14.4188	4.0854	0.00335421	0.0200888	-2.60386	ARMET
ILMN_1691864	0.636598	10.5795	3.91673	0.00425874	0.0240885	-2.85827	Septin 10
ILMN_2205935	0.63643	11.6805	6.78069	0.000127425	0.0019026	0.931923	SFXN1
ILMN_1680580	0.636384	8.23466	4.53987	0.00179971	0.012574	-1.93702	LOC148709
ILMN_1746720	0.635496	10.399	6.78323	0.000127088	0.00189983	0.934803	C18orf17
ILMN_2367239	0.635252	11.1676	4.50053	0.00189707	0.0130513	-1.99362	RCAN1
ILMN_1680196	1.00639	15.0154	3.02897	0.015938	0.0664826	-4.24588	LAPTM4B
ILMN_1684352	0.635	9.49958	4.8149	0.00125308	0.00969443	-1.54737	TRIM45
ILMN_1753892	0.634962	12.2129	4.26579	0.00261027	0.0166131	-2.33583	LOC654121
ILMN_1669584	0.634212	12.7961	5.11103	0.000859052	0.00734383	-1.13984	ILF3
ILMN_1690523	0.632727	12.2824	4.01564	0.00370048	0.0216211	-2.70865	LRRC20
ILMN_1778078	0.632592	11.8166	3.68863	0.00591969	0.0308862	-3.20773	VPS16
ILMN_1814971	0.632571	13.4657	4.85401	0.00119127	0.00932518	-1.49283	TCF25
ILMN_1752273	0.63174	10.5432	6.82248	0.000122014	0.00184663	0.979161	KIAA1143
ILMN_1653028	0.631593	14.0574	3.84575	0.00471459	0.0260119	-2.96637	COL4A1
ILMN_1761463	0.630324	13.4327	3.38319	0.00930263	0.0436977	-3.68423	EFHD2
ILMN_1678904	0.629981	11.154	3.47401	0.00812247	0.0392459	-3.54164	ENO3
ILMN_1764500	1.00302	10.9023	3.16546	0.0129307	0.056568	-4.02861	C3orf10
ILMN_1807455	0.629839	12.3594	6.98414	0.000103348	0.00165797	1.15994	DHRS7
ILMN_1671207	0.629578	14.0711	3.56077	0.00714217	0.0356315	-3.40612	IARS2
ILMN_1759460	0.629214	10.3122	4.36691	0.00227273	0.0150038	-2.18749	TAF7
ILMN_1705743	0.629212	8.35314	6.83961	0.00011987	0.00183109	0.998466	FLJ10357
ILMN_1651278	0.628008	10.4274	5.29264	0.000685734	0.00626076	-0.896099	SNIP1
ILMN_1788059	0.628	8.58605	4.52792	0.0018287	0.0127277	-1.95419	PCGF5
ILMN_1653940	0.627772	8.65558	4.74765	0.00136766	0.0103322	-1.64165	USP2
ILMN_2215545	0.627768	13.1891	4.04416	0.00355447	0.0209775	-2.66573	C3orf26
ILMN_1673275	0.627335	12.002	5.23111	0.000739749	0.00659977	-0.978149	TRAPPC2
ILMN_1804530	0.626411	11.969	3.98585	0.00385986	0.0223756	-2.75358	LOC653888
ILMN_1667132	0.626371	8.33668	6.01843	0.000291409	0.00339739	0.0321194	NANP
ILMN_1780141	0.626249	14.0405	4.69698	0.00146149	0.0108274	-1.71312	TMEM66
ILMN_1702933	-0.996923	10.4583	-2.77574	0.0235986	0.0901349	-4.65023	ADM2
ILMN_1782403	0.626026	9.28737	4.48676	0.00193249	0.0132442	-2.01349	PRR11
ILMN_1707356	0.625866	8.4058	4.06625	0.00344565	0.0205133	-2.63256	CFL2
ILMN_1715896	0.625495	10.5917	3.90081	0.00435666	0.0245398	-2.88245	PMVK
ILMN_1757730	0.625332	11.1696	4.79756	0.0012816	0.00984539	-1.57162	TTC27
ILMN_1704529	0.62528	9.47612	3.63448	0.00640785	0.0328876	-3.29155	PPIA
ILMN_1655482	0.625235	10.5416	3.9679	0.00395942	0.02279	-2.78071	TRIM27
ILMN_1777805	0.625036	8.09245	5.58648	0.000480851	0.00484879	-0.511554	LOC652491
ILMN_1658422	0.624945	9.11375	3.83688	0.00477514	0.0262539	-2.97992	LOC653242
ILMN_1659017	0.624917	11.2759	4.02062	0.00367454	0.0215345	-2.70115	C11orf74
ILMN_2390586	0.624266	9.11965	5.15847	0.000809583	0.00704298	-1.07572	SP100
ILMN_1688413	0.624256	10.0319	4.34229	0.00235035	0.0153894	-2.22349	SNW1
ILMN_2188374	0.992048	10.0631	2.69221	0.0268884	0.0995271	-4.78355	XPOT
ILMN_1745130	0.624202	12.2262	5.24873	0.000723825	0.00652013	-0.954603	RBM9
ILMN_1694584	0.623433	9.4727	5.1432	0.000825163	0.00713469	-1.09633	CLTCL1
ILMN_1664826	0.623071	11.2485	4.70932	0.00143802	0.0107007	-1.69568	FBXO33
ILMN_1797189	0.623038	8.31546	5.11883	0.000850704	0.00729477	-1.12928	MAP3K12
ILMN_1715508	0.622683	10.0965	4.00846	0.00373825	0.0218063	-2.71947	NNMT
ILMN_1673681	0.622393	8.54516	3.47501	0.00811033	0.0392133	-3.54007	SLC46A1
ILMN_1796595	0.622119	9.00099	5.74785	0.000397659	0.0042145	-0.30547	C5orf22
ILMN_1694041	0.621879	9.74984	4.09385	0.00331468	0.0199378	-2.59121	PDCL
ILMN_1703314	0.62186	11.269	4.43186	0.00208096	0.0139874	-2.09294	C16orf44
ILMN_1736527	0.621538	9.86566	4.80155	0.00127497	0.00980791	-1.56604	TFCP2L1
ILMN_1800197	0.621496	13.2572	3.51834	0.0076049	0.0373039	-3.47231	MRPL36
ILMN_1796316	0.621241	8.33067	5.29282	0.000685575	0.00626076	-0.895848	MMP9
ILMN_2164081	0.621078	12.7538	5.6222	0.000460912	0.00469857	-0.465625	KLHL12
ILMN_1786469	0.62102	11.1866	4.54358	0.0017908	0.0125257	-1.93169	FBXO22
ILMN_2137066	0.621004	11.0611	5.96102	0.000311032	0.00354695	-0.0386827	ZNF7
ILMN_1751338	0.620513	11.9677	4.24236	0.00269596	0.0169951	-2.3704	NUP133
ILMN_1808861	0.620458	8.23944	5.54647	0.000504311	0.00502146	-0.563205	LOC653803
ILMN_2098616	0.62018	9.56726	4.08404	0.00336064	0.0201023	-2.60591	C5orf39
ILMN_2085446	0.620159	8.78202	4.28192	0.00255298	0.016356	-2.31207	ZNF670
ILMN_1725772	0.619645	9.21977	3.68229	0.00597475	0.0311358	-3.21753	POU3F2
ILMN_1777046	0.619097	8.40303	5.6241	0.000459879	0.00469375	-0.463191	LOC645508
ILMN_1765833	0.618231	8.85739	6.13495	0.00025563	0.00309648	0.174489	SLC9A3R2
ILMN_1770467	0.617795	13.1372	5.70173	0.000419696	0.00437957	-0.364001	GAGE7
ILMN_1662184	0.617783	9.62872	3.70344	0.00579314	0.0304279	-3.18486	C5orf34
ILMN_2160929	0.617492	14.1718	3.28345	0.01081	0.0491894	-3.84159	FEN1
ILMN_1733115	0.617265	11.3068	5.85165	0.000352558	0.00388944	-0.174789	KIAA1219
ILMN_1684663	0.616699	11.5646	4.85015	0.00119721	0.00936005	-1.4982	ZDHHC13
ILMN_1755657	0.616385	8.853	5.39315	0.000606521	0.00575178	-0.763189	RASIP1
ILMN_1667839	0.616163	12.5309	6.55207	0.000162131	0.00224247	0.669737	C14orf130
ILMN_2392143	0.616095	9.62295	3.90849	0.00430915	0.0243135	-2.87079	TRAF6
ILMN_2404065	0.984297	13.4461	3.24954	0.0113792	0.0510957	-3.89525	APP
ILMN_1661998	0.615718	9.16951	3.62696	0.00647892	0.0331644	-3.30321	METTL6
ILMN_1803392	0.615613	13.0448	6.9944	0.000102275	0.00164738	1.17131	TAX1BP3
ILMN_1697800	0.615468	7.97347	6.47883	0.000175361	0.00237753	0.584375	C16orf86
ILMN_1691131	0.615261	12.5864	4.42615	0.0020971	0.0140733	-2.10123	LSMD1
ILMN_2178994	0.614733	7.89795	6.83268	0.000120732	0.00183624	0.990661	TUBB8
ILMN_1727540	0.614712	10.1785	5.40429	0.000598378	0.00568957	-0.748548	C1orf112
ILMN_1661173	0.61399	11.2937	3.41948	0.0088107	0.0419112	-3.62717	TRIP4
ILMN_1788955	0.613789	12.4694	5.02587	0.000956345	0.0079121	-1.25577	PDLIM1
ILMN_2089167	0.613743	11.9084	3.45815	0.00831652	0.0400221	-3.56649	RHOD
ILMN_1742276	0.612087	8.58662	5.8034	0.000372783	0.00405383	-0.235351	DKFZP564O0523
ILMN_1733377	0.612028	11.4832	5.91904	0.000326299	0.00367309	-0.0907329	FASTKD5
ILMN_1709094	0.611993	8.3785	6.63448	0.000148545	0.00210548	0.764984	LIFR
ILMN_2361807	0.611878	9.39899	3.84258	0.00473612	0.0260917	-2.97121	OS9
ILMN_1748123	0.611837	8.03038	5.6039	0.000471011	0.00477748	-0.489133	KLHL14
ILMN_1763129	0.97974	13.2987	3.15822	0.0130743	0.0569947	-4.04012	XTP3TPA
ILMN_1743095	0.61178	8.68972	5.00776	0.000978543	0.00804548	-1.28055	MGC20983
ILMN_2373831	0.611552	8.58487	3.60346	0.00670654	0.0340593	-3.33969	BTN3A3
ILMN_1660439	0.978853	11.4014	3.02724	0.0159804	0.0665977	-4.24863	LOC651149
ILMN_1729367	0.611191	8.21949	5.28856	0.000689172	0.00627765	-0.901512	SLC7A5P1
ILMN_2314007	0.610898	11.5483	3.32644	0.0101309	0.0467335	-3.77367	TCF12
ILMN_1679700	0.610766	10.3427	3.30262	0.0105014	0.0481249	-3.81129	LOC389672
ILMN_2389876	0.610394	8.2087	5.38066	0.000615796	0.00580691	-0.779627	TGFB1I1
ILMN_1805606	0.610209	8.11299	5.48927	0.000540055	0.00528275	-0.637432	PLEKHG1
ILMN_1758087	-0.977084	11.5334	-3.06934	0.0149792	0.0633865	-4.18153	TAOK1
ILMN_1743373	0.609767	8.11051	4.95107	0.00105173	0.00848639	-1.35842	DLL1
ILMN_2043809	0.609421	12.0905	5.40937	0.000594706	0.00565679	-0.741879	PFKM
ILMN_1774336	0.609357	11.8236	3.9566	0.00402351	0.023036	-2.7978	POLE2
ILMN_1791226	0.609253	11.4832	4.67097	0.00151236	0.0111061	-1.74994	NXN
ILMN_2337551	0.608566	8.46833	5.78206	0.000382133	0.00410954	-0.262243	HIPK3
ILMN_1740606	0.608513	8.52721	5.25475	0.000718465	0.00649277	-0.946561	RTKN2
ILMN_1749210	0.608245	10.6303	3.5411	0.00735283	0.0364297	-3.43678	BUD13
ILMN_1746578	0.608077	8.89266	5.80151	0.000373601	0.00405468	-0.237733	SLC23A2
ILMN_1683450	0.606129	13.954	3.77045	0.00525574	0.0281938	-3.0817	CDCA5
ILMN_1723969	0.605663	8.07456	6.0223	0.000290136	0.00338411	0.0368789	PLCB1
ILMN_1764362	0.605248	12.6133	4.64237	0.00157052	0.0114322	-1.79055	LYAR
ILMN_1652512	0.605237	11.9513	4.12834	0.0031585	0.0192208	-2.53968	C2CD2
ILMN_2082130	0.604486	11.6913	6.13283	0.000256236	0.00310083	0.171915	C1orf123
ILMN_2143261	0.60424	10.833	4.95867	0.00104158	0.00842611	-1.34796	CXorf40B
ILMN_1750321	0.604211	8.13646	4.98511	0.0010071	0.00820627	-1.3116	LBA1
ILMN_1658759	0.60322	11.0582	3.50944	0.00770598	0.0376383	-3.48622	PEX19
ILMN_1720285	0.603021	14.4755	4.56131	0.00174894	0.0123323	-1.90627	ESD
ILMN_1733937	0.602621	11.5438	4.78037	0.00131056	0.0100068	-1.59571	MMD
ILMN_1677887	0.602614	10.2834	3.47952	0.0080562	0.0389931	-3.53302	PMS2
ILMN_1679042	0.602299	10.7041	7.12391	8.97331e-05	0.00150694	1.31378	LOC645937
ILMN_2150894	0.602058	10.3345	3.52539	0.0075259	0.0370385	-3.4613	ALDH1B1
ILMN_1731720	0.601633	11.9788	5.17763	0.000790496	0.00690799	-1.04992	PDRG1
ILMN_1738322	0.601628	7.95833	6.22866	0.000230349	0.00288613	0.287704	SHROOM1
ILMN_1661172	0.601067	8.74554	4.59775	0.00166616	0.0119189	-1.85413	LOC650034
ILMN_1701244	0.601038	10.977	5.02416	0.000958414	0.007924	-1.2581	ITFG2
ILMN_1662910	0.600525	8.60194	3.57027	0.00704265	0.0352399	-3.39131	SFXN3
ILMN_1773964	0.600418	10.9218	4.91097	0.00110711	0.00880888	-1.4138	H1FX
ILMN_1728724	0.600338	9.62647	6.61199	0.000152124	0.00214173	0.739071	IL17RA
ILMN_2162819	0.59989	10.0201	4.94084	0.00106556	0.00856793	-1.37252	UGT2B11
ILMN_1790518	0.599886	11.7329	6.36351	0.000198669	0.00260194	0.44861	PHF16
ILMN_1718830	0.599873	10.3211	5.59313	0.000477066	0.00481834	-0.502984	NARG2
ILMN_2093343	0.599661	8.50637	4.62086	0.00161586	0.0116619	-1.82116	PLAC8
ILMN_1815874	0.599415	11.5467	6.44081	0.000182694	0.00243712	0.539805	NANS
ILMN_1672443	0.599254	12.7263	5.40185	0.000600151	0.00570427	-0.751753	QDPR
ILMN_1726783	0.599207	12.467	5.27489	0.000700856	0.00636564	-0.919706	RNASEH1
ILMN_1657983	0.599082	11.6899	6.74212	0.000132654	0.00195975	0.888136	TERF2IP
ILMN_1657497	0.598994	8.06394	5.71956	0.000411022	0.0043177	-0.341339	KIAA0319
ILMN_1713807	0.598724	8.63846	5.59861	0.000473972	0.00480059	-0.495929	MAN1C1
ILMN_1713993	0.598636	11.1815	5.90932	0.000329953	0.00370593	-0.102828	UBAC2
ILMN_1739645	0.598572	12.1969	3.2868	0.0107554	0.049021	-3.8363	ANLN
ILMN_1678605	0.598298	13.1152	4.65646	0.00154157	0.011268	-1.77053	CDC123
ILMN_1732475	0.597932	8.16541	5.06526	0.000909931	0.00766658	-1.20202	STYX
ILMN_1716264	0.597641	8.0204	3.87214	0.00453928	0.0252999	-2.92611	ANKRD1
ILMN_2410428	0.597534	9.06987	3.40612	0.00898855	0.0425481	-3.64817	PARG
ILMN_1659364	0.597422	13.4256	6.19586	0.000238871	0.0029474	0.248204	RFC5
ILMN_1688101	0.596024	8.88382	3.74714	0.00543638	0.0289898	-3.11752	BTNL2
ILMN_1728642	0.59566	8.18454	4.83476	0.00122126	0.00951847	-1.51964	GDF1
ILMN_1694950	0.595496	11.0135	4.43789	0.00206409	0.0138993	-2.08421	MRPL28
ILMN_1808219	0.595201	9.69444	5.99378	0.000299662	0.0034567	0.00177599	HEATR3
ILMN_1695711	0.595179	8.13043	6.33403	0.000205162	0.00265928	0.413632	FAM105A
ILMN_1672759	0.594525	13.1307	4.66837	0.00151755	0.0111377	-1.75363	CCDC109A
ILMN_2061327	0.59452	9.66679	3.85592	0.00464619	0.0257087	-2.95084	TAF13
ILMN_1805449	0.594505	8.73332	5.90759	0.000330607	0.00371162	-0.104978	TAPBPL
ILMN_2057768	0.594474	8.26697	5.7798	0.000383139	0.00411412	-0.265096	SLC35D1
ILMN_1749287	0.593778	7.87113	6.53246	0.000165562	0.00227367	0.646949	TLR6
ILMN_1663383	0.593177	10.5118	3.60875	0.00665461	0.0338502	-3.33147	GEMIN5
ILMN_1802951	0.593153	8.54888	4.36339	0.00228365	0.0150562	-2.19263	CDCA1
ILMN_2267787	0.59298	10.5853	4.98386	0.0010087	0.00821288	-1.31332	HPS1
ILMN_1683609	0.592837	14.5159	6.08835	0.000269323	0.00321458	0.11777	UBE1
ILMN_2139035	0.592231	9.35995	4.043	0.00356028	0.0210068	-2.66747	CASD1
ILMN_1800573	0.592108	14.472	3.28976	0.0107073	0.0488371	-3.83161	RPS21
ILMN_1812477	0.591883	8.07045	7.08379	9.34266e-05	0.0015515	1.26985	DOC2A
ILMN_1731353	0.591828	11.8523	4.46451	0.00199124	0.0135228	-2.04564	CHPF
ILMN_1711888	0.591173	12.1753	4.17393	0.00296404	0.0183	-2.47179	COBL
ILMN_1719236	0.590742	8.01064	4.27603	0.00257377	0.0164501	-2.32076	CDH5
ILMN_2073012	0.590262	12.8105	4.54283	0.0017926	0.0125339	-1.93277	TMEM203
ILMN_1685109	0.590011	9.2389	4.43708	0.00206634	0.013904	-2.08538	POLR3D
ILMN_1659888	0.589806	14.2962	4.54603	0.00178495	0.0125016	-1.92817	PPP1R14B
ILMN_1830462	0.589793	7.97346	4.01882	0.0036839	0.0215643	-2.70386	XYLT1
ILMN_2115490	-0.959256	12.9696	-2.91992	0.0188603	0.075689	-4.41991	NBPF20
ILMN_1800447	0.589744	12.676	3.51521	0.00764026	0.0374551	-3.47719	PHKB
ILMN_1656574	0.589175	11.277	4.02137	0.00367066	0.0215319	-2.70003	PCGF6
ILMN_1772743	0.589117	11.1382	3.79592	0.00506564	0.0274432	-3.04262	PIGK
ILMN_1724333	0.588982	10.9675	4.61196	0.00163502	0.0117732	-1.83384	TOR1B
ILMN_1664660	0.588828	15.7877	3.43569	0.00859989	0.0411653	-3.60172	GAGE12G
ILMN_1781999	0.58878	11.7953	3.34315	0.00987925	0.0458414	-3.74731	ABCF2
ILMN_1805395	0.588579	9.27634	6.32208	0.000207859	0.00267777	0.399426	LTBP3
ILMN_2385278	0.58816	10.2336	5.85899	0.000349591	0.00386439	-0.165611	WDR21A
ILMN_2129505	0.587938	10.411	5.11413	0.000855722	0.00732532	-1.13564	CYBASC3
ILMN_1734440	0.587302	10.7008	4.78129	0.00130898	0.0100004	-1.59441	C14orf133
ILMN_1666665	0.58698	8.37818	5.99299	0.000299931	0.0034567	0.000799671	COL23A1
ILMN_1760683	0.586911	15.1685	4.34071	0.00235542	0.0154082	-2.2258	SFRS9
ILMN_1776216	0.58656	13.0379	3.36561	0.0095513	0.0446473	-3.71191	TMEM32
ILMN_1691884	-0.954551	11.3375	-2.78854	0.0231323	0.0887714	-4.62979	STC2
ILMN_1711023	0.586191	12.375	5.49368	0.000537203	0.00526296	-0.631694	CDK5RAP1
ILMN_1725692	0.585754	9.00855	4.64646	0.00156205	0.011394	-1.78473	SLC25A30
ILMN_1809488	0.585085	13.6659	3.81319	0.0049409	0.0269649	-3.01616	SPCS2
ILMN_2121282	0.584865	12.448	6.29397	0.000214361	0.00273484	0.365929	MRPS18B
ILMN_1716093	0.584652	13.4111	3.30037	0.0105372	0.0482146	-3.81485	KRT10
ILMN_2325978	0.584396	11.7921	4.19927	0.00286159	0.017794	-2.43418	HDGF2
ILMN_2145280	0.584253	8.74723	4.91316	0.001104	0.00879372	-1.41077	DEF6
ILMN_1780334	0.583239	7.97531	5.36004	0.00063145	0.00590801	-0.806812	KCNJ2
ILMN_1728071	0.582902	11.1726	4.66227	0.0015298	0.0111949	-1.76228	KRAS
ILMN_1730945	0.582803	8.45543	6.33091	0.000205863	0.00266562	0.409922	C19orf4
ILMN_1737416	0.582304	8.94467	5.66308	0.000439196	0.00453925	-0.413274	PGBD3
ILMN_1671621	0.582111	13.1892	4.751	0.00136168	0.0103095	-1.63694	PCMT1
ILMN_2283196	0.581799	8.92116	5.53372	0.000512047	0.00507989	-0.579709	ZSWIM3
ILMN_1728699	0.581633	9.87242	3.65797	0.00619102	0.0320658	-3.25515	SPTY2D1
ILMN_1790891	0.581223	14.3881	3.27211	0.0109969	0.0498328	-3.85953	CKAP4
ILMN_2402806	0.581222	13.1145	4.12397	0.00317782	0.0193024	-2.54619	TRPC4AP
ILMN_1737947	0.581051	14.4323	5.19158	0.000776898	0.00681757	-1.03115	LSM5
ILMN_1721910	0.580899	8.01058	6.21543	0.000233745	0.00290818	0.271789	Septin 8
ILMN_1800311	0.580408	11.3932	5.5728	0.000488735	0.00490704	-0.529188	HSF2
ILMN_1811515	0.579041	7.86773	4.96928	0.0010276	0.00832635	-1.33336	DLG3
ILMN_1651712	0.578688	8.12233	5.98648	0.000302154	0.00347753	-0.00722039	RBM11
ILMN_1699365	0.578632	8.40635	4.74911	0.00136506	0.0103196	-1.63961	SLC30A6
ILMN_1652505	0.577908	12.0949	3.38834	0.00923121	0.0434114	-3.67614	APEX2
ILMN_1653828	0.577622	12.1251	5.36469	0.000627885	0.00588341	-0.800681	CHFR
ILMN_1779404	0.577375	14.4947	4.85108	0.00119578	0.00935177	-1.49691	PUF60
ILMN_1750160	0.575385	11.0484	4.57785	0.00171083	0.0121349	-1.88258	FASTKD3
ILMN_1690241	0.574839	8.81065	4.76106	0.00134393	0.0102058	-1.6228	BATF2
ILMN_2124471	0.574707	9.39838	5.95564	0.000312945	0.0035556	-0.0453423	SLC36A1
ILMN_1672807	0.574353	9.45302	4.45428	0.0020189	0.0136541	-2.06045	CA5B
ILMN_1760412	0.57412	9.04897	3.90082	0.00435664	0.0245398	-2.88245	SHISA2
ILMN_1676302	0.573938	10.067	3.44288	0.00850815	0.0408349	-3.59044	FAM113A
ILMN_1764964	0.573702	13.9512	5.06856	0.00090615	0.00764259	-1.19752	IFNGR2
ILMN_2048507	0.573286	8.45815	5.65323	0.000444325	0.00457396	-0.425869	KLF3
ILMN_1771962	0.573067	8.7038	6.14727	0.000252137	0.00306155	0.189442	GLI3
ILMN_1696339	0.572747	12.643	3.87957	0.00449116	0.0251319	-2.91478	ZIC2
ILMN_2186061	0.572577	11.9169	5.30281	0.000677225	0.00620999	-0.882583	PFKFB3
ILMN_1672042	0.572384	10.4561	4.75039	0.00136278	0.0103147	-1.6378	DOLPP1
ILMN_1776052	0.571937	14.6941	4.80545	0.00126853	0.00977537	-1.56058	LOC148915
ILMN_2181593	0.57192	14.2237	4.81311	0.00125598	0.00971088	-1.54986	MAGEA1
ILMN_1740171	0.571116	12.0656	4.29096	0.00252149	0.016208	-2.29878	DUSP11
ILMN_1696133	0.570839	10.3321	5.326	0.000658257	0.0061021	-0.85183	SELI
ILMN_1788213	0.570729	9.70765	6.14878	0.000251713	0.00305935	0.191273	FRAT2
ILMN_1684563	0.570345	11.1985	3.27396	0.0109661	0.0497531	-3.8566	SPIN4
ILMN_1698478	0.57019	11.1805	5.77666	0.000384537	0.00412035	-0.269051	SNAPC2
ILMN_2209748	0.570029	12.3068	3.42351	0.00875773	0.0417187	-3.62084	DERL1
ILMN_1708798	0.569838	9.7458	5.07239	0.000901794	0.0076135	-1.19231	EAF2
ILMN_1772540	0.569632	10.9478	3.50546	0.00775161	0.0378305	-3.49244	ATMIN
ILMN_1695386	0.569153	13.2423	4.08159	0.0033722	0.0201667	-2.60957	RAD51C
ILMN_1655485	0.568815	10.5849	5.78126	0.000382486	0.00411063	-0.263247	C1orf124
ILMN_1757336	0.568658	9.75085	4.78386	0.00130462	0.00998263	-1.59081	LRCH3
ILMN_1686454	0.568616	9.28037	6.00157	0.000297027	0.00343581	0.0113734	TIFA
ILMN_1682968	0.568585	8.36363	4.26772	0.00260337	0.0165818	-2.333	LOC648196
ILMN_1715703	0.568371	8.94432	4.23379	0.00272807	0.0171332	-2.38307	DALRD3
ILMN_1759325	0.568255	11.2081	3.40659	0.00898223	0.0425342	-3.64743	LOC283951
ILMN_1777906	0.56796	13.658	5.03583	0.00094437	0.0078412	-1.24215	RPRC1
ILMN_1691731	0.567859	10.9744	3.47634	0.00809435	0.0391627	-3.53799	PARP14
ILMN_1741971	0.567384	8.46412	4.40216	0.0021664	0.0144574	-2.13611	KIAA1161
ILMN_1788250	0.567199	11.2567	4.77128	0.00132616	0.0100983	-1.60846	LDOC1
ILMN_2193706	0.567176	8.42166	4.72855	0.00140223	0.0105028	-1.66855	HRK
ILMN_1773940	0.567054	9.86057	4.02935	0.00362949	0.0213551	-2.688	GPR161
ILMN_1810037	0.566827	8.53364	5.06233	0.000913291	0.00767471	-1.206	RUSC2
ILMN_1662359	0.566767	10.0495	5.99879	0.000297962	0.00344131	0.00795661	HIST1H4K
ILMN_1774091	0.566745	11.0311	5.24146	0.000730353	0.0065578	-0.964318	FECH
ILMN_1674694	0.566519	9.3073	5.42259	0.000585264	0.00560435	-0.724542	LOC643918
ILMN_2412475	0.566307	8.58814	3.56986	0.00704695	0.0352544	-3.39196	ARHGAP8
ILMN_2227757	0.56623	7.88557	5.22283	0.000747367	0.00665122	-0.989232	PCDHB2
ILMN_2119774	0.566089	10.9104	5.25208	0.000720836	0.00650718	-0.950126	CYP2R1
ILMN_1805645	0.565082	8.49532	5.10162	0.000869256	0.00741092	-1.1526	TMTC2
ILMN_1656134	0.564437	12.4914	3.91035	0.00429771	0.0242653	-2.86796	CNOT7
ILMN_1694126	0.564192	10.1494	5.17986	0.000788299	0.00689752	-1.04691	KIF24
ILMN_1756935	0.563866	10.3206	3.53947	0.00737056	0.0364744	-3.43931	OSBPL6
ILMN_1692790	0.563649	10.9782	5.94729	0.000315937	0.00357886	-0.0556785	ITGB3BP
ILMN_1740861	0.562911	10.7824	5.12724	0.000841791	0.0072452	-1.1179	DTWD1
ILMN_2136089	0.562724	8.90841	4.19523	0.00287766	0.0178851	-2.44017	MTE
ILMN_1734288	0.562598	9.13712	3.91123	0.00429228	0.0242473	-2.86662	DUSP18
ILMN_2140207	0.562562	9.29444	5.89491	0.000335446	0.00374922	-0.12076	ATPBD4
ILMN_1672656	0.562439	7.84351	4.85584	0.00118845	0.00930891	-1.49028	LOC645733
ILMN_1766245	0.562257	11.765	5.23233	0.00073864	0.0065969	-0.976526	SUPT4H1
ILMN_1806037	0.936653	12.9885	3.19456	0.0123701	0.0545617	-3.98242	TK1
ILMN_1716265	0.562089	8.60747	3.82403	0.00486426	0.0266449	-2.99956	PGM2L1
ILMN_1712352	0.561394	9.31747	4.37528	0.00224698	0.0148727	-2.17527	DOCK3
ILMN_1776724	0.561027	10.4268	3.78114	0.00517503	0.0279037	-3.06528	LYPD6
ILMN_1729791	0.559848	8.52588	6.54645	0.000163106	0.00225101	0.663208	LOC650339
ILMN_1689162	0.559488	9.75436	5.08013	0.000893052	0.00755745	-1.18179	ACTR8
ILMN_2167922	0.558902	14.9909	4.69654	0.00146235	0.0108301	-1.71375	TRMT5
ILMN_1652209	0.558762	8.41227	5.78703	0.000379932	0.00410245	-0.255973	LOC731432
ILMN_1714445	0.558089	8.09328	4.74748	0.00136796	0.0103322	-1.64189	SLC6A9
ILMN_1786015	0.557655	10.98	4.27079	0.0025924	0.0165245	-2.32848	CTCF
ILMN_2050654	0.557328	9.98337	4.23653	0.00271777	0.0170856	-2.37902	SAV1
ILMN_1669635	0.557264	13.5028	4.15302	0.00305159	0.0187165	-2.50289	NUP85
ILMN_2101920	0.556592	12.3295	5.76679	0.00038898	0.00415203	-0.281519	HNRPH1
ILMN_2098297	0.556581	9.17913	3.31109	0.0103681	0.0476267	-3.79791	FLJ10324
ILMN_1797310	0.556521	13.8295	4.11911	0.00319952	0.019413	-2.55346	ATP6V1D
ILMN_1666409	0.556334	15.0688	5.6577	0.00044199	0.00455869	-0.420154	PSMB6
ILMN_1722811	0.556149	12.2984	3.65294	0.00623679	0.0322266	-3.26294	CDKN1B
ILMN_1689446	0.55598	13.6722	4.36397	0.00228186	0.0150522	-2.19179	EIF3G
ILMN_1723895	0.555949	12.0613	4.15427	0.00304625	0.0186883	-2.50102	GTF3C5
ILMN_1686679	0.555935	7.89129	5.71691	0.000412297	0.00432929	-0.344702	ZNF462
ILMN_2121068	0.555885	10.6608	5.65746	0.000442116	0.00455869	-0.420464	ADAM17
ILMN_2108357	0.932716	12.6477	2.8957	0.0195817	0.0779767	-4.4586	RPL39L
ILMN_2154101	0.555125	10.3624	5.38219	0.000614656	0.0058005	-0.777618	UPRT
ILMN_1680770	0.554805	12.2941	3.37197	0.0094606	0.0443404	-3.7019	UBQLN2
ILMN_1700811	0.554796	10.3796	6.09391	0.000267649	0.00320199	0.124548	UBFD1
ILMN_1745421	0.55462	11.3736	4.29934	0.00249267	0.0160792	-2.28647	ZMAT5
ILMN_2163206	0.554477	7.90617	6.36661	0.000198	0.00259588	0.452281	CCDC110
ILMN_2289093	0.554098	10.3751	4.6917	0.00147167	0.0108868	-1.72059	KIAA1618
ILMN_1750511	0.553763	12.3489	5.71321	0.000414087	0.00434265	-0.349402	NT5C3L
ILMN_1689097	0.553165	14.8738	3.79333	0.00508458	0.0275111	-3.04658	NAT5
ILMN_1738450	0.553145	15.785	3.7252	0.00561252	0.0296775	-3.15131	GAGE5
ILMN_1671292	0.553056	8.95105	5.95539	0.000313035	0.0035556	-0.0456549	LOC390705
ILMN_1731194	0.551933	12.9303	3.89476	0.00439454	0.0247122	-2.89166	STRAP
ILMN_1671603	0.551603	12.2015	4.4116	0.00213883	0.0143	-2.12237	MED30
ILMN_1659285	0.551541	13.2745	4.06695	0.00344226	0.0205033	-2.63151	PSMG1
ILMN_1723145	0.550432	8.04717	4.21003	0.00281923	0.0175654	-2.41823	TMEM121
ILMN_1712257	0.550334	9.13294	4.56437	0.0017418	0.0122901	-1.90187	PPP2R3B
ILMN_1783621	0.550297	7.93535	5.19191	0.000776581	0.00681757	-1.03071	CMPK2
ILMN_1704571	0.550111	11.447	4.84671	0.00120254	0.00938714	-1.50299	FAM53B
ILMN_2288070	0.550109	10.3274	6.01107	0.000293846	0.00341314	0.023072	FTO
ILMN_1685930	0.54985	10.0479	4.66602	0.00152227	0.0111593	-1.75697	DPH4
ILMN_1774604	0.549688	12.3358	4.09181	0.00332417	0.0199648	-2.59426	PNKD
ILMN_2206716	0.549638	15.292	3.81011	0.0049629	0.0270497	-3.02087	JTB
ILMN_2210837	0.549557	12.9598	4.25957	0.00263273	0.0167096	-2.345	CDC26
ILMN_1796738	0.548902	11.147	3.60257	0.00671536	0.0340835	-3.34107	SPAST
ILMN_2157421	0.548685	12.797	3.51432	0.00765033	0.0374791	-3.47858	STUB1
ILMN_1803953	0.548084	11.8881	4.78547	0.00130188	0.00996772	-1.58855	LOC388789
ILMN_1682727	0.547902	10.2225	4.97894	0.00101503	0.00824772	-1.32007	JAZF1
ILMN_1732060	0.547896	12.9295	5.68905	0.000425988	0.00443419	-0.380147	ARHGAP1
ILMN_2181125	0.547796	10.3372	4.41716	0.00212279	0.014204	-2.11429	NAPB
ILMN_1733875	0.546813	11.7762	5.91854	0.000326485	0.00367354	-0.0913521	RUNDC1
ILMN_1652888	0.546744	8.18361	5.10523	0.000865323	0.00738239	-1.1477	C8orf30A
ILMN_1802819	0.546449	11.5507	3.72309	0.00562972	0.0297375	-3.15455	DEPDC1
ILMN_1803853	0.546393	14.8704	4.69567	0.00146401	0.0108333	-1.71497	NOL7
ILMN_1654370	0.546127	8.48451	5.54824	0.000503248	0.00501802	-0.560918	TESK2
ILMN_1743836	0.545656	9.00352	6.15871	0.000248941	0.00304193	0.20331	MXRA7
ILMN_1714349	0.545202	11.4007	6.00318	0.000296485	0.00343271	0.0133549	GLCE
ILMN_1773017	0.544632	8.28517	4.90691	0.00111288	0.0088325	-1.41941	C14orf73
ILMN_2155228	0.544291	11.3744	5.08769	0.000884599	0.00750864	-1.17151	CRLF3
ILMN_2198515	0.543694	9.27748	5.62426	0.00045979	0.00469375	-0.462982	ARRDC3
ILMN_1696654	0.543561	8.59427	3.52854	0.00749084	0.036919	-3.45638	IFIT5
ILMN_2375973	0.543464	10.3625	3.64865	0.00627605	0.0323962	-3.26958	ALKBH1
ILMN_2124816	0.542383	9.40745	4.67846	0.00149752	0.0110326	-1.73933	ZNF34
ILMN_1671932	0.542249	13.4361	3.44142	0.00852667	0.0409082	-3.59273	SAMM50
ILMN_2078466	0.541645	8.83524	6.0892	0.000269066	0.00321436	0.118807	DZIP1L
ILMN_2117987	0.541511	13.7305	5.20773	0.00076148	0.00673868	-1.00947	TFDP1
ILMN_1727618	0.541447	10.8314	3.49071	0.00792326	0.0384903	-3.5155	C8orf38
ILMN_1695604	0.541261	9.46829	4.37761	0.00223987	0.0148375	-2.17188	DCBLD1
ILMN_1780298	0.541179	10.6552	3.59244	0.00681622	0.0344798	-3.35682	FAM86A
ILMN_1688730	0.541139	8.46135	6.04885	0.000281565	0.00331178	0.069461	DNAJC18
ILMN_1701966	0.540789	7.89697	5.57641	0.00048664	0.00489148	-0.524531	LOC286467
ILMN_1706687	0.540712	12.7612	4.63811	0.0015794	0.0114712	-1.79661	KLHL5
ILMN_1738558	0.540119	10.2979	3.64429	0.00631632	0.0325373	-3.27634	RGS20
ILMN_1782377	0.540041	11.2372	4.93703	0.00107077	0.00860678	-1.37779	LOC440354
ILMN_1665871	0.539659	10.6126	5.09985	0.000871188	0.00741985	-1.155	ANGEL1
ILMN_1801236	0.539617	9.01172	4.84985	0.00119768	0.00936081	-1.49862	SPG20
ILMN_1692664	0.539014	11.6366	4.09832	0.003294	0.0198595	-2.58453	PRR5
ILMN_1694174	0.53884	11.3018	5.98163	0.000303824	0.00348877	-0.0132085	TRIM68
ILMN_1786197	0.538652	7.94574	5.00136	0.000986522	0.00809142	-1.28932	NR2F1
ILMN_1687768	0.538532	12.6913	4.11323	0.00322595	0.0195241	-2.56224	NCOA7
ILMN_1805448	0.538084	13.4694	4.08475	0.00335725	0.0200964	-2.60483	EPB41L2
ILMN_1796762	0.53773	11.5294	5.12733	0.000841697	0.0072452	-1.11778	CCDC102A
ILMN_1683595	0.537109	9.87122	5.26672	0.000707947	0.00641846	-0.9306	MBD1
ILMN_1672660	0.53672	12.1805	4.47049	0.00197527	0.0134818	-2.037	MBP
ILMN_2357770	0.919101	12.509	1.99734	0.0801015	0.227895	-5.86847	TCEA1
ILMN_1807093	0.535931	8.39676	3.88979	0.0044259	0.0248219	-2.89922	FLJ45248
ILMN_1773407	0.535715	11.2017	4.09353	0.00331619	0.0199407	-2.5917	C16orf72
ILMN_1759252	0.535264	14.4233	4.00366	0.00376372	0.0219278	-2.72671	ADD1
ILMN_1769705	0.534473	12.9468	3.85922	0.00462418	0.0256424	-2.9458	LOC440093
ILMN_1682428	0.533954	13.2332	3.27364	0.0109714	0.0497531	-3.8571	C1orf59
ILMN_1796339	0.533217	10.3291	4.41735	0.00212224	0.014204	-2.11402	PLEKHA2
ILMN_2052598	0.533054	13.0437	4.06506	0.00345145	0.0205345	-2.63436	ARMC10
ILMN_1696038	0.532875	8.24588	4.33408	0.00237685	0.015496	-2.2355	LOC150051
ILMN_1739054	0.532205	8.69942	3.51509	0.00764169	0.0374551	-3.47739	CCDC121
ILMN_1779890	0.531798	7.90732	4.84796	0.00120061	0.00938075	-1.50125	OTOA
ILMN_2400219	0.531763	11.1526	5.58037	0.00048435	0.00487821	-0.519417	SRI
ILMN_1689318	0.531652	13.306	3.81783	0.00490795	0.0268258	-3.00905	NUAK1
ILMN_1685616	0.531348	8.88084	3.99098	0.0038319	0.0222546	-2.74584	EFNA5
ILMN_1792497	0.531195	9.25752	3.8278	0.00483796	0.0265528	-2.9938	HRB
ILMN_1709800	0.531093	8.57254	3.54223	0.00734054	0.036376	-3.43501	POMZP3
ILMN_2094952	0.530648	11.1862	4.06858	0.00343437	0.0204752	-2.62907	NUAK2
ILMN_1685916	0.530168	12.4894	3.61748	0.00656971	0.0335296	-3.31791	KIF2C
ILMN_1779934	0.529744	8.79408	4.1453	0.0030846	0.0188684	-2.51439	CDH23
ILMN_1811480	0.529512	10.9546	3.83581	0.00478247	0.0262884	-2.98155	ADPRHL2
ILMN_1795026	0.529424	8.77737	3.73219	0.00555572	0.0294452	-3.14053	C1orf2
ILMN_2112599	0.529376	12.302	4.17936	0.00294178	0.0182072	-2.46373	C16orf80
ILMN_1713266	0.529342	8.13851	4.5518	0.00177126	0.012435	-1.91989	FAM46C
ILMN_1804306	0.911022	9.5056	3.244	0.0114752	0.051444	-3.90402	LYPLA2P1
ILMN_1759915	0.529056	14.101	4.71204	0.00143289	0.0106737	-1.69184	ARPC1A
ILMN_1758750	0.528608	11.4154	3.53414	0.00742894	0.0366836	-3.44763	EARS2
ILMN_1690703	0.527925	8.23891	4.4934	0.00191533	0.0131488	-2.00391	C21orf34
ILMN_1707551	0.52758	9.50498	3.58548	0.00688647	0.0347232	-3.36764	AFMID
ILMN_2049642	0.527356	14.3736	3.58714	0.00686962	0.0346744	-3.36506	RPA1
ILMN_1715203	0.527063	7.93028	6.21517	0.000233812	0.00290818	0.271478	DNAH7
ILMN_1725852	0.527033	9.35828	5.5328	0.000512608	0.00508345	-0.580896	S100A2
ILMN_1750785	0.526857	9.01314	3.41004	0.00893595	0.0423788	-3.642	SYTL1
ILMN_1766110	0.526836	8.44698	3.78772	0.00512603	0.0276929	-3.05519	PHF6
ILMN_1798311	0.525962	8.4286	4.24633	0.00268125	0.0169228	-2.36455	MBTPS2
ILMN_1726359	0.525786	12.0521	4.10117	0.00328088	0.0197946	-2.58027	NECAP1
ILMN_1804351	0.525668	9.70434	4.2286	0.0027477	0.0172306	-2.39074	FZD7
ILMN_1764398	-0.908569	9.58722	-2.96755	0.0175209	0.0716178	-4.34386	TUBE1
ILMN_1746871	0.525303	8.17008	4.59561	0.00167089	0.0119326	-1.85718	TNRC6C
ILMN_1751598	-0.90839	9.20286	-2.68938	0.0270079	0.0998665	-4.78807	SESN2
ILMN_1753608	0.524763	12.7003	3.73935	0.00549822	0.0292328	-3.12951	TMEM131
ILMN_1658083	0.524727	9.01407	5.71152	0.00041491	0.00434946	-0.351556	ABT1
ILMN_1657701	-0.90755	10.3208	-2.98463	0.0170649	0.07013	-4.3166	TMEM137
ILMN_1673757	0.524162	8.37144	3.39854	0.00909116	0.0429288	-3.66009	CASP8
ILMN_1753440	0.52383	10.7786	3.91118	0.00429259	0.0242473	-2.8667	C4orf30
ILMN_1737141	0.523787	7.74465	5.25088	0.000721906	0.0065075	-0.95173	LOC654163
ILMN_1706841	0.906443	13.6854	2.6825	0.0273002	0.100621	-4.79904	PGAM4
ILMN_1808999	0.523655	9.97683	4.05051	0.00352285	0.020825	-2.6562	ARHGEF19
ILMN_1777397	0.523481	15.2744	5.32512	0.00065896	0.00610412	-0.852986	MSX1
ILMN_1661022	0.523074	7.8255	4.17812	0.00294684	0.0182295	-2.46556	FAM26A
ILMN_1777565	0.522951	10.6029	4.55415	0.00176572	0.0124123	-1.91653	TAP2
ILMN_1753950	0.522666	8.85926	4.45691	0.00201176	0.0136176	-2.05664	ZNF326
[truncated: 23,161 more rows]
