# Supplementary material for: MSLN Correlates With Immune Infiltration and Chemoresistance as a Prognostic Biomarker in Ovarian Cancer
Source: Front Oncol. 2022 May 25;12:830570. doi: 10.3389/fonc.2022.830570 (PMC9174524; doi:10.3389/fonc.2022.830570)
Supplement: Supplementary file 18 [file Table_15.xlsx]

## Sheet: sheet1
Supplemental Table 15 Differentially expressed genes negatively associated with cisplatin resistance.
id	logFC	AveExpr	t	P.Value	adj.P.Val	B	Gene.Symbol
ILMN_1700268	6.20668	11.103	28.7215	1.63e-07	0.00034142	7.71486	QPRT
ILMN_1741430	5.51537	10.7045	54.8328	3.77e-09	9.49e-05	9.41108	MAGEA10
ILMN_2353161	5.21963	10.8678	16.938	3.45e-06	0.00147248	5.35701	MSLN
ILMN_2359945	4.63886	11.171	18.7445	1.92e-06	0.00115259	5.86812	CES1
ILMN_1677038	4.63343	9.9282	41.3882	1.94e-08	0.00014368	8.83343	FLJ21986
ILMN_2317446	4.555	9.90831	14.4191	8.66e-06	0.00275792	4.50134	CXorf48
ILMN_1657234	4.33318	11.0925	12.4795	1.97e-05	0.00440452	3.69761	CCL20
ILMN_1679051	4.03487	9.6816	7.077	0.000448612	0.0302222	0.401627	PTPRR
ILMN_1801710	3.89789	10.6696	36.094	4.31e-08	0.000155042	8.46591	APBB1IP
ILMN_2058782	3.80282	11.4664	9.93688	7.07e-05	0.00940779	2.38539	IFI27
ILMN_2364521	3.57333	9.90219	7.66543	0.000292718	0.0231588	0.866297	AXL
ILMN_1686679	3.55633	9.39148	12.1202	2.32e-05	0.00470978	3.53188	ZNF462
ILMN_2184373	3.55225	11.0406	7.95403	0.000239795	0.0203817	1.08227	IL8
ILMN_1800225	3.53832	10.768	18.4069	2.14e-06	0.00122157	5.77821	PPARG
ILMN_1792748	3.51209	13.6169	14.5632	8.18e-06	0.00267355	4.55552	CPS1
ILMN_2198878	3.40022	10.4835	29.2743	1.46e-07	0.000333423	7.78417	INPP4B
ILMN_1671076	3.36609	9.24533	13.7045	1.16e-05	0.00326675	4.22187	BAI3
ILMN_1679838	3.3635	12.8837	9.641	8.36e-05	0.0105286	2.20886	WBP5
ILMN_2304512	3.32599	9.88432	15.0517	6.78e-06	0.00233636	4.73417	SAA1
ILMN_1657039	3.15019	9.64399	22.0519	7.53e-07	0.000709429	6.63426	FILIP1
ILMN_1779182	3.12418	10.8994	28.0597	1.86e-07	0.000360842	7.62847	TMEM98
ILMN_1807894	3.0937	10.4457	8.20807	0.000202205	0.0180248	1.26629	SLC7A8
ILMN_1678143	3.08262	9.11175	7.57855	0.000311215	0.0240919	0.799794	ARHGDIB
ILMN_1801205	3.07428	9.42339	8.43053	0.000174805	0.016786	1.42296	GPNMB
ILMN_1656194	3.01234	9.79305	20.0182	1.32e-06	0.00106898	6.18651	TSPAN10
ILMN_1680965	2.97907	9.7058	10.3526	5.63e-05	0.00829006	2.62409	LOC728454
ILMN_1792506	2.97489	9.15186	18.046	2.39e-06	0.00123628	5.67936	PLA1A
ILMN_2048043	2.95554	9.62161	19.0704	1.74e-06	0.00115259	5.95265	DEFB4
ILMN_1713182	2.89485	9.28119	12.2653	2.17e-05	0.00451279	3.59949	LOC653879
ILMN_1724066	2.87334	10.1838	6.73093	0.000584694	0.0358687	0.111944	PLCB2
ILMN_1729216	2.81624	10.7608	11.9248	2.54e-05	0.00496233	3.43925	CRYAB
ILMN_1716264	2.79413	9.11865	7.33231	0.000371452	0.026625	0.6074	ANKRD1
ILMN_2400759	2.78058	9.69586	7.06308	0.000453326	0.030333	0.390215	CPVL
ILMN_1751276	2.7213	9.10912	22.011	7.61e-07	0.000709429	6.6259	BDNF
ILMN_1715508	2.69722	11.1338	4.98766	0.00267827	0.0866979	-1.56355	NNMT
ILMN_1713124	2.65481	12.3817	13.4327	1.3e-05	0.00350709	4.11069	AKR1C3
ILMN_1739238	2.63548	11.1666	7.62073	0.000302071	0.0234768	0.832169	L1CAM
ILMN_1723035	2.60675	9.32944	11.7388	2.78e-05	0.00521959	3.34943	OLR1
ILMN_1759513	2.51413	10.3575	5.73966	0.00133216	0.0579858	-0.793117	RND3
ILMN_1748928	2.48026	9.02504	2.60147	0.0415848	0.405704	-4.5477	LOC650024
ILMN_1811238	2.46413	9.02407	6.08244	0.00099051	0.0483594	-0.466778	ALPK2
ILMN_1808707	2.45301	13.0798	7.15877	0.000422045	0.0292513	0.468242	FSCN1
ILMN_1779558	2.43694	10.3377	6.07005	0.00100095	0.0486156	-0.478313	GAS6
ILMN_1667314	2.37317	8.76617	18.4745	2.09e-06	0.00122157	5.79641	T1560
ILMN_2368530	2.35938	11.5765	12.8635	1.66e-05	0.00408852	3.8685	IL32
ILMN_1713934	2.35738	11.465	2.49718	0.0477644	0.432439	-4.69326	LITAF
ILMN_1713829	2.34995	8.83019	6.45515	0.000727895	0.0399893	-0.128232	PTGES
ILMN_1740555	2.32654	9.34301	10.5094	5.17e-05	0.00793496	2.71146	SNAP25
ILMN_1741768	2.29805	9.72999	3.99502	0.0075581	0.153846	-2.70611	TMPRSS3
ILMN_1892403	2.25083	11.6059	3.90021	0.00840881	0.164636	-2.82307	SNORD13
ILMN_1789361	2.21789	8.67625	7.11014	0.00043762	0.0298919	0.428704	PKD2L1
ILMN_1654946	2.21679	9.70119	9.5411	8.85e-05	0.0108667	2.14795	ZSCAN18
ILMN_1760990	2.21305	9.2565	17.3271	3.02e-06	0.00138359	5.47356	SH3GL3
ILMN_2384745	2.19499	9.27356	14.0155	1.02e-05	0.00301341	4.34575	PSG4
ILMN_2139761	2.18562	12.6193	6.01027	0.00105315	0.0498873	-0.534263	LIMCH1
ILMN_1682775	2.17389	11.3275	3.20466	0.0191851	0.270897	-3.72131	EDN1
ILMN_1813490	2.17158	9.97969	3.84148	0.00898936	0.171857	-2.89621	FSD1
ILMN_1700024	2.17065	9.09204	10.8108	4.42e-05	0.00707624	2.87538	UST
ILMN_1700547	2.15431	8.63087	19.6854	1.45e-06	0.0010924	6.10635	CHST9
ILMN_1784706	2.14111	9.28398	3.67718	0.0108659	0.194297	-3.10355	GABRE
ILMN_1720048	2.13027	8.55874	8.31252	0.000188763	0.0172091	1.34036	CCL2
ILMN_1800659	2.11122	12.2693	2.47271	0.0493514	0.437811	-4.72747	PGM1
ILMN_1730454	2.08805	12.2951	6.27156	0.000845666	0.04414	-0.292934	FOLR3
ILMN_1760062	2.04314	9.5348	5.64998	0.00144269	0.0606409	-0.880977	IFI44
ILMN_1762260	1.95533	8.71485	8.36096	0.000182883	0.0169784	1.37441	C3
ILMN_1657145	1.95388	8.8967	10.3674	5.58e-05	0.00829006	2.63242	MEOX1
ILMN_1802653	1.95135	8.71853	12.894	1.64e-05	0.00407386	3.88183	EBI3
ILMN_1797950	1.94875	10.3731	9.61389	8.49e-05	0.0105559	2.19239	EXTL2
ILMN_1714223	1.94555	10.0451	4.50617	0.00435277	0.113706	-2.09919	LETM2
ILMN_1798472	1.91788	9.56975	4.32973	0.0052432	0.1271	-2.30418	LOC550112
ILMN_1676278	1.90277	9.08873	7.10026	0.000440862	0.0298966	0.420647	ABCC2
ILMN_1775042	1.89976	8.60031	16.2466	4.38e-06	0.00180521	5.14026	WDR69
ILMN_2235851	1.89053	9.75992	12.7676	1.73e-05	0.00418299	3.82644	LINCR
ILMN_2237428	1.86561	10.2857	3.56053	0.0124631	0.210301	-3.25316	SCD5
ILMN_1738989	1.85855	10.9441	7.67317	0.000291133	0.023106	0.872189	GOLSYN
ILMN_1682034	1.85597	9.33439	6.0395	0.00102724	0.0494157	-0.506849	HEY2
ILMN_2201678	1.85543	11.717	4.62046	0.00386761	0.107282	-1.96893	FSTL1
ILMN_1672783	1.83821	9.31425	12.7977	1.71e-05	0.00416808	3.8397	CT45-4
ILMN_1716957	1.82257	10.1085	5.0357	0.00255599	0.0848227	-1.51198	C1QL1
ILMN_1801616	1.81883	10.3703	3.61427	0.0116969	0.202674	-3.18398	EMP1
ILMN_1658483	1.80353	9.75399	2.51216	0.0468196	0.42912	-4.67233	IL1A
ILMN_2371055	1.78917	12.2072	7.10602	0.000438969	0.0298919	0.425343	EFNA1
ILMN_1705814	1.78797	12.9267	7.74887	0.000276139	0.0223389	0.929515	KRT80
ILMN_1656373	1.78451	9.71969	15.4246	5.89e-06	0.0021178	4.86544	BNC2
ILMN_1768202	1.75741	9.70115	4.32583	0.00526509	0.12737	-2.30877	ANKRD24
ILMN_2146418	1.74771	9.9525	5.61216	0.00149242	0.0618579	-0.918343	CRIM1
ILMN_1792455	1.73708	9.69926	7.45404	0.000340135	0.0252432	0.703239	TMEM158
ILMN_1738742	1.72823	9.05838	10.623	4.87e-05	0.00765894	2.77386	PLAT
ILMN_1770410	1.72581	9.94534	4.08894	0.00680945	0.144817	-2.5916	LOC554223
ILMN_1653711	1.71438	12.0699	2.81488	0.0314482	0.35149	-4.25165	FZD2
ILMN_1652065	1.69564	9.2562	11.2742	3.49e-05	0.00609653	3.1177	KCNMB1
ILMN_1852022	1.69335	9.07102	5.71492	0.00136165	0.0584257	-0.817251	KIAA1881
ILMN_1661299	1.69102	10.7962	3.10232	0.0217964	0.2903	-3.85895	TLE6
ILMN_2285713	1.68487	12.0812	2.54083	0.045067	0.421947	-4.6323	TDP1
ILMN_1752755	1.68339	11.4999	3.08176	0.0223668	0.29309	-3.88676	VWF
ILMN_1682636	1.68252	10.5014	11.1926	3.63e-05	0.00626347	3.07586	CXCL2
ILMN_2144426	1.68196	10.5657	4.64273	0.00378037	0.106513	-1.94377	HIST2H2AA3
ILMN_1776151	1.67974	8.47122	4.72658	0.00347135	0.100966	-1.84973	OLFML1
ILMN_1781626	1.66535	9.52375	6.48881	0.00070841	0.0393441	-0.0984552	C1S
ILMN_1746013	1.65475	8.6343	7.79167	0.000268059	0.0220693	0.961692	SPOCK1
ILMN_1674063	1.63376	8.57981	4.24184	0.00576234	0.133915	-2.40807	OAS2
ILMN_1758888	1.63053	10.4358	3.41106	0.0149032	0.234637	-3.4477	PADI3
ILMN_1759676	1.62899	8.73315	6.64076	0.000627609	0.0372406	0.0343499	HOXC13
ILMN_1712914	1.62198	11.0593	3.37202	0.0156246	0.241513	-3.49902	SEMA6B
ILMN_1663092	1.61569	11.7629	3.69207	0.0106789	0.193056	-3.08458	CITED2
ILMN_1748206	1.61484	10.5242	5.11561	0.0023664	0.081515	-1.42693	C20orf160
ILMN_1794612	1.60224	8.64801	4.21667	0.00592149	0.135646	-2.43803	UBA7
ILMN_1712707	1.59321	11.8236	3.71569	0.0103898	0.189968	-3.05459	ABHD8
ILMN_2410523	1.58838	9.39731	8.08245	0.000219866	0.019207	1.17599	DDR2
ILMN_2376108	1.58609	8.89536	2.48385	0.0486221	0.435023	-4.71189	PSMB9
ILMN_1796734	1.58021	8.38821	3.04934	0.0232995	0.299078	-3.9307	SPARC
ILMN_1693192	1.56181	11.008	7.38105	0.000358529	0.0259949	0.645945	PI3
ILMN_1773427	1.55928	11.7641	9.01853	0.000120822	0.0134458	1.81815	KANK1
ILMN_1685312	1.55815	8.6993	2.99422	0.024984	0.312257	-4.00566	PSG3
ILMN_2247572	1.55649	8.96443	5.34911	0.00189805	0.0711233	-1.18355	SSX1
ILMN_1674811	1.55383	9.38735	11.6756	2.87e-05	0.00530198	3.31854	OASL
ILMN_1671928	1.55054	9.38774	3.81545	0.0092609	0.17558	-2.92879	PROS1
ILMN_1763455	1.54849	8.3591	12.0745	2.37e-05	0.0047351	3.51035	VSTM1
ILMN_1772537	1.54707	9.34439	3.96466	0.00781954	0.157511	-2.74342	SCTR
ILMN_1711894	1.53303	9.3274	8.82521	0.000136097	0.0140907	1.69114	MYB
ILMN_1739428	1.50516	10.5656	7.43275	0.000345384	0.025408	0.686582	IFIT2
ILMN_2329735	1.50429	8.89584	4.47999	0.0044734	0.114911	-2.12932	ECM1
ILMN_1651429	1.49728	11.4223	6.0792	0.000993229	0.0483594	-0.469794	SELM
ILMN_1803945	1.49706	11.0059	11.004	4e-05	0.00670651	2.97781	HCP5
ILMN_1753101	1.49483	8.23897	4.69164	0.0035965	0.103629	-1.88879	VTCN1
ILMN_2098126	1.48908	10.01	12.0076	2.45e-05	0.00480956	3.47872	CCL5
ILMN_1809842	1.48879	12.368	4.8264	0.00314022	0.0947063	-1.73914	TNNC1
ILMN_1734707	1.48856	11.0242	6.68206	0.000607515	0.0366534	0.0700065	CHST13
ILMN_1654685	1.48838	8.54539	7.26808	0.000389315	0.0273597	0.556241	MCTP1
ILMN_1712461	1.47193	9.83243	5.97033	0.00108977	0.0506795	-0.571891	CBLN1
ILMN_1684554	1.45998	8.98626	4.3806	0.00496699	0.122394	-2.2446	COL16A1
ILMN_1784553	1.45484	8.64405	9.48514	9.15e-05	0.0110644	2.11354	SDC2
ILMN_1755352	1.45099	8.90039	12.3544	2.08e-05	0.00440452	3.64058	TUB
ILMN_2111187	1.4416	10.973	14.6611	7.88e-06	0.00264179	4.59198	ELOVL6
ILMN_1683023	1.42626	11.145	3.40147	0.0150768	0.236482	-3.46028	PDGFC
ILMN_1728106	1.41932	10.0531	3.59355	0.0119859	0.205698	-3.2106	TNF
ILMN_2204545	1.41816	10.1347	2.5542	0.0442736	0.41954	-4.61364	ST3GAL4
ILMN_1751607	1.40999	9.6423	5.32776	0.00193615	0.0715617	-1.20548	FOSB
ILMN_1699651	1.40533	11.9696	3.50412	0.0133277	0.218763	-3.32621	IL6
ILMN_2384122	1.40307	9.49089	5.13474	0.00232341	0.0807385	-1.40669	GPR56
ILMN_1701655	1.39496	12.0109	4.79746	0.00323237	0.0965228	-1.77104	SLC24A6
ILMN_1701789	1.38427	9.67693	4.82729	0.00313742	0.0947063	-1.73815	IFIT3
ILMN_1712095	1.38098	10.228	3.53799	0.0128008	0.213848	-3.28229	FOXO4
ILMN_1686664	1.36704	11.6595	5.71838	0.00135749	0.0583812	-0.813876	MT2A
ILMN_2309615	1.34906	8.81123	4.7969	0.00323418	0.0965228	-1.77166	PSG6
ILMN_2088876	1.34525	8.87051	5.26869	0.00204625	0.0741811	-1.26651	MAGEC2
ILMN_1715809	1.33908	11.8259	3.72874	0.0102336	0.187564	-3.03804	OGFRL1
ILMN_2404688	1.33836	10.279	2.49734	0.047754	0.432439	-4.69303	NUPR1
ILMN_2275098	1.33772	12.0724	2.48311	0.0486699	0.435152	-4.71292	DTX2
ILMN_1673553	1.33126	9.24099	3.32597	0.0165254	0.249708	-3.55982	PTH2
ILMN_1706505	1.33115	10.751	5.3273	0.00193699	0.0715617	-1.20596	COL5A1
ILMN_2344221	1.33017	9.58519	3.43928	0.0144046	0.229953	-3.41073	IGSF5
ILMN_1751785	1.32724	9.49219	4.82545	0.0031432	0.0947063	-1.74018	DMRT2
ILMN_1815719	1.32603	12.9455	6.60575	0.00064524	0.0380178	0.0039817	PLCG2
ILMN_1783676	1.32558	8.929	2.77884	0.0329537	0.360158	-4.30142	CCDC15
ILMN_1775330	1.32318	12.4446	3.31112	0.0168282	0.251213	-3.57949	C15orf52
ILMN_1706521	1.32262	12.7714	4.87059	0.00300518	0.0926845	-1.69064	CSNK1G2
ILMN_2150095	1.31948	8.37372	2.67919	0.0375365	0.385332	-4.43954	CES4
ILMN_1735157	1.31371	8.87378	8.91031	0.000129112	0.0140014	1.7474	GALNT12
ILMN_1702073	1.30315	9.71096	5.34657	0.00190254	0.0711233	-1.18616	ODF2L
ILMN_2188264	1.30278	13.7155	5.37915	0.00184585	0.070045	-1.15278	CYR61
ILMN_2096784	1.30025	8.62301	10.9771	4.05e-05	0.00675415	2.96367	TFAP2C
ILMN_1740900	1.29714	8.57362	3.6918	0.0106823	0.193056	-3.08493	BMP4
ILMN_1757406	1.29277	11.1853	5.43406	0.00175465	0.0684935	-1.09688	HIST1H1C
ILMN_1784661	1.29205	12.0368	10.6095	4.91e-05	0.00766562	2.76649	TMEM2
ILMN_1750563	1.28368	10.4962	4.1324	0.00649157	0.142027	-2.53908	CERCAM
ILMN_1710937	1.2796	9.08376	4.50147	0.00437418	0.113806	-2.1046	IFI16
ILMN_2374340	1.27368	9.75264	2.50331	0.0473754	0.431229	-4.68469	PLAUR
ILMN_1761858	1.27354	11.1869	6.52062	0.000690549	0.0391296	-0.0704393	MID1
ILMN_1712505	1.27097	10.7538	4.15867	0.00630745	0.139691	-2.50746	KDELC1
ILMN_1766650	1.26758	9.49645	9.25574	0.000104721	0.0121414	1.97024	FOXA1
ILMN_1701514	1.26576	10.5244	10.5133	5.16e-05	0.00793496	2.71362	TRAF3IP2
ILMN_1661628	1.25873	8.36657	8.9169	0.000128588	0.0140014	1.75173	LOC653110
ILMN_1690822	1.25229	9.09585	3.73896	0.0101133	0.186267	-3.02511	VAPA
ILMN_1656057	1.24976	8.56831	5.7972	0.00126636	0.0559935	-0.737294	PLAU
ILMN_1730986	1.24856	11.0233	6.71844	0.000590431	0.0358687	0.101251	MALT1
ILMN_1717706	1.24283	9.70502	4.90637	0.00290069	0.0908823	-1.65159	PLK2
ILMN_1656369	1.22551	8.71299	2.98397	0.0253115	0.313566	-4.01963	C8orf4
ILMN_1776121	1.22492	11.0744	5.33422	0.00192454	0.0714836	-1.19884	MGC42367
ILMN_1799725	1.22164	9.84052	5.6805	0.00140394	0.0595644	-0.850963	DOCK2
ILMN_1767657	1.21975	8.63606	8.01627	0.000229886	0.0198753	1.12787	MAT1A
ILMN_1782439	1.2194	13.5189	3.80925	0.00932684	0.175856	-2.93655	CNN3
ILMN_1803024	1.21918	9.32702	3.08831	0.0221834	0.292358	-3.87789	UPK3B
ILMN_1686610	1.21779	11.5986	3.86058	0.0087958	0.169444	-2.87237	APBA3
ILMN_1707695	1.21066	10.8922	3.70648	0.0105015	0.191177	-3.06628	IFIT1
ILMN_1680814	1.20893	9.26796	2.57114	0.0432892	0.413169	-4.58999	EDN2
ILMN_1791280	1.2044	9.71802	6.01181	0.00105177	0.0498873	-0.532814	HSPB8
ILMN_1752510	1.20331	8.25253	4.80897	0.00319536	0.0959334	-1.75834	FAM13A1
ILMN_2411236	1.20267	8.62985	5.55499	0.00157138	0.063868	-0.975196	NRCAM
ILMN_1772218	1.20259	8.28035	3.25747	0.0179733	0.260629	-3.65077	HLA-DPA1
ILMN_1785646	1.19836	11.5517	4.52839	0.00425331	0.11286	-2.07372	PMP22
ILMN_1787509	1.19778	12.6341	5.24591	0.00209059	0.0752149	-1.29017	PRIC285
ILMN_1804938	1.19101	11.5829	13.8981	1.07e-05	0.00308863	4.2994	GPR175
ILMN_1658684	1.18978	9.89059	2.98708	0.0252118	0.313236	-4.01539	ATP9B
ILMN_1798224	1.18835	9.53227	5.84892	0.00121039	0.0544188	-0.68749	JARID1C
ILMN_1766499	1.18511	10.1881	3.99371	0.0075692	0.153948	-2.70772	HSPA2
ILMN_1704091	1.1839	10.9903	3.53433	0.0128566	0.214638	-3.28703	DGAT1
ILMN_1798288	1.17748	10.0249	4.90857	0.0028944	0.0907983	-1.64919	MOBKL2C
ILMN_1796339	1.17632	10.6507	4.03991	0.00718934	0.150105	-2.65122	PLEKHA2
ILMN_2184184	1.17465	14.7871	6.3996	0.000761413	0.0406717	-0.177652	ANXA1
ILMN_2163723	1.17144	12.2145	4.12099	0.0065734	0.142446	-2.55284	KRT7
ILMN_2310814	1.17038	10.1331	8.16854	0.000207579	0.018389	1.23802	MAPT
ILMN_1814917	1.16944	11.7326	2.59002	0.0422198	0.408542	-4.56367	TLE2
ILMN_1709094	1.16854	8.65678	5.29012	0.0020055	0.073659	-1.24431	LIFR
ILMN_1664362	1.16758	8.34299	6.0295	0.00103603	0.0496483	-0.516216	SGIP1
ILMN_1729596	1.16309	9.87272	5.69174	0.00138997	0.0590714	-0.83994	C14orf151
ILMN_2374687	1.15638	8.52808	4.15961	0.00630099	0.139691	-2.50633	PTPN13
ILMN_1698732	1.15512	10.4896	3.94582	0.00798687	0.159351	-2.76664	PALLD
ILMN_1705515	1.15483	11.9648	7.12984	0.00043123	0.029643	0.444753	UPF3A
ILMN_2087656	1.1531	9.02061	4.53034	0.0042447	0.11286	-2.07149	SLCO2B1
ILMN_1808713	1.1518	10.9935	5.73173	0.00134153	0.0581924	-0.800843	HSD17B2
ILMN_1672102	1.15135	8.08743	3.59504	0.0119649	0.205477	-3.20869	PTPRB
ILMN_1768469	1.14954	8.1184	2.5853	0.0424844	0.409938	-4.57025	TCN1
ILMN_1773855	1.14899	10.027	7.03901	0.00046161	0.0306931	0.37044	CPT1C
ILMN_1737314	1.1412	9.54676	4.55614	0.00413263	0.111379	-2.04199	BCL6
ILMN_1789505	1.13691	9.1408	2.97282	0.0256732	0.314926	-4.03484	ITPR1
ILMN_1784863	1.13645	8.60708	10.8839	4.25e-05	0.00698509	2.91436	CD36
ILMN_1735930	1.13612	10.854	4.34579	0.00515416	0.125895	-2.28533	KLF2
ILMN_2336130	1.13448	12.4054	9.17924	0.000109625	0.0125366	1.92163	SULT1A4
ILMN_1735495	1.1306	10.903	2.94892	0.0264677	0.318612	-4.06749	TBC1D8
ILMN_1712545	1.12578	8.97253	2.91407	0.0276747	0.32658	-4.11522	S100A3
ILMN_1799600	1.12446	10.3414	2.5592	0.0439802	0.417075	-4.60665	STARD8
ILMN_2128639	1.12395	10.7337	6.49142	0.000706929	0.0393441	-0.0961582	C10orf47
ILMN_1658247	1.11751	8.7021	5.01595	0.00260548	0.085292	-1.53314	OAS1
ILMN_2371700	1.10723	12.6098	2.51217	0.0468192	0.42912	-4.67232	UCHL5IP
ILMN_1701731	1.10645	14.1446	2.58491	0.0425065	0.409938	-4.57079	AKR1B1
ILMN_2400644	1.10437	9.88782	5.43325	0.00175596	0.0684935	-1.0977	SRGAP3
ILMN_1668960	1.0972	9.67356	11.2826	3.47e-05	0.00609653	3.12196	MID1IP1
ILMN_1873621	1.096	8.43642	5.3973	0.00181512	0.0697154	-1.13426	NTN1
ILMN_2254635	1.08869	8.23965	3.36722	0.0157159	0.242129	-3.50535	ITGAX
ILMN_2192281	1.08646	9.73816	7.61948	0.000302337	0.0234768	0.831215	CARD8
ILMN_1796490	1.08524	12.8219	4.21133	0.00595588	0.135851	-2.4444	GRINA
ILMN_1727524	1.07824	10.2764	3.80687	0.00935234	0.175856	-2.93954	ADAM9
ILMN_1813741	1.07791	10.5171	3.56204	0.0124407	0.210209	-3.2512	KCNJ16
ILMN_1781374	1.07735	12.2806	9.5089	9.02e-05	0.0109649	2.12818	TUFT1
ILMN_2369756	1.07639	9.30031	4.44922	0.00462003	0.117055	-2.16485	CCDC46
ILMN_1745374	1.07462	11.947	5.21081	0.00216111	0.0765794	-1.32678	IFI35
ILMN_1717636	1.06161	9.0148	7.43817	0.00034404	0.0253833	0.690822	RGMA
ILMN_2052373	1.05916	13.0477	2.54644	0.0447319	0.42166	-4.62446	RAB17
ILMN_1671731	1.05838	14.9457	5.46366	0.00170762	0.0670236	-1.06691	AVPI1
ILMN_2318811	1.05805	11.9822	8.6509	0.000151818	0.0150377	1.57421	RANBP3
ILMN_1692123	1.05687	10.4272	3.38535	0.015374	0.239481	-3.48147	ELOVL3
ILMN_1803686	1.05635	12.2811	6.82301	0.000544319	0.0341509	0.190271	ADA
ILMN_1765701	1.73837	11.5637	1.12723	0.303796	0.843583	-6.48748	LOC399942
ILMN_1709747	1.05318	9.49703	4.74029	0.00342359	0.100106	-1.83445	ENDOGL1
ILMN_1708029	1.05202	10.9997	8.94301	0.000126539	0.0138755	1.76887	C9orf127
ILMN_1805377	1.05165	13.0519	2.46355	0.0499596	0.441184	-4.74027	ZP3
ILMN_1684346	1.04745	10.1404	3.1223	0.0212575	0.286458	-3.83198	TNFAIP8L1
ILMN_1740737	1.04651	11.4655	4.22022	0.00589877	0.135408	-2.43381	DCPS
ILMN_1697567	1.0462	11.4437	4.73014	0.00345889	0.10072	-1.84576	TPM3
ILMN_2099586	1.04543	10.3989	6.44719	0.000732593	0.0399893	-0.135293	CCDC28B
ILMN_1690138	1.03855	10.8245	3.61008	0.0117547	0.203212	-3.18936	PHF10
ILMN_1710989	1.03624	8.05118	5.05253	0.00251467	0.0839078	-1.49399	LOC653061
ILMN_1798000	1.03429	8.26178	8.39202	0.000179224	0.0169784	1.39614	PSG1
ILMN_1815283	1.03247	11.7105	7.30577	0.000378715	0.0269155	0.586313	SULT1A3
ILMN_1691156	1.02967	12.5893	4.28032	0.00552823	0.130794	-2.36244	MT1A
ILMN_1654488	1.02818	10.2561	3.77814	0.00966622	0.180495	-2.97566	UTX
ILMN_1724863	1.02524	12.7195	4.69884	0.00357032	0.103248	-1.88073	TICAM1
ILMN_1732296	1.68394	11.7906	2.34431	0.0586404	0.479425	-4.90703	ID3
ILMN_1663437	1.02319	8.44846	4.12799	0.00652306	0.142039	-2.5444	NECAB2
ILMN_1806533	1.02217	8.49408	2.91459	0.0276563	0.32658	-4.11451	PDE7B
ILMN_1788203	1.00649	9.53609	8.204	0.000202751	0.0180248	1.26339	HEY1
ILMN_2381899	1.00332	11.0474	5.28179	0.00202123	0.0739131	-1.25293	OPTN
ILMN_2094952	1.003	11.4224	4.77077	0.0033201	0.0982672	-1.80059	NUAK2
ILMN_1732926	0.999497	9.75607	7.71864	0.000282017	0.0226686	0.906685	PVT1
ILMN_2083789	0.998268	9.39436	2.86287	0.0295572	0.338013	-4.18553	C14orf105
ILMN_1733627	0.996817	11.9881	3.99013	0.00759957	0.154326	-2.71212	NEDD4L
ILMN_1743933	0.995965	8.85235	9.23597	0.000105963	0.012229	1.95772	TSHZ3
ILMN_1651365	0.993477	9.44437	4.69438	0.00358652	0.103588	-1.88572	ZBED2
ILMN_1687652	0.991117	8.41684	4.47947	0.00447581	0.114911	-2.12991	TGFB3
ILMN_1813374	0.988662	10.3168	3.02008	0.0241776	0.305978	-3.97044	C19orf28
ILMN_1709348	0.986361	10.7124	3.04982	0.0232851	0.299078	-3.93003	ALDH1A1
ILMN_2170209	0.98495	8.73675	2.94628	0.0265573	0.319032	-4.07112	RASD2
ILMN_1710092	0.983714	10.6778	2.93556	0.0269234	0.321789	-4.08578	ZBTB46
ILMN_1711566	0.983583	14.8057	3.44753	0.0142625	0.228263	-3.39995	TIMP1
ILMN_1719782	0.983094	8.28211	4.52825	0.00425392	0.11286	-2.07388	LOC652097
ILMN_1678422	0.982002	10.8207	3.93276	0.00810526	0.160947	-2.78277	DHX58
ILMN_2197365	0.980123	9.79941	2.72849	0.0351892	0.374028	-4.37113	RGS2
ILMN_1678757	1.63677	13.4961	2.44761	0.0510369	0.445976	-4.76256	BCYRN1
ILMN_2054019	0.975806	10.8388	2.78111	0.0328567	0.359551	-4.29828	ISG15
ILMN_1723971	0.975697	11.1896	3.9347	0.00808754	0.160722	-2.78037	SLC29A1
ILMN_1754207	0.975572	8.40543	6.79348	0.000556908	0.0347674	0.16525	PLAC1
ILMN_1682547	0.975016	10.7436	3.72914	0.0102289	0.187564	-3.03753	ANKRD2
ILMN_1654370	0.973454	8.69817	9.02578	0.000120289	0.0134458	1.82286	TESK2
ILMN_1800796	0.972645	10.0897	2.569	0.043412	0.414184	-4.59298	RPL37
ILMN_2149815	0.96689	8.36923	9.47597	9.2e-05	0.0110705	2.10788	CYP2F1
ILMN_1654653	0.966646	11.3554	9.07698	0.000116602	0.0131552	1.856	KLC1
ILMN_1746819	0.961064	11.3268	3.46158	0.0140238	0.22588	-3.3816	C5
ILMN_1651826	0.960948	8.14158	6.5555	0.000671556	0.0388653	-0.0398485	BASP1
ILMN_1678998	0.95528	10.332	3.35124	0.0160241	0.245285	-3.52642	LRRC14
ILMN_2137789	0.952847	9.17783	2.77069	0.033305	0.361952	-4.31269	KLF4
ILMN_1723358	0.951978	12.7442	3.13333	0.0209662	0.284975	-3.81711	SCARA3
ILMN_1770467	0.947197	13.3019	2.94749	0.0265161	0.318891	-4.06945	GAGE7
ILMN_1790154	0.944695	8.87709	3.27486	0.0175929	0.257938	-3.62762	PHF21B
ILMN_2203976	0.940256	9.72561	3.21426	0.0189584	0.268564	-3.70846	GAGE2A
ILMN_1669281	0.939622	11.7691	5.06258	0.00249034	0.0835393	-1.48327	CLN3
ILMN_1783832	0.937609	15.0543	3.90652	0.00834901	0.163742	-2.81525	GAGE6
ILMN_1771376	0.937037	13.4	4.75012	0.00338983	0.0994622	-1.82351	PEA15
ILMN_1693090	0.936052	9.79549	2.50571	0.0472238	0.430873	-4.68134	CROT
ILMN_1813120	0.935568	10.0102	3.13357	0.02096	0.284975	-3.81679	MAP4K3
ILMN_1719599	0.933771	10.0287	2.76309	0.0336362	0.364187	-4.32321	SYTL4
ILMN_2148527	0.933405	8.64541	4.43582	0.00468554	0.11816	-2.18036	H19
ILMN_1712419	0.932867	9.9823	3.68189	0.0108063	0.19392	-3.09754	DCDC2
ILMN_1704987	0.930993	11.9026	9.51582	8.99e-05	0.0109649	2.13243	LOC388494
ILMN_1754220	0.930018	13.2868	3.45479	0.0141386	0.227002	-3.39046	SF3A2
ILMN_1780825	0.926079	12.9	3.57109	0.0123081	0.209089	-3.23953	RRAS
ILMN_1755974	0.924934	12.9374	4.42327	0.0047479	0.119095	-2.19492	ALDOC
ILMN_1756417	0.922485	9.29198	2.86677	0.029409	0.336927	-4.18017	ANKRD37
ILMN_1765021	0.920869	10.7568	3.46869	0.0139046	0.224901	-3.37232	TOP3B
ILMN_2217601	0.920117	8.9928	4.32204	0.00528646	0.127519	-2.31323	ANXA9
ILMN_2360307	0.915634	8.99664	2.65207	0.0388994	0.393438	-4.47726	SUSD4
ILMN_1724480	0.904957	10.0702	6.5547	0.000671982	0.0388653	-0.0405449	AXIN2
ILMN_1684352	0.904169	9.63417	6.85224	0.000532185	0.033557	0.214938	TRIM45
ILMN_2218780	0.899664	8.79802	8.08569	0.000219388	0.019207	1.17833	PPM2C
ILMN_1690963	0.893606	13.0425	3.92371	0.00818843	0.161579	-2.79396	DDEF1
ILMN_1658624	0.892302	11.3557	5.54252	0.00158922	0.0643851	-0.987646	UBXD1
ILMN_2203891	0.890631	8.59577	4.83362	0.00311768	0.0942762	-1.73119	SMAD7
ILMN_1800540	0.887819	10.644	2.68158	0.0374191	0.385332	-4.43623	CD55
ILMN_1721921	0.887385	11.3727	2.79657	0.0322035	0.356665	-4.27692	BLMH
ILMN_2387385	-1.55771	9.97964	-1.69882	0.141598	0.693601	-5.79296	IGFBP1
ILMN_1719998	0.883039	10.9558	2.73572	0.0348584	0.371798	-4.36111	C9orf45
ILMN_2078466	0.881418	9.00513	3.9066	0.00834821	0.163742	-2.81515	DZIP1L
ILMN_1672004	0.881376	11.6711	3.28146	0.017451	0.256155	-3.61885	TOB1
ILMN_1716552	0.877012	10.1655	5.38465	0.00183649	0.069812	-1.14717	ENAH
ILMN_1812968	0.874795	10.226	9.46521	9.25e-05	0.0110872	2.10123	SOX18
ILMN_1771333	0.870717	11.2293	6.50261	0.000700599	0.0391905	-0.0862908	CD47
ILMN_1805007	0.864475	11.3411	4.77581	0.00330333	0.0980052	-1.795	SEMA4F
ILMN_1780671	0.862782	11.9796	3.39848	0.0151315	0.237193	-3.46422	PLEKHG3
ILMN_1682402	0.862064	8.95268	2.67992	0.0375006	0.385332	-4.43853	SNORD46
ILMN_1691410	0.858586	13.3974	7.14362	0.000426827	0.0295015	0.45595	BAMBI
ILMN_1733841	0.857897	8.49559	4.88677	0.00295742	0.0920864	-1.67296	TCF7L1
ILMN_2209221	0.857318	8.00237	8.97339	0.000124202	0.0137053	1.78874	DMRT1
ILMN_1657893	0.855583	11.1402	2.74515	0.034432	0.369124	-4.34804	TXNRD2
ILMN_1711792	0.855422	12.0738	2.5953	0.0419256	0.406946	-4.5563	GPBP1
ILMN_1673380	1.52133	9.98539	1.41268	0.208734	0.77962	-6.15795	GNG12
ILMN_1766079	0.854563	10.0248	4.1592	0.00630379	0.139691	-2.50682	SULT1C2
ILMN_1657968	0.854457	13.9064	5.16608	0.00225491	0.079013	-1.37367	MAP2K2
ILMN_1759460	0.851922	10.4235	4.31605	0.00532044	0.127848	-2.32028	TAF7
ILMN_1745764	0.849045	9.14801	3.86348	0.00876679	0.169414	-2.86875	FAM62C
ILMN_1680393	0.847036	9.13279	2.5859	0.0424507	0.40983	-4.56941	SNORD55
ILMN_1691641	0.846869	9.55864	2.95983	0.0261019	0.317272	-4.05259	CITED1
ILMN_1744023	0.846015	10.602	4.9178	0.00286818	0.0903136	-1.63915	MGC18216
ILMN_1788878	0.842608	8.28158	7.70705	0.000284309	0.02278	0.897911	C10orf83
ILMN_1713006	0.840213	11.3495	5.93528	0.00112311	0.0517515	-0.605067	CDC34
ILMN_1679268	0.83924	11.4387	3.56203	0.0124409	0.210209	-3.25122	PELI1
ILMN_1761086	0.839225	10.6182	2.63136	0.0399752	0.398469	-4.50607	VPS54
ILMN_2325978	0.838556	11.9192	3.23743	0.0184229	0.264255	-3.67749	HDGF2
ILMN_1720083	0.836952	12.0411	3.03873	0.0236138	0.300962	-3.9451	EHD4
ILMN_1666545	0.835837	8.7686	4.38425	0.00494778	0.122291	-2.24034	GCNT1
ILMN_1751028	0.833997	13.5175	2.77621	0.0330667	0.361078	-4.30506	SERPINH1
ILMN_1751195	0.833394	11.533	6.00979	0.00105358	0.0498873	-0.534709	LOC653438
ILMN_1686362	0.832372	8.23436	4.80155	0.00321915	0.0963028	-1.76652	CRYBA4
ILMN_1743205	0.83135	12.5927	2.95168	0.0263749	0.318418	-4.06373	ABCA7
ILMN_1708537	0.829916	10.9395	3.20662	0.0191386	0.27051	-3.71869	RBPJ
ILMN_1669390	0.82956	10.6715	3.72472	0.0102815	0.188262	-3.04314	PPP1R13L
ILMN_1797342	0.828549	12.622	5.39151	0.00182487	0.0697154	-1.14017	FNBP1
ILMN_2143261	0.826856	10.9443	3.0541	0.0231599	0.298992	-3.92424	CXorf40B
ILMN_1673232	0.82684	11.1874	2.48482	0.0485593	0.434616	-4.71054	LASS1
ILMN_1656415	0.826621	9.25977	2.80872	0.0317002	0.353679	-4.26015	CDKN2C
ILMN_2090040	0.822794	10.1182	4.17688	0.0061833	0.138296	-2.4856	KIAA0495
ILMN_1678612	0.819519	9.41905	4.48309	0.00445891	0.114911	-2.12574	ANXA6
ILMN_1699226	0.819321	13.1811	3.75383	0.00994088	0.183764	-3.00631	UBR4
ILMN_1796179	0.819238	13.3498	5.26046	0.00206215	0.0745426	-1.27505	HIST1H2BK
ILMN_1656186	0.818474	10.6329	3.10781	0.0216471	0.28917	-3.85155	SLC41A1
ILMN_1679897	0.816838	8.54495	2.86338	0.0295375	0.337942	-4.18482	IGFL3
ILMN_1774733	0.814848	8.34779	3.91708	0.00824993	0.16241	-2.80217	SOCS1
ILMN_1701424	0.814188	8.72551	4.76487	0.00333984	0.0983924	-1.80713	LAMC2
ILMN_1809850	0.812778	9.9516	2.73566	0.0348612	0.371798	-4.36119	RCN3
ILMN_1812559	0.810323	10.6031	4.49255	0.00441505	0.114278	-2.11485	SLC7A6
ILMN_1719316	0.810047	14.3355	5.72114	0.00135417	0.0583384	-0.81118	TMED3
ILMN_2288483	1.46369	13.718	2.38589	0.0554461	0.46561	-4.84889	C3orf34
ILMN_2347068	0.809324	14.1624	2.8409	0.0304069	0.344133	-4.21577	MKNK2
ILMN_1752758	0.809243	9.06555	2.48507	0.0485429	0.434616	-4.71019	BTN2A2
ILMN_1724181	0.806336	10.7889	7.0743	0.000449522	0.0302222	0.399414	IL15
ILMN_1801833	0.806066	9.37596	5.42312	0.0017724	0.0689209	-1.10798	ARHGAP24
ILMN_1739558	0.806017	11.93	3.92475	0.00817877	0.161564	-2.79267	CRELD1
ILMN_1717262	0.805896	11.3069	3.18639	0.0196249	0.274502	-3.74579	PROCR
ILMN_1698038	0.803609	10.1672	6.42548	0.000745582	0.0399893	-0.154584	FLJ22374
ILMN_1659257	0.802983	8.77356	5.92875	0.00112945	0.0518537	-0.611265	TNFRSF8
ILMN_1789166	0.800482	8.7383	2.92614	0.0272498	0.323997	-4.09867	SHD
ILMN_1765993	0.79928	8.86973	4.16694	0.00625075	0.13917	-2.49753	DMBX1
ILMN_2148469	0.799115	11.7999	3.40228	0.0150622	0.236401	-3.45923	RASL11B
ILMN_1708101	0.798184	14.3728	2.78834	0.0325493	0.358225	-4.28828	LMNB2
ILMN_2198893	0.797858	13.4106	5.87966	0.00117845	0.0534682	-0.65804	LOC407835
ILMN_1785202	0.797846	8.12181	6.53773	0.000681159	0.0389263	-0.0554205	STAT4
ILMN_1699121	0.796867	8.08251	7.12459	0.000432923	0.0296782	0.440478	TMEM16B
ILMN_1652512	0.794577	12.046	2.74734	0.0343338	0.369091	-4.34501	C2CD2
ILMN_2137066	0.793095	11.1472	3.90841	0.00833119	0.163742	-2.81291	ZNF7
ILMN_1726565	0.79307	13.7829	2.48985	0.0482337	0.434039	-4.7035	PIK3R2
ILMN_2415776	0.79257	8.97284	4.26831	0.00560016	0.131677	-2.37666	WWOX
ILMN_1664434	0.789555	12.5738	3.81895	0.00922387	0.17501	-2.9244	TCF3
ILMN_1785330	0.78896	11.651	5.44177	0.00174226	0.0682361	-1.08906	SH3BP4
ILMN_1699806	0.788224	8.86549	5.06831	0.0024766	0.0834119	-1.47716	LOC646426
ILMN_1801909	0.788129	9.32498	2.70883	0.0361057	0.378178	-4.39839	IGHMBP2
ILMN_1761281	0.787757	8.91528	4.54262	0.00419095	0.11204	-2.05744	LOC441019
ILMN_1755990	0.787385	9.43398	2.85256	0.0299528	0.340834	-4.19972	LOC92270
ILMN_1686555	0.785125	8.89541	3.52017	0.0130751	0.216704	-3.30538	FYN
ILMN_1811178	0.785017	10.0266	5.03451	0.00255894	0.0848227	-1.51326	SCAPER
ILMN_2183409	0.782925	12.2612	3.25241	0.0180859	0.261337	-3.65752	SCARB1
ILMN_1741350	0.780178	10.2472	6.45434	0.000728372	0.0399893	-0.12895	CEP70
ILMN_1728734	0.778309	7.96337	3.50734	0.0132766	0.218663	-3.32202	PSG5
ILMN_1710523	0.777791	8.18582	8.29925	0.000190412	0.0172091	1.331	ATP8B1
ILMN_1771593	0.775644	14.262	2.94942	0.026451	0.318565	-4.06682	RRM1
ILMN_1667295	0.774598	9.56943	2.52075	0.0462869	0.426568	-4.66033	VASN
ILMN_1678186	0.773795	8.07306	7.50799	0.00032724	0.0247238	0.745253	ATP6V0A4
ILMN_1811579	0.770613	12.0849	2.93004	0.0271142	0.323149	-4.09333	HOMER3
ILMN_2160727	0.770508	9.98592	4.03756	0.00720813	0.150224	-2.65408	PSCD3
ILMN_1732151	-1.3966	12.8646	-2.4449	0.0512223	0.446622	-4.76634	COL6A1
ILMN_1770719	-1.39522	11.333	-2.33553	0.0593398	0.482681	-4.91932	KIAA0664
ILMN_2134176	0.768175	9.15801	3.28161	0.0174478	0.256155	-3.61865	CXorf15
ILMN_2390114	0.767452	12.7363	3.82848	0.00912382	0.173636	-2.91246	AP3D1
ILMN_2354211	0.766473	9.03319	4.09318	0.00677773	0.144521	-2.58647	RCC1
ILMN_2132809	0.764538	13.2398	2.86147	0.0296106	0.338427	-4.18746	ARHGEF10
ILMN_1804652	0.763697	11.0015	4.09671	0.00675138	0.144352	-2.58219	PLEKHH3
ILMN_1747281	0.756234	11.2604	4.0904	0.00679854	0.144708	-2.58984	EVI5L
ILMN_1722533	0.756045	9.77541	3.76772	0.00978286	0.182139	-2.98878	KATNAL1
ILMN_2316104	0.755513	11.3855	4.476	0.00449212	0.114911	-2.13391	IQCB1
ILMN_1791728	0.755222	11.2549	4.47577	0.00449319	0.114911	-2.13418	SLC25A25
ILMN_1688295	0.755074	10.6804	5.03124	0.00256708	0.0849759	-1.51676	ZNF219
ILMN_1748057	0.750384	9.19865	3.99652	0.0075455	0.153714	-2.70428	LASS4
ILMN_2128967	0.749595	10.9255	2.6744	0.0377737	0.38695	-4.44621	C11orf1
ILMN_1758087	-1.37939	11.3323	-1.54816	0.173867	0.738936	-5.98859	TAOK1
ILMN_2385278	0.748305	10.3137	3.1099	0.0215902	0.288777	-3.84871	WDR21A
ILMN_1724774	0.747894	8.45101	2.88626	0.0286803	0.332668	-4.15337	SYT3
ILMN_2361104	1.37651	13.5968	2.4497	0.0508941	0.445372	-4.75963	ZMAT3
ILMN_1797001	0.747669	8.72178	5.7818	0.0012836	0.0563598	-0.752198	DDX58
ILMN_1742788	1.3733	8.78702	1.9087	0.106201	0.621312	-5.51098	PKD1L2
ILMN_2331636	0.747084	13.1472	4.97046	0.00272368	0.0873292	-1.58211	ACACA
ILMN_2064655	0.745995	11.3023	2.77096	0.0332936	0.361952	-4.31232	CXorf40A
ILMN_2267787	0.74581	10.6617	3.7665	0.00979669	0.182139	-2.99033	HPS1
ILMN_2102670	0.744639	9.64468	3.86744	0.00872741	0.169163	-2.86382	GATA2
ILMN_1780806	0.744268	10.5386	2.63482	0.0397932	0.397442	-4.50125	ANKRD36B
ILMN_1689318	0.741461	13.4109	3.66068	0.0110773	0.19654	-3.12458	NUAK1
ILMN_1671046	0.740788	8.2451	3.15964	0.0202891	0.278784	-3.78171	HSPB2
ILMN_1661664	0.738238	10.7313	3.92687	0.00815925	0.161382	-2.79005	SRRM1L
ILMN_1709674	0.736785	8.91685	2.59784	0.041785	0.406322	-4.55276	GFPT2
ILMN_1651285	0.733482	9.09997	2.52818	0.0458316	0.423923	-4.64996	BCL6B
ILMN_1706645	0.731926	9.83529	4.99748	0.00265275	0.0864058	-1.55299	C6orf150
ILMN_2278819	0.731669	8.79814	3.86323	0.00876929	0.169414	-2.86906	PDE7A
ILMN_1677085	0.730964	11.6456	5.57843	0.00153845	0.0628576	-0.951838	RGS19
ILMN_1725984	0.726633	9.32867	2.94109	0.026734	0.320591	-4.07822	LOC728689
ILMN_1660277	0.725389	9.40644	2.63197	0.0399433	0.398327	-4.50523	LOC731999
ILMN_1715393	0.724092	8.43129	3.5897	0.0120405	0.206212	-3.21555	MAGEA2B
ILMN_1679217	0.723584	8.29476	5.97146	0.00108871	0.0506795	-0.570816	FAM110B
ILMN_1654468	0.723278	8.74005	3.66312	0.0110457	0.196256	-3.12146	ACRV1
ILMN_2389151	1.33908	12.7101	1.93737	0.102107	0.612231	-5.47183	UGP2
ILMN_1811110	0.722962	12.2477	4.51396	0.00431761	0.113389	-2.09026	TDRD9
ILMN_2334350	0.717108	11.0129	5.11338	0.00237147	0.081515	-1.42929	BTBD3
ILMN_1714952	0.716545	8.80863	4.07776	0.00689409	0.146247	-2.60517	ZNF703
ILMN_1696046	0.714917	12.6934	2.88013	0.0289074	0.333463	-4.1618	SIVA
ILMN_2136089	0.714738	8.98442	3.12243	0.0212541	0.286458	-3.83181	MTE
ILMN_1732071	0.713988	8.29242	5.8531	0.00120598	0.0544188	-0.683475	HIST2H2BE
ILMN_1669709	0.711956	8.90754	5.36277	0.00187412	0.0704797	-1.16955	TMEM108
ILMN_1760950	0.711313	9.35977	3.42667	0.014625	0.231416	-3.42723	SLC23A1
ILMN_1750711	0.710702	11.1762	3.25924	0.0179344	0.260619	-3.64842	MYO19
ILMN_1766363	0.71031	9.191	4.8695	0.00300846	0.0926845	-1.69184	FLT3
ILMN_1687213	0.71008	9.78067	2.89308	0.0284303	0.331267	-4.14402	C8orf13
ILMN_1774604	0.707656	12.4148	2.81858	0.0312975	0.350273	-4.24654	PNKD
ILMN_1702899	0.703071	8.91571	6.22922	0.000875851	0.0446138	-0.331481	PLEKHA7
ILMN_1764571	0.702042	13.7604	3.23689	0.0184352	0.264281	-3.67822	ARHGAP23
ILMN_1801443	0.701567	11.475	2.59685	0.0418399	0.406428	-4.55414	TSKU
ILMN_1772278	0.700407	11.6624	3.08862	0.0221747	0.292358	-3.87747	TANC1
ILMN_1667857	0.700064	12.1066	2.87553	0.0290792	0.33483	-4.16813	C12orf52
ILMN_1680774	-1.31925	11.963	-2.11193	0.0804018	0.553193	-5.23111	LOC730994
ILMN_1737586	1.31873	9.99091	1.28247	0.248202	0.807097	-6.31344	LOC653994
ILMN_1767365	0.698231	10.5458	4.10374	0.00669926	0.143934	-2.57368	PAK1
ILMN_1808202	0.697438	13.584	3.31111	0.0168283	0.251213	-3.5795	C19orf22
ILMN_1745049	0.696347	11.3336	2.51415	0.0466959	0.428826	-4.66955	UQCR
ILMN_1734608	0.695702	10.1547	4.28197	0.00551844	0.130794	-2.36049	ZNF77
ILMN_2038775	0.694931	10.7561	2.72946	0.0351445	0.373869	-4.36978	TUBB2A
ILMN_1678075	0.694194	9.37367	3.55683	0.0125179	0.211084	-3.25794	CDYL
ILMN_2352190	0.69401	11.6791	2.81865	0.0312949	0.350273	-4.24645	CLIP2
ILMN_1666713	1.30641	9.69701	1.45677	0.19673	0.766588	-6.10361	LYPLA1
ILMN_1780117	1.30493	8.2614	2.11297	0.0802883	0.552886	-5.22968	LOC644621
ILMN_1797189	0.691975	8.34993	2.48871	0.0483077	0.434039	-4.7051	MAP3K12
ILMN_1764177	0.691388	10.9513	6.89637	0.000514448	0.032935	0.252012	JARID2
ILMN_2091347	-1.30225	14.0619	-1.9062	0.106566	0.621776	-5.51439	IDH1
ILMN_2319952	0.689841	8.74563	3.14467	0.0206714	0.282187	-3.80184	VDR
ILMN_1710222	0.689778	7.77868	6.43983	0.000736969	0.0399893	-0.14183	LOC388002
ILMN_1762410	0.688848	8.17505	3.11251	0.0215199	0.288777	-3.8452	SLC22A2
ILMN_2405628	0.688815	12.6935	2.48838	0.0483287	0.434039	-4.70556	TOP1MT
ILMN_1789627	1.29677	11.3754	2.17086	0.074192	0.538234	-5.14919	Septin 5
ILMN_2358069	0.686899	11.4198	4.25908	0.00565613	0.132498	-2.3876	MAD1L1
ILMN_1680388	0.685477	9.46498	2.71432	0.0358474	0.377014	-4.39078	FLJ45337
ILMN_1794038	0.68539	8.3241	2.90381	0.0280412	0.329186	-4.12929	FAM49A
ILMN_1815734	0.685262	11.3085	4.23939	0.00577764	0.133972	-2.41099	FCHSD2
ILMN_1726025	0.68245	11.1289	2.99058	0.0250999	0.312618	-4.01062	ASXL1
ILMN_1793012	0.680571	8.68988	2.96312	0.0259925	0.316959	-4.04809	FLJ10803
ILMN_1727577	0.680286	9.96239	2.4721	0.0493913	0.437962	-4.72831	GLI2
ILMN_1727043	0.679779	13.0863	7.29403	0.000381982	0.0270222	0.576959	GLT25D1
ILMN_1776724	0.679227	10.4859	3.4348	0.0144825	0.230757	-3.41659	LYPD6
ILMN_1783444	0.679078	9.83064	3.603	0.0118531	0.204367	-3.19846	DVL1
ILMN_1803094	0.678845	8.13635	3.16562	0.0201384	0.277775	-3.77366	PDGFD
ILMN_1762803	0.677667	9.09673	4.41911	0.00476877	0.1195	-2.19975	RFXDC2
ILMN_1714364	0.677401	14.6513	4.58943	0.00399299	0.109981	-2.0041	PTK2
ILMN_1763390	0.67729	8.1384	5.42496	0.0017694	0.0689107	-1.10611	ISL1
ILMN_2075757	0.67705	8.72532	4.14638	0.00639284	0.140838	-2.52224	LRIG3
ILMN_2232520	0.676946	10.1386	4.34453	0.00516112	0.125895	-2.28681	ANKRD28
ILMN_1708143	0.675995	12.3337	3.32063	0.0166336	0.250103	-3.56689	FAM127A
ILMN_1737574	0.675731	9.04943	3.34975	0.0160534	0.245524	-3.52839	LOC648605
ILMN_1716480	0.672765	11.7979	4.19488	0.0060633	0.136936	-2.46406	ACD
ILMN_1731418	0.671961	10.2937	6.20031	0.000897171	0.0453251	-0.357921	SP110
ILMN_1664698	0.671689	9.6442	3.3689	0.0156838	0.241931	-3.50313	UNC119
ILMN_1720270	0.670404	11.9368	3.39447	0.0152052	0.237902	-3.46949	CDR2
ILMN_1728975	-1.25577	12.1615	-2.07383	0.0846991	0.565238	-5.28394	SCO1
ILMN_2325168	0.669905	9.62878	4.44449	0.00464303	0.117401	-2.17032	ARRB1
ILMN_1802181	0.667509	8.49927	3.31219	0.0168062	0.251213	-3.57807	LOC643224
ILMN_2143795	0.664961	14.7259	3.8012	0.00941345	0.176741	-2.94667	MGC4677
ILMN_1777190	0.66423	13.6786	5.72144	0.00135381	0.0583384	-0.810883	CFD
ILMN_1708728	0.662484	8.95762	2.71406	0.0358598	0.377014	-4.39114	H2AFJ
ILMN_1800331	0.66118	8.68969	3.48591	0.0136209	0.221374	-3.34989	PTCH1
ILMN_1662184	0.660588	9.65012	3.1239	0.0212151	0.286323	-3.82983	C5orf34
ILMN_1686392	0.659472	9.86468	3.73377	0.0101742	0.186977	-3.03167	NAG
ILMN_1789599	0.658139	13.2115	6.2616	0.000852658	0.04414	-0.301984	NBL1
ILMN_1799890	0.657736	12.825	5.65448	0.00143689	0.0606409	-0.876542	ZFYVE20
ILMN_1716815	0.657423	10.0771	6.94915	0.000494121	0.0322898	0.296086	CEACAM1
ILMN_1809859	0.654289	12.4279	4.54169	0.00419497	0.11204	-2.0585	PCGF2
ILMN_1651315	1.24395	13.925	2.45608	0.050461	0.443136	-4.75071	HMG20B
ILMN_1794056	0.651683	9.16997	5.07042	0.00247157	0.0833541	-1.47491	DNAJB5
ILMN_1778488	0.651054	11.3815	5.70122	0.00137831	0.0586749	-0.830654	WDR41
ILMN_1756525	0.650969	9.24059	2.59222	0.0420968	0.408137	-4.56059	KLHL20
ILMN_1814924	0.650447	8.67648	4.34562	0.00515513	0.125895	-2.28554	FAM55C
ILMN_1708006	0.649865	12.1072	2.57539	0.043046	0.41155	-4.58407	MICB
ILMN_1792497	0.649094	9.31647	2.51584	0.0465905	0.428425	-4.66719	HRB
ILMN_1788250	0.647795	11.297	2.75178	0.0341356	0.368117	-4.33886	LDOC1
ILMN_1714278	0.647204	11.0939	5.64291	0.00145184	0.0607766	-0.887947	C9orf30
ILMN_1691494	0.645524	8.19271	5.17305	0.00223999	0.0787093	-1.36634	XAGE1B
ILMN_1654545	1.22785	11.9689	2.13463	0.0779486	0.547643	-5.19959	CPSF1
ILMN_2354381	0.643123	13.9717	6.15913	0.000928585	0.0460196	-0.395764	PON2
ILMN_1779257	0.641481	10.799	5.51936	0.001623	0.0653329	-1.01085	CD40
ILMN_1705301	0.640967	11.0135	2.66482	0.0382524	0.388688	-4.45953	TEAD4
ILMN_1768958	0.64034	9.286	3.98133	0.00767479	0.155357	-2.72292	RASGRP1
ILMN_1799028	0.638363	8.30841	3.10597	0.021697	0.289435	-3.85402	TSPAN5
ILMN_1725260	0.638248	10.6023	5.18262	0.00221969	0.0782146	-1.35629	CDC25C
ILMN_1674386	0.638098	13.4759	4.55468	0.00413891	0.111379	-2.04367	PITX1
ILMN_1748883	0.636345	10.2914	2.95118	0.0263916	0.318418	-4.06441	CDKN2D
ILMN_2396287	0.635796	9.91106	2.4827	0.0486965	0.435152	-4.71349	RFX2
ILMN_1654010	0.635569	9.04919	2.9921	0.0250515	0.312441	-4.00855	AGPAT3
ILMN_1737715	0.634994	9.04504	3.71094	0.0104471	0.190739	-3.06061	OSR2
ILMN_1750429	0.634943	11.3344	2.57166	0.0432594	0.413041	-4.58927	MKNK1
ILMN_1762883	0.632708	10.937	3.14364	0.0206979	0.282396	-3.80322	ECE2
ILMN_1768110	1.2115	12.6559	1.79002	0.124975	0.661387	-5.67157	ZAK
ILMN_2157544	0.632698	11.0689	5.81947	0.0012419	0.0552031	-0.715806	GBF1
ILMN_1699767	0.629995	9.86401	3.84967	0.00890571	0.170777	-2.88597	PDE8A
ILMN_1668374	0.629838	14.238	2.55066	0.0444819	0.420248	-4.61857	ITGB5
ILMN_1692674	0.629458	8.64706	6.71271	0.000593083	0.0358687	0.0963422	NKD1
ILMN_1727815	0.629406	8.38345	2.89553	0.0283409	0.331171	-4.14065	CFI
ILMN_1794349	0.628258	10.5018	3.52919	0.0129354	0.215442	-3.29368	XYLB
ILMN_2345015	0.626781	12.8291	2.85624	0.0298108	0.339832	-4.19465	PTGES2
ILMN_1651710	0.626283	8.34756	6.42707	0.000744624	0.0399893	-0.153173	IQCD
ILMN_1806093	0.625933	8.49642	3.24577	0.0182344	0.262749	-3.66637	IFRG15
ILMN_1788783	0.625637	11.3673	2.96883	0.0258042	0.315778	-4.0403	TRAM2
ILMN_2145116	0.625628	11.5694	3.88086	0.00859533	0.167475	-2.84711	TMEM173
ILMN_1765644	-1.20283	12.068	-1.5516	0.173057	0.737956	-5.9842	COMMD8
ILMN_1685824	0.625625	13.5145	2.68971	0.0370222	0.382679	-4.42494	B4GALT5
ILMN_1778152	0.624709	10.4947	2.64972	0.0390199	0.393438	-4.48052	FIGNL1
ILMN_2382290	0.624054	11.9327	2.58209	0.0426652	0.410484	-4.57472	KREMEN2
ILMN_2398865	-1.20156	11.2568	-1.714	0.138688	0.687747	-5.77289	VPS13C
ILMN_1784467	0.623536	11.8252	4.59294	0.00397859	0.109981	-2.00012	NUP210
ILMN_1673455	0.623007	9.45305	2.6287	0.0401156	0.399236	-4.50977	RASAL2
ILMN_1653042	-1.20034	10.9122	-2.38404	0.055584	0.466146	-4.85147	HSD3B7
ILMN_1679617	0.622348	8.79687	2.53269	0.0455575	0.423258	-4.64366	LOC654155
ILMN_1781419	1.19968	9.99208	1.29828	0.243076	0.805067	-6.29498	C11orf73
ILMN_1767068	0.621585	10.9312	4.93323	0.00282495	0.0895125	-1.62239	SMAD6
ILMN_1748241	0.620695	8.98092	4.22297	0.00588121	0.135252	-2.43053	CENPP
ILMN_1694878	0.620043	9.24727	4.03696	0.00721294	0.150224	-2.65481	LOC644979
ILMN_1777040	0.619461	8.18884	3.4847	0.0136405	0.22155	-3.35145	FLJ35785
ILMN_1815023	0.617533	9.24048	3.49308	0.0135046	0.220196	-3.34056	PIM1
ILMN_1688780	-1.19502	15.3641	-2.06093	0.0862071	0.569261	-5.30179	S100A4
ILMN_1658498	-1.19457	10.7668	-2.10891	0.0807342	0.55376	-5.23531	SLC44A3
ILMN_1797735	0.617437	8.11345	4.93141	0.00283001	0.0895599	-1.62437	C1orf21
ILMN_1665300	0.616567	10.2818	2.53387	0.0454859	0.423217	-4.64201	C1orf25
ILMN_1779374	0.612293	11.4203	3.38511	0.0153785	0.239481	-3.48179	AMMECR1
ILMN_1679042	0.612159	10.709	3.61269	0.0117187	0.202772	-3.18601	LOC645937
ILMN_1705663	0.611412	10.0952	2.49391	0.0479733	0.433224	-4.69783	DMXL2
ILMN_1697115	0.611352	9.80693	4.0116	0.00741948	0.151638	-2.6858	FLJ12355
ILMN_1683595	0.610023	9.90768	4.30719	0.00537114	0.128626	-2.33072	MBD1
ILMN_2373566	1.18656	10.87	1.51403	0.182097	0.749662	-6.0319	PJA1
ILMN_1862043	0.609866	8.70161	2.86969	0.0292986	0.336431	-4.17615	LOC731042
ILMN_1687035	0.609266	8.40266	3.38564	0.0153686	0.239481	-3.48109	ADAMTSL4
ILMN_1736751	0.607071	11.57	2.88353	0.0287811	0.332805	-4.15712	VPS26B
ILMN_1741881	0.606167	9.7095	4.04569	0.00714333	0.149517	-2.64417	C9orf72
ILMN_1768181	0.605096	11.7629	4.85939	0.00303877	0.0932178	-1.7029	TOR3A
ILMN_1808590	0.604802	8.7795	4.42879	0.00472039	0.11876	-2.18852	GUCY1A3
ILMN_1807972	-1.17793	10.5552	-2.15935	0.0753655	0.541285	-5.16522	MICAL1
ILMN_1683609	0.603802	14.5214	6.2631	0.000851599	0.04414	-0.300617	UBE1
ILMN_1679867	0.603064	10.2361	2.73794	0.0347577	0.371267	-4.35803	LOC642255
ILMN_1740319	0.600459	8.28464	5.38648	0.00183337	0.069812	-1.1453	FAM14A
ILMN_1775823	0.598899	12.1637	4.96014	0.00275133	0.0877321	-1.59325	POFUT2
ILMN_2396020	-1.17615	11.6417	-2.30667	0.0616996	0.493406	-4.95967	DUSP6
ILMN_1746465	0.598827	10.7683	2.62813	0.040146	0.399381	-4.51057	FJX1
ILMN_2191428	-1.17411	15.402	-1.92112	0.104408	0.618363	-5.49404	UBB
ILMN_1730202	0.598765	9.16473	3.60968	0.0117602	0.203212	-3.18987	MAGEF1
ILMN_2043809	0.598272	12.0849	2.50849	0.0470494	0.430486	-4.67746	PFKM
ILMN_1680580	0.598183	8.21556	2.98732	0.025204	0.313236	-4.01506	LOC148709
ILMN_1652540	0.59756	10.0704	2.52907	0.0457772	0.423923	-4.64871	RELL2
ILMN_1654445	0.597527	12.0546	4.21933	0.00590444	0.135415	-2.43486	LOC347292
ILMN_1779648	0.597011	9.49269	4.0649	0.00699288	0.147844	-2.62079	HIST3H2A
ILMN_1783285	0.596812	12.4264	4.97483	0.00271205	0.0872539	-1.57739	CTPS
ILMN_1788955	0.595508	12.4603	4.29011	0.00547043	0.130209	-2.35087	PDLIM1
ILMN_1723116	0.59441	12.6885	3.1416	0.0207507	0.28281	-3.80597	AMFR
ILMN_1657475	0.592953	11.492	2.99435	0.0249799	0.312257	-4.00548	GALT
ILMN_1745148	0.592233	12.1737	2.65896	0.0385481	0.390917	-4.46767	ZNFX1
ILMN_1720889	-1.16632	13.1774	-1.98917	0.0951072	0.594337	-5.40077	SC4MOL
ILMN_2123312	1.16506	14.2585	2.36118	0.0573216	0.473458	-4.88344	LRAP
ILMN_1728999	0.590443	9.099	2.75969	0.0337855	0.365237	-4.32791	LOC730273
ILMN_1707308	0.588854	11.9108	3.06768	0.0227666	0.29586	-3.90582	IKBKG
ILMN_1690523	0.588731	12.2604	3.31656	0.0167166	0.250489	-3.57228	LRRC20
ILMN_1772731	0.58694	12.7142	2.83421	0.030671	0.346033	-4.22499	HAGH
ILMN_1671337	0.586726	8.16896	4.25251	0.0056963	0.132944	-2.39539	SLC2A5
ILMN_2153485	0.585801	9.90356	2.64747	0.0391354	0.393878	-4.48365	NMNAT3
ILMN_1671933	0.585587	11.9099	4.58882	0.00399548	0.109981	-2.00479	CLCC1
ILMN_2306955	0.585327	10.8395	3.22608	0.018683	0.266315	-3.69265	ACPL2
ILMN_2321301	0.584735	10.0747	3.08134	0.0223787	0.29309	-3.88733	GRIN1
ILMN_1770228	0.582552	8.04095	3.766	0.00980233	0.182139	-2.99096	KRT34
ILMN_1663772	0.582512	8.01292	2.47807	0.0489992	0.436224	-4.71998	SIX2
ILMN_1685916	0.582393	12.5155	3.21023	0.0190531	0.269454	-3.71385	KIF2C
ILMN_1688242	0.580873	7.87897	5.39414	0.00182043	0.0697154	-1.13748	C6
ILMN_1716821	0.580037	12.1566	3.86275	0.00877405	0.169414	-2.86966	GORASP1
ILMN_1773153	0.579465	9.51256	4.25606	0.00567454	0.132805	-2.39118	LOC650111
ILMN_1659857	0.579062	10.0955	4.34676	0.00514885	0.125895	-2.28419	SNAP29
ILMN_1749414	0.579037	8.14193	2.74631	0.0343802	0.369124	-4.34644	MGC4294
ILMN_1719963	0.578876	7.87682	5.90414	0.00115372	0.0526795	-0.634677	PRO0132
ILMN_2145050	0.578544	8.27792	4.99669	0.00265478	0.0864058	-1.55383	POM121
ILMN_1752895	-1.15154	10.4924	-2.45643	0.0504374	0.443136	-4.75022	STX8
ILMN_1726388	0.577925	10.2454	3.48293	0.0136694	0.221877	-3.35376	ACBD7
ILMN_1690909	0.577812	8.89585	4.58937	0.00399324	0.109981	-2.00417	LOC440498
ILMN_1723092	0.577332	11.4201	2.93234	0.0270345	0.322504	-4.09018	CRB3
ILMN_1696701	0.576654	8.92364	4.76596	0.0033362	0.0983924	-1.80592	LOC344595
ILMN_1665559	0.57658	13.8113	3.08143	0.022376	0.29309	-3.8872	CDK2
ILMN_1758938	0.573757	10.4382	5.53031	0.00160693	0.0648937	-0.99987	SLC31A2
ILMN_1660000	1.14727	11.2533	1.20667	0.274132	0.828952	-6.4001	SNURF
ILMN_1797933	0.573686	13.66	2.49499	0.0479042	0.433066	-4.69632	MRPL17
ILMN_1663640	0.573155	8.34106	5.11329	0.00237168	0.081515	-1.42938	MAOA
ILMN_1772316	0.572879	12.6071	4.63488	0.00381086	0.107006	-1.95263	UNC84A
ILMN_1746396	1.14163	11.406	1.09455	0.316768	0.849316	-6.52233	CTNNB1
ILMN_1746492	0.572776	10.9784	4.6476	0.0037616	0.106307	-1.93828	RABL4
ILMN_1754969	0.572695	10.0593	2.66755	0.0381151	0.388424	-4.45573	LMCD1
ILMN_1810560	1.14024	9.86962	1.9411	0.101585	0.611138	-5.46672	P8
ILMN_2057981	0.571025	8.83935	3.10171	0.0218133	0.290371	-3.85978	C8orf70
ILMN_1795388	0.569495	7.90338	4.3072	0.0053711	0.128626	-2.33071	INSM2
ILMN_1754126	0.569389	11.4967	3.24185	0.0183227	0.263418	-3.6716	SH2D5
ILMN_1742379	1.13675	10.4686	1.90207	0.107172	0.62314	-5.52002	IFT122
ILMN_2343774	0.568976	7.94672	6.24138	0.000867054	0.0444281	-0.320385	XAGE1
ILMN_1674415	0.568535	8.02097	3.05065	0.023261	0.299078	-3.92892	LOC650463
ILMN_1717052	0.568106	10.9887	2.53278	0.045552	0.423258	-4.64353	STARD10
ILMN_1794780	0.568022	10.7091	5.01562	0.00260632	0.085292	-1.5335	SHARPIN
ILMN_1703102	1.13539	10.4254	1.69698	0.141955	0.694297	-5.79539	LOC731777
ILMN_2341229	0.56719	8.15801	4.20313	0.00600918	0.136695	-2.4542	CD34
ILMN_1721128	0.566759	12.7356	2.95712	0.0261922	0.317272	-4.05629	TOMM34
ILMN_1705116	0.566746	11.3709	5.51149	0.00163466	0.0654273	-1.01874	C6orf85
ILMN_1702973	0.565185	8.02338	2.90291	0.0280737	0.32921	-4.13053	TMEM166
ILMN_2317581	0.564925	11.6718	2.4965	0.0478078	0.432637	-4.69421	SHANK3
ILMN_2186983	0.564556	8.17234	4.227	0.00585559	0.135033	-2.42573	ANXA8L2
ILMN_2149292	0.562915	8.03845	5.77243	0.00129422	0.0566284	-0.761276	TMEM40
ILMN_1713807	0.56222	8.62021	3.68561	0.0107596	0.193219	-3.0928	MAN1C1
ILMN_1720513	1.12717	9.22693	1.65938	0.149438	0.705189	-5.84481	SETBP1
ILMN_1684802	0.561844	10.8716	3.69311	0.0106661	0.193056	-3.08327	TAF5
ILMN_2123415	0.561749	9.24177	2.74401	0.0344832	0.369333	-4.34962	BMP8B
ILMN_1672687	0.561531	9.96953	2.66529	0.0382288	0.388605	-4.45887	LOC648099
ILMN_1737635	0.560766	9.20217	3.11785	0.0213763	0.287281	-3.83798	RAD1
ILMN_1776723	0.559615	12.0223	5.05343	0.00251247	0.0839078	-1.49303	PHF11
ILMN_2099783	0.558377	13.2382	2.46816	0.0496521	0.439641	-4.73382	ATP6V1F
ILMN_1709044	0.557969	10.3566	3.1678	0.0200838	0.277174	-3.77074	TGIF2
ILMN_1813641	-1.12003	10.0185	-1.66261	0.148782	0.703717	-5.84059	C9orf167
ILMN_1721636	0.556712	10.2108	4.165	0.00626398	0.139342	-2.49986	TSC22D4
ILMN_2101930	0.554941	11.3169	3.38844	0.0153166	0.2392	-3.47741	POLG
ILMN_1802831	1.11416	10.0995	1.53119	0.177914	0.743728	-6.01017	MTMR12
ILMN_1738401	-1.11383	14.3222	-2.157	0.0756064	0.542035	-5.16848	FOXC1
ILMN_1781943	1.11096	11.8786	1.83154	0.118058	0.647628	-5.61569	FAM83D
ILMN_1767848	0.554031	11.4684	3.12171	0.0212732	0.286517	-3.83278	PCMTD2
ILMN_1677261	1.11027	10.9066	1.84704	0.115576	0.642458	-5.59475	LZTS1
ILMN_1790309	0.553799	9.73228	3.66937	0.0109654	0.195242	-3.11349	PINX1
ILMN_1806907	0.553606	10.7635	6.0089	0.00105438	0.0498873	-0.535548	PAWR
ILMN_1757230	0.553309	9.75968	4.42705	0.00472903	0.118779	-2.19053	ZNF250
ILMN_1682326	0.553119	8.23746	3.08305	0.0223305	0.292987	-3.88501	PCP4
ILMN_1754247	-1.10507	12.0027	-1.74898	0.132204	0.677253	-5.72644	SLC3A1
ILMN_2124816	0.551425	9.41197	2.61678	0.040752	0.402769	-4.52638	ZNF34
ILMN_1744046	1.10236	10.5287	2.15036	0.0762939	0.542541	-5.17772	DIAPH2
ILMN_1652647	0.550826	9.21799	2.86982	0.0292936	0.336431	-4.17597	INPP4A
ILMN_1708375	0.550477	10.1427	4.65222	0.00374389	0.106073	-1.93308	IRF1
ILMN_1757781	0.550131	11.2729	3.06821	0.0227516	0.29586	-3.90511	SAP30L
ILMN_1728349	0.549587	10.354	3.20444	0.0191902	0.270897	-3.7216	TMEM63B
ILMN_1718907	0.548782	10.685	2.76253	0.0336606	0.364244	-4.32398	TSHZ1
ILMN_2105960	-1.09608	11.2741	-1.64459	0.152486	0.709917	-5.86415	KIF12
ILMN_1742450	0.547799	13.2447	5.14274	0.0023057	0.0802339	-1.39825	TAPBP
ILMN_1704446	1.09412	13.5973	2.06399	0.0858474	0.568677	-5.29756	SLC6A10P
ILMN_1697777	0.547293	10.9289	2.54484	0.044827	0.421837	-4.62669	TSTA3
ILMN_2378316	0.546851	9.23875	4.62205	0.00386129	0.107225	-1.96713	NUPL1
ILMN_1657884	0.546442	10.567	5.21581	0.00215089	0.0764327	-1.32155	NME2
ILMN_1672830	0.545382	9.22609	4.16704	0.00625004	0.13917	-2.49741	LOC642082
ILMN_1715823	0.544137	8.91907	4.12853	0.00651915	0.142039	-2.54374	FBXO16
ILMN_1667306	0.54393	10.9824	5.92434	0.00113376	0.0519567	-0.615459	RANBP10
ILMN_1701455	0.54354	11.4285	3.41846	0.0147706	0.232987	-3.43799	FBXO6
ILMN_1718972	0.542833	12.4749	5.03636	0.00255434	0.0848227	-1.51127	MFSD3
ILMN_1733675	0.542825	9.97585	2.87688	0.0290287	0.334555	-4.16627	MPP1
ILMN_1654563	1.0858	11.7408	2.40357	0.0541432	0.45926	-4.82415	EFNB1
ILMN_1880012	0.542407	7.84557	4.02253	0.00732969	0.151117	-2.67244	SEMA5A
ILMN_1712400	0.541885	13.8669	4.77847	0.00329451	0.0978589	-1.79205	SERPINB6
ILMN_2185845	1.08509	11.7366	1.8373	0.117129	0.645975	-5.60791	BRSK1
ILMN_1732717	0.541478	10.2685	3.7999	0.00942748	0.176872	-2.9483	FAM71E1
ILMN_1746257	0.541452	11.6231	2.70347	0.0363605	0.379089	-4.40584	DAZAP1
ILMN_1801776	1.08202	8.36668	2.04241	0.088419	0.575112	-5.32739	PSG9
ILMN_1805448	0.540854	13.4708	2.60011	0.0416596	0.406029	-4.54959	EPB41L2
ILMN_1682147	0.540826	10.1956	5.09536	0.00241288	0.0821457	-1.44839	HOOK2
ILMN_2193706	1.08054	8.67834	2.27024	0.0648194	0.505346	-5.01058	HRK
ILMN_1763228	0.539624	10.6019	2.89737	0.028274	0.330858	-4.13813	MEF2D
ILMN_2348975	0.539446	11.3522	3.06775	0.0227649	0.29586	-3.90574	NASP
ILMN_1718610	0.537628	12.7648	4.02065	0.00734506	0.151117	-2.67474	ARHGAP17
ILMN_1685052	-1.07773	9.55096	-2.35971	0.0574355	0.473821	-4.8855	DNAH1
ILMN_1736976	0.536312	7.99581	4.15908	0.00630464	0.139691	-2.50697	HPCAL4
ILMN_2126423	-1.07755	10.3557	-1.86648	0.112533	0.636946	-5.5684	ZNF480
ILMN_1791067	0.536052	11.1966	3.19982	0.0193006	0.271427	-3.72779	TESK1
ILMN_1735548	0.533833	9.93958	3.66993	0.0109582	0.195242	-3.11278	HIVEP1
ILMN_1730019	0.531185	10.3813	4.24771	0.00572589	0.133387	-2.40109	BRD1
ILMN_1711223	0.53114	8.09297	3.98666	0.00762916	0.154792	-2.71638	LOC649362
ILMN_1815519	0.530583	10.7533	4.51077	0.00433196	0.113564	-2.09391	EPN2
ILMN_2140207	0.529374	9.27785	5.36383	0.00187226	0.0704797	-1.16845	ATPBD4
ILMN_1744146	0.529074	9.84626	3.58602	0.0120929	0.206549	-3.2203	PTTG2
ILMN_1690442	0.528887	8.76494	3.17927	0.0197993	0.27521	-3.75534	C18orf45
ILMN_1691080	0.528549	8.87477	2.53482	0.0454286	0.422961	-4.64069	OR6B1
ILMN_1675878	-1.07062	10.9157	-2.03488	0.0893357	0.578234	-5.33779	LOC285359
ILMN_1773380	-1.07014	8.93405	-2.23317	0.0681628	0.517998	-5.06234	UNC13D
ILMN_1755354	-1.06981	11.8464	-2.1296	0.0784857	0.548353	-5.20658	YBX2
ILMN_1673478	0.526489	10.7329	4.64676	0.00376484	0.106307	-1.93924	C5orf5
ILMN_1734205	0.526354	11.3395	4.57275	0.00406229	0.110729	-2.02307	RASSF1
ILMN_1802905	1.06671	12.883	2.02975	0.0899649	0.580276	-5.34487	PIAS4
ILMN_2308950	0.52549	8.64364	2.73194	0.035031	0.372819	-4.36635	AKAP12
ILMN_1664320	0.524598	7.91125	4.57456	0.00405471	0.110643	-2.02101	SLC14A2
ILMN_1675130	1.06375	12.6697	1.20082	0.276229	0.830105	-6.40666	NFIC
ILMN_1718734	1.06298	12.0296	1.84488	0.115919	0.642662	-5.59767	MLLT6
ILMN_1766054	0.523701	8.01655	2.67265	0.0378608	0.387266	-4.44864	ABCA1
ILMN_2354649	0.52351	10.7257	2.71361	0.0358805	0.377041	-4.39176	FUSIP1
ILMN_1749838	-1.06153	12.2648	-1.83238	0.117923	0.647498	-5.61457	MZF1
ILMN_1731546	-1.06105	14.2942	-1.26533	0.253869	0.810291	-6.3333	RPL26
ILMN_1765770	1.0601	11.0188	2.01926	0.0912671	0.583695	-5.35935	SYCP2
ILMN_1815035	0.520055	8.3464	6.03184	0.00103396	0.0496441	-0.514025	DENND2C
ILMN_1790533	0.519464	10.0429	2.70098	0.036479	0.379089	-4.40929	PHACTR2
ILMN_1769520	0.51942	7.99163	2.86863	0.0293386	0.336431	-4.17761	UBE2L6
ILMN_1687335	0.519364	9.3438	2.79652	0.0322056	0.356665	-4.27699	FLNA
ILMN_1756910	0.517998	10.0904	3.56681	0.0123706	0.209443	-3.24505	LYPLA3
ILMN_1754660	0.517801	10.2584	5.23049	0.00212125	0.0759155	-1.30623	C10orf56
ILMN_2359742	1.05501	12.4975	1.42442	0.205473	0.776703	-6.14355	CTSB
ILMN_1711361	0.517029	11.5137	3.05925	0.0230099	0.297639	-3.91725	ZNF319
ILMN_1762407	0.516275	10.1065	2.96293	0.0259991	0.316959	-4.04836	CABLES2
ILMN_1812273	0.515936	8.63579	2.55451	0.0442551	0.419523	-4.6132	EHMT1
ILMN_1805158	0.514877	9.12313	3.47723	0.013763	0.223252	-3.36118	TAF1A
ILMN_1660923	1.05206	10.1072	1.48797	0.188624	0.756438	-6.06468	HCG4
ILMN_2061327	0.514847	9.62695	2.70339	0.0363639	0.379089	-4.40594	TAF13
ILMN_1698179	0.514775	7.99475	2.89374	0.0284059	0.331267	-4.1431	TAGLN3
ILMN_1702389	1.05007	12.3126	2.20196	0.0711165	0.528442	-5.10586	ZC3H3
ILMN_1791297	0.514324	8.45095	5.13025	0.00233342	0.0808629	-1.41144	LOC729732
ILMN_1704452	0.51413	12.3516	2.591	0.0421649	0.408429	-4.5623	BCL9
ILMN_1756049	0.513439	12.2992	3.81421	0.00927401	0.175696	-2.93034	NT5DC3
ILMN_1810992	0.511812	11.9859	4.14369	0.00641173	0.140884	-2.52548	CAD
ILMN_1779470	0.511339	8.16739	2.92963	0.0271285	0.323165	-4.0939	ABCG4
ILMN_1780236	0.510156	11.6473	4.47625	0.00449092	0.114911	-2.13362	PMM1
ILMN_1774074	0.509529	9.87076	3.5242	0.0130126	0.216094	-3.30016	RXRB
ILMN_1766528	0.509279	10.1318	2.56767	0.0434889	0.41476	-4.59484	SLC25A36
ILMN_2119224	0.509137	11.208	2.97468	0.0256126	0.314781	-4.0323	KIFAP3
ILMN_1694084	0.508779	11.7593	5.02754	0.00257632	0.0849759	-1.52072	PSCD1
ILMN_1795839	0.508467	8.74611	4.14931	0.0063724	0.140634	-2.51872	SCCPDH
ILMN_1782501	0.507987	8.13153	3.35872	0.0158791	0.243637	-3.51656	LOC653219
ILMN_2056760	0.507716	13.2336	2.52811	0.0458355	0.423923	-4.65005	MKRN2
ILMN_1748123	0.506926	7.97793	3.43843	0.0144193	0.230042	-3.41184	KLHL14
ILMN_1740443	0.506691	11.9088	3.80874	0.00933233	0.175856	-2.9372	LOC728811
ILMN_2364272	0.506623	11.766	3.50779	0.0132695	0.218663	-3.32144	MBNL2
ILMN_2131392	0.505143	11.8378	3.12536	0.0211764	0.286285	-3.82786	WDR70
ILMN_1752665	-1.04181	10.4827	-2.21987	0.0694058	0.52234	-5.08089	ELMO3
ILMN_2415911	0.504209	10.5533	2.51857	0.0464218	0.4275	-4.66338	ENOX2
ILMN_1696643	0.502718	11.6841	3.23479	0.0184831	0.264291	-3.68102	TLN1
ILMN_1803279	-1.04101	12.5777	-1.50124	0.185273	0.752413	-6.04802	TMED5
ILMN_1805996	0.502694	12.0966	2.668	0.0380928	0.388424	-4.45511	SIN3A
ILMN_1756006	0.502196	10.9786	4.67932	0.00364186	0.104357	-1.90261	ATG2A
ILMN_1721977	0.50039	12.045	2.58078	0.0427394	0.410557	-4.57654	ARD1A
ILMN_2372082	0.5	12.6644	2.58226	0.0426558	0.410484	-4.57448	SNRPN
ILMN_1746769	0.49998	10.2178	2.50475	0.0472848	0.430873	-4.68269	PLA2G3
ILMN_1717313	0.49994	10.2265	2.48821	0.0483396	0.434039	-4.7058	NFKBIE
ILMN_1692267	0.498555	11.9673	3.83106	0.00909692	0.173255	-2.90923	B4GALT3
ILMN_1705750	-1.03476	12.4069	-1.82014	0.119919	0.651187	-5.63107	TGM2
ILMN_1727540	0.49748	10.1199	4.0931	0.00677828	0.144521	-2.58656	C1orf112
ILMN_1692664	0.497369	11.6157	3.34853	0.0160772	0.24559	-3.53	PRR5
ILMN_1686805	-1.0346	11.4453	-1.43013	0.203903	0.776098	-6.13653	CRK
ILMN_1685077	1.03447	10.4289	1.11145	0.310006	0.846178	-6.5044	SNX7
ILMN_1776327	0.497174	8.52056	2.65154	0.0389263	0.393438	-4.47799	LOC727820
ILMN_1712959	0.496266	9.35625	2.51439	0.0466809	0.428826	-4.66922	DUSP2
ILMN_1757074	1.03312	10.4525	0.879816	0.413677	0.891675	-6.73334	GNG10
ILMN_2049536	0.495547	7.91246	4.48508	0.00444967	0.11482	-2.12345	TRPV2
ILMN_2127605	1.03157	13.7722	1.69424	0.142488	0.695008	-5.799	LRP3
ILMN_1713496	0.494831	9.69523	3.12686	0.0211366	0.285901	-3.82584	ST3GAL5
ILMN_2374865	1.0309	10.4403	1.92642	0.103652	0.617076	-5.4868	ATF3
ILMN_2300396	0.494696	11.8035	4.06042	0.00702766	0.148214	-2.62624	COMMD5
ILMN_1746704	0.49436	12.6737	2.84711	0.0301643	0.342239	-4.20723	TRIM8
ILMN_1684789	1.02945	10.7574	1.50049	0.185462	0.752465	-6.04897	CCDC101
ILMN_2124433	0.493706	7.91675	3.23027	0.0185866	0.265091	-3.68706	SAGE1
ILMN_1715583	1.02823	14.1338	2.08653	0.0832416	0.561619	-5.26635	BOP1
ILMN_1743506	0.493497	8.73717	3.35862	0.015881	0.243637	-3.51668	CCDC137
ILMN_1739645	0.492823	12.1441	2.48049	0.0488407	0.435532	-4.71659	ANLN
ILMN_2153936	0.492038	7.91116	2.5056	0.0472312	0.430873	-4.6815	FAM9B
ILMN_1655941	-1.02321	9.77061	-2.37323	0.0563988	0.469735	-4.86659	DKFZp434N035
ILMN_1750511	0.491173	12.3176	5.27435	0.0020354	0.0741811	-1.26064	NT5C3L
ILMN_1703430	1.02307	8.97052	2.06869	0.0852968	0.566821	-5.29105	FLJ10374
ILMN_1789364	-1.02253	10.6148	-1.83669	0.117228	0.645975	-5.60874	ZNF789
ILMN_1716359	0.491088	7.96512	2.7126	0.035928	0.377102	-4.39316	SLC19A3
ILMN_2402272	0.490695	12.5689	3.65677	0.0111281	0.197025	-3.12958	TCEAL8
ILMN_1653001	0.490178	10.0758	3.13016	0.0210495	0.285337	-3.82138	CABLES1
ILMN_1715173	1.01824	12.3194	1.68889	0.143534	0.697409	-5.80606	RPS6KA1
ILMN_1772292	0.489764	9.39312	4.92436	0.00284971	0.0899846	-1.63202	LOC653752
ILMN_1736267	0.486044	8.3928	3.30487	0.0169573	0.252443	-3.58777	ZNF555
ILMN_1764457	-1.01623	10.0223	-1.63703	0.154067	0.710946	-5.87401	LOC339766
ILMN_1813763	-1.01576	11.3336	-2.06892	0.0852694	0.566788	-5.29073	SLC20A2
ILMN_1663145	1.0152	8.38598	2.04746	0.0878107	0.574328	-5.32042	NOMO3
ILMN_1665095	1.015	10.9212	1.85626	0.114123	0.640259	-5.58227	NELF
ILMN_1687301	0.485335	8.71655	2.84311	0.0303205	0.343464	-4.21273	VCAN
ILMN_1784428	0.484786	11.6295	5.40392	0.00180407	0.0694014	-1.12752	MGC57346
ILMN_1768595	-1.01316	10.0994	-2.14848	0.0764906	0.542541	-5.18034	DLG4
ILMN_1773797	1.01235	9.54922	1.90006	0.107467	0.623994	-5.52276	LOC652615
ILMN_1793724	0.484657	12.103	4.89749	0.00292623	0.0914545	-1.66126	C3orf31
ILMN_1770623	0.484511	12.2085	2.71552	0.0357912	0.376822	-4.38911	FAM58A
ILMN_1751956	-1.01138	15.2237	-2.04252	0.0884064	0.575112	-5.32724	MGST3
ILMN_1676893	0.484462	13.9798	2.76404	0.0335947	0.364157	-4.32189	ADCY3
ILMN_1792305	0.483711	10.9971	2.59766	0.041795	0.406322	-4.55301	ZNF318
ILMN_2376723	0.483387	9.53069	4.46366	0.00455053	0.115556	-2.14815	CDKN2B
ILMN_1678493	0.482754	9.206	2.9918	0.0250609	0.312441	-4.00895	CHN1
ILMN_1744006	1.00643	9.8116	1.37577	0.2193	0.79034	-6.20281	GFOD2
ILMN_1718424	-1.00617	11.3589	-2.01798	0.0914274	0.583901	-5.36111	MRPS28
ILMN_1801236	0.482553	8.98319	3.04157	0.0235293	0.300589	-3.94124	SPG20
ILMN_1691290	1.00378	12.0664	1.68963	0.143388	0.696954	-5.80508	CELSR3
ILMN_1678949	-1.00358	9.6803	-1.50369	0.184661	0.752413	-6.04494	HSPBP1
ILMN_1697773	0.482477	8.84171	2.93919	0.0267988	0.320893	-4.08081	ZNF517
ILMN_1732343	0.48215	11.6566	3.38473	0.0153855	0.239481	-3.48229	KIAA0999
ILMN_1700231	0.481977	11.9904	5.0648	0.00248502	0.0835393	-1.4809	IHPK1
ILMN_1656196	0.481791	12.3369	4.46955	0.00452254	0.115164	-2.14135	E2F6
ILMN_2062468	0.481258	7.81375	2.73225	0.0350169	0.372819	-4.36592	IGFBP7
ILMN_1678054	0.481113	10.3015	4.33431	0.00521763	0.126709	-2.2988	TRIM21
ILMN_1677440	-1.00057	14.3907	-2.16195	0.0750989	0.5404	-5.1616	ATP6AP2
ILMN_2207170	0.481012	9.6391	5.97847	0.00108219	0.0506074	-0.564202	WWC2
ILMN_1685002	0.480861	11.4288	2.6168	0.040751	0.402769	-4.52635	RCE1
ILMN_1704441	0.479224	7.89005	2.99231	0.0250448	0.312441	-4.00826	ZNF556
ILMN_1787717	0.477326	8.64102	3.13493	0.0209244	0.284809	-3.81496	LOC641804
ILMN_1651358	0.476438	8.44749	3.27173	0.0176608	0.258181	-3.63179	HBE1
ILMN_1757388	0.474969	11.9375	3.49403	0.0134893	0.220196	-3.33932	OCEL1
ILMN_1800197	-0.997388	12.4477	-1.76566	0.129217	0.67141	-5.70418	MRPL36
ILMN_1663723	0.474746	8.02496	3.86105	0.00879106	0.169444	-2.87178	SLC13A4
ILMN_1773413	0.474681	9.62958	3.0432	0.0234809	0.300333	-3.93903	DOCK9
ILMN_1764043	0.474299	12.0415	3.03694	0.0236674	0.301492	-3.94753	TTL
ILMN_2235137	0.473183	12.6154	4.08513	0.00683821	0.145306	-2.59623	FANCD2
ILMN_1663575	-0.993981	10.7607	-1.40668	0.210421	0.781304	-6.16529	MGC87042
ILMN_1713990	0.472356	14.2183	4.33802	0.00519707	0.126454	-2.29446	TRIP6
ILMN_1734138	0.471969	11.4051	3.51777	0.0131125	0.217074	-3.30849	TATDN2
ILMN_2199313	0.471364	11.1795	2.60696	0.0412841	0.404466	-4.54005	NPDC1
ILMN_1680501	0.991536	10.5527	1.91482	0.105315	0.620662	-5.50265	GTF2IRD2B
ILMN_1748903	0.991518	9.01923	2.04695	0.0878716	0.574522	-5.32112	LIN28
ILMN_2173891	0.471008	9.24371	3.17442	0.019919	0.276416	-3.76184	C19orf40
ILMN_1806349	0.990761	12.6922	2.27109	0.0647449	0.50509	-5.00939	SLC6A8
ILMN_1753008	0.99047	10.7488	1.77624	0.127358	0.666701	-5.69004	REXO1
ILMN_1659029	-0.989381	10.1891	-2.14173	0.0771974	0.545128	-5.18972	FAM116B
ILMN_1651656	0.470441	8.01007	4.0211	0.0073414	0.151117	-2.67419	PSG7
ILMN_1741159	0.470049	10.8605	2.72813	0.0352056	0.374045	-4.37162	MAP3K8
ILMN_1666122	0.469686	9.71287	2.60408	0.0414419	0.405538	-4.54407	HEG1
ILMN_1764577	-0.987832	10.8093	-1.48785	0.188655	0.756438	-6.06483	MFNG
ILMN_1770373	0.469448	10.2847	2.59788	0.0417832	0.406322	-4.55272	TMEM39A
ILMN_1691702	0.467277	9.55371	5.48008	0.00168216	0.0665433	-1.05034	ZNF775
ILMN_1729281	-0.98541	12.8393	-1.87001	0.11199	0.635446	-5.56362	SPHK2
ILMN_1656938	0.466099	8.03128	2.47676	0.0490851	0.436835	-4.72181	LOC731486
ILMN_1803180	0.466095	14.9744	4.57896	0.00403631	0.1105	-2.016	PRDX6
ILMN_1760890	0.463222	13.2993	3.06572	0.0228231	0.296312	-3.90849	SEPN1
ILMN_1807169	0.461754	8.02902	2.51648	0.0465511	0.42827	-4.6663	TINAGL1
ILMN_1688722	0.984493	8.88322	2.21222	0.0701309	0.525595	-5.09156	IL13RA2
ILMN_2302716	0.457904	13.1402	5.49844	0.0016542	0.0657642	-1.03185	ALDH18A1
ILMN_1656316	0.457374	11.4458	2.83274	0.0307296	0.346538	-4.22702	ZMYM3
ILMN_2394250	-0.983237	13.5932	-2.45718	0.0503872	0.443136	-4.74918	PLEKHA1
ILMN_2109156	0.456316	14.0756	2.58302	0.0426128	0.41045	-4.57342	RANBP1
ILMN_1695435	0.456101	8.28146	3.25413	0.0180474	0.261251	-3.65522	LOC653610
ILMN_2101920	0.455654	12.279	3.26208	0.0178716	0.260053	-3.64463	HNRPH1
ILMN_2364852	0.454378	11.5497	2.9417	0.0267129	0.320491	-4.07737	BTN2A1
ILMN_1723522	0.454251	9.48308	4.35112	0.00512499	0.125653	-2.27908	APOLD1
ILMN_1770293	-0.981944	9.96552	-2.42027	0.0529427	0.453828	-4.8008	KLF5
ILMN_1787548	0.453403	8.36016	3.33479	0.0163486	0.248079	-3.54815	HSPG2
ILMN_2280568	0.981054	10.2221	2.2854	0.0635019	0.499888	-4.9894	ANKRD36
ILMN_1665428	0.9807	12.2662	2.05495	0.0869148	0.570937	-5.31006	GSDMDC1
ILMN_1798212	0.453162	12.7543	3.63046	0.0114765	0.200372	-3.16322	LLGL1
ILMN_1747943	0.45186	9.31025	4.10029	0.00672477	0.144113	-2.57786	ZNF695
ILMN_1780315	0.451177	11.3915	2.47454	0.0492309	0.43705	-4.72491	PUSL1
ILMN_1803624	-0.977765	14.5085	-1.71701	0.138119	0.687154	-5.76891	TMEM147
ILMN_1719236	0.450421	7.94048	2.901	0.0281426	0.329781	-4.13315	CDH5
ILMN_1655229	-0.976088	8.89745	-2.37545	0.0562307	0.469309	-4.86349	SLC7A11
ILMN_1791217	0.450131	9.82909	3.77989	0.0096467	0.180358	-2.97345	FAM40A
ILMN_1714569	0.975852	8.60781	1.67136	0.147014	0.702408	-5.82911	PCTK1
ILMN_1755657	0.449042	8.76933	2.85037	0.0300377	0.34135	-4.20274	RASIP1
ILMN_1738523	0.448974	8.89083	4.17719	0.00618124	0.138296	-2.48524	MYD88
ILMN_1779989	0.448705	9.37456	2.99442	0.0249777	0.312257	-4.00539	GLI1
ILMN_1672393	0.447988	9.35945	3.85091	0.00889316	0.170777	-2.88443	CUL7
ILMN_1709650	0.973861	8.67217	1.43581	0.202356	0.773867	-6.12954	LOC652815
ILMN_1658160	0.97386	12.5559	1.55059	0.173296	0.738224	-5.98549	FAM156A
ILMN_1657087	0.447731	7.84178	3.40589	0.0149966	0.235665	-3.45449	ZNF533
ILMN_1812489	0.446049	10.6527	3.42931	0.0145786	0.231118	-3.42378	CCDC21
ILMN_2317730	0.444401	12.1135	3.95839	0.00787477	0.158093	-2.75114	ELMO2
ILMN_1723287	-0.972275	9.69005	-2.3475	0.0583887	0.478502	-4.90257	SLC6A16
ILMN_1657423	0.972061	11.0774	1.04399	0.337746	0.860723	-6.57491	SPG21
ILMN_1670193	0.442069	8.21641	2.59095	0.0421676	0.408429	-4.56236	ACY3
ILMN_1753925	0.441599	8.93489	3.4041	0.0150291	0.236028	-3.45684	LOC645609
ILMN_1672080	0.439928	12.1163	2.88714	0.0286479	0.332668	-4.15217	NR2F6
ILMN_1751561	0.43922	8.02118	2.76196	0.0336856	0.364357	-4.32476	CAMK1D
ILMN_1739840	0.439215	9.76099	3.01489	0.0243372	0.307379	-3.97751	LRRC8A
ILMN_1763326	0.43786	11.6134	2.70358	0.0363552	0.379089	-4.40568	C5orf25
ILMN_1815707	0.437707	11.8068	2.51405	0.0467024	0.428826	-4.6697	CALML4
ILMN_1690241	0.437516	8.74199	3.93725	0.00806436	0.160515	-2.77723	BATF2
ILMN_1706886	0.437335	9.0455	4.01826	0.00736464	0.151117	-2.67766	BCL7A
ILMN_1764964	0.436642	13.8826	2.65704	0.0386457	0.391637	-4.47034	IFNGR2
ILMN_1737312	0.436582	10.2372	4.12363	0.00655433	0.142278	-2.54965	SLC25A17
ILMN_2185022	-0.963762	9.87096	-2.0254	0.0905028	0.58145	-5.35088	LOC339240
ILMN_1712082	0.963631	10.0257	2.40893	0.0537546	0.457926	-4.81665	GCNT3
ILMN_1666502	0.435991	8.94497	4.24642	0.00573392	0.13345	-2.40263	SOBP
ILMN_1657497	0.435739	7.98231	2.92113	0.0274255	0.324621	-4.10555	KIAA0319
ILMN_1691180	0.43407	8.57313	2.79235	0.0323805	0.357465	-4.28275	OTX1
ILMN_1731720	0.434013	11.895	2.71699	0.0357226	0.376682	-4.38708	PDRG1
ILMN_1798855	0.433527	7.82607	2.89538	0.0283462	0.331171	-4.14086	RASSF9
ILMN_1740216	0.433179	12.2955	3.34209	0.0162037	0.246554	-3.5385	ERCC3
ILMN_1666776	0.96178	12.7141	1.73066	0.135562	0.682799	-5.7508	KCNQ2
ILMN_1751596	0.433055	7.94539	3.12033	0.02131	0.286859	-3.83464	HIVEP3
ILMN_1750941	0.43241	8.02332	2.67938	0.0375273	0.385332	-4.43928	DLX4
ILMN_1680937	0.431838	8.52329	2.97457	0.0256163	0.314781	-4.03246	HIST1H2BC
ILMN_1679471	0.431134	7.96789	3.45687	0.0141032	0.226579	-3.38774	LOC649990
ILMN_2054382	0.431126	7.74495	2.5356	0.0453811	0.422766	-4.63959	LOC284274
ILMN_1752639	0.96104	9.58671	1.28338	0.247904	0.807067	-6.31238	SLC25A24
ILMN_1806408	-0.961013	14.8306	-2.00879	0.0925849	0.587032	-5.37377	ACADVL
ILMN_1728331	0.430431	8.99364	2.80035	0.0320461	0.356431	-4.27171	ACPT
ILMN_1764308	0.429104	7.96899	4.22477	0.00586976	0.135112	-2.42839	LOC391429
ILMN_1741506	0.960242	8.5679	1.99157	0.0947947	0.593416	-5.39747	LOC149134
ILMN_2215119	0.429068	8.75235	3.2657	0.0177922	0.259315	-3.63981	SYNJ2
ILMN_1734153	0.959666	13.0472	1.42639	0.204932	0.77649	-6.14114	GDI1
ILMN_2408039	0.428876	13.8804	3.6862	0.0107523	0.193219	-3.09206	EEF1D
ILMN_2328378	0.428219	10.3218	2.48733	0.0483962	0.434337	-4.70702	OSBPL3
ILMN_1741628	0.428148	9.09899	2.6543	0.0387855	0.392678	-4.47416	ABL2
ILMN_1765851	0.427098	10.0196	3.13209	0.0209987	0.285008	-3.81878	TRADD
ILMN_2299045	0.956639	9.64763	2.013	0.0920529	0.585646	-5.36798	BMP2K
ILMN_1794741	0.426916	8.50026	4.03089	0.00726182	0.150743	-2.66223	FLT4
ILMN_1778087	0.426272	8.06036	3.44038	0.0143857	0.229868	-3.4093	ANXA8
ILMN_1712583	0.956295	11.2729	2.28867	0.0632206	0.49914	-4.98482	METRN
ILMN_1794950	0.42541	8.48195	3.07598	0.0225299	0.29434	-3.89458	RGAG1
ILMN_1655915	0.425093	9.07468	2.90617	0.0279563	0.328823	-4.12605	MMP11
ILMN_1698605	0.424024	13.2245	3.51495	0.0131566	0.217625	-3.31215	TMEM43
ILMN_1704206	0.423382	8.86199	4.78487	0.00327343	0.0975786	-1.78497	NPSR1
ILMN_1766346	0.952726	9.94338	1.8295	0.118389	0.648782	-5.61845	ZNF512B
ILMN_2098743	0.423148	13.3975	3.04254	0.0235003	0.300429	-3.93992	THEM2
ILMN_1887174	0.422275	11.0726	4.98906	0.00267462	0.0866979	-1.56205	KIAA0146
ILMN_1656310	0.420734	7.73405	2.75773	0.0338721	0.365814	-4.33063	INDO
ILMN_1663866	0.417542	7.69539	3.33706	0.0163034	0.247691	-3.54515	TGFBI
ILMN_1726928	0.417113	7.94779	3.50911	0.0132486	0.218572	-3.31973	TCEA3
ILMN_2087646	0.416868	8.96434	4.2934	0.00545114	0.129995	-2.34699	HLX
ILMN_2328972	0.946141	11.3734	2.34501	0.0585851	0.479377	-4.90605	DNMT3B
ILMN_1713449	0.415297	8.70723	2.60861	0.0411943	0.404237	-4.53776	TBX3
ILMN_1742145	0.414914	12.0126	2.73462	0.0349086	0.371989	-4.36263	ESPL1
ILMN_2102787	-0.944483	9.30291	-2.32133	0.0604889	0.488239	-4.93917	HDAC10
ILMN_2371169	0.414012	12.5865	3.00419	0.0246697	0.309868	-3.99207	ZYX
ILMN_1652409	0.412392	10.641	3.31542	0.0167399	0.250567	-3.57379	SPATA7
ILMN_1808768	0.942575	8.59682	1.64145	0.153141	0.710455	-5.86825	ROCK1
ILMN_2129505	0.410765	10.3224	3.15165	0.020492	0.280195	-3.79244	CYBASC3
ILMN_1658685	0.408147	8.41359	3.63894	0.0113629	0.199358	-3.15237	ELFN2
ILMN_1768127	0.407773	14.1037	2.54426	0.0448618	0.421837	-4.6275	EBNA1BP2
ILMN_2193175	0.407239	8.80065	3.73728	0.0101329	0.186491	-3.02723	C3orf1
ILMN_1691402	0.406926	10.7164	2.82899	0.030879	0.347599	-4.23219	LOC644162
ILMN_1703969	0.939451	8.76783	1.53009	0.178179	0.743728	-6.01157	KIAA0251
ILMN_1654313	0.40649	8.39457	3.10996	0.0215888	0.288777	-3.84864	LOC730995
ILMN_1733045	0.406277	9.49404	2.58023	0.0427707	0.410557	-4.57731	RAB36
ILMN_1810436	0.406244	9.79833	3.74424	0.0100518	0.18562	-3.01844	RBJ
ILMN_1767142	0.406127	9.46828	2.72324	0.0354315	0.375493	-4.3784	ZNF280D
ILMN_1686367	0.93712	14.6887	1.28574	0.247135	0.806339	-6.30964	HSPA8
ILMN_2096604	0.403421	9.58346	3.34183	0.0162089	0.246554	-3.53885	NIP30
ILMN_1770678	0.936948	12.5164	2.44249	0.0513878	0.447358	-4.76971	CBX2
ILMN_1680757	0.936833	12.7226	1.98296	0.0959201	0.597045	-5.40931	LRRC26
ILMN_1795936	0.401957	7.94392	3.24435	0.0182663	0.262907	-3.66826	C3orf36
ILMN_2149624	0.401885	7.93966	4.26681	0.00560917	0.131766	-2.37843	IL29
ILMN_1795419	0.401586	10.9942	3.00847	0.024536	0.30896	-3.98624	C2orf24
ILMN_1731412	0.935289	9.34027	1.99255	0.094668	0.593066	-5.39613	UBTD2
ILMN_1699476	-0.934457	11.694	-2.35685	0.057657	0.475209	-4.8895	RPE
ILMN_1798620	0.400409	13.6162	2.81088	0.0316115	0.353002	-4.25717	PQLC1
ILMN_1706590	0.399836	8.37065	2.9555	0.0262466	0.31747	-4.05851	MLLT1
ILMN_1791424	0.399614	7.74628	2.54481	0.0448293	0.421837	-4.62674	LOC647970
ILMN_2344662	0.398758	8.46099	2.8083	0.0317173	0.353712	-4.26073	HMGA2
ILMN_1859744	0.398556	7.81397	2.98424	0.0253029	0.313566	-4.01926	LOC732138
ILMN_1713985	0.39674	11.0965	2.542	0.044997	0.421947	-4.63067	MAF1
ILMN_1763955	0.931806	9.03585	2.03806	0.0889475	0.576909	-5.3334	LOC653119
ILMN_1746720	0.395451	10.279	3.78611	0.009578	0.179429	-2.96563	C18orf17
ILMN_1699091	0.395382	8.52073	3.46502	0.013966	0.225527	-3.37711	C14orf118
ILMN_1749882	0.392278	9.5372	3.59	0.0120362	0.206212	-3.21517	STRN
ILMN_1696870	0.391751	8.32836	4.28162	0.00552051	0.130794	-2.3609	TGFBRAP1
ILMN_1691119	0.390967	8.33243	3.49555	0.0134647	0.219973	-3.33734	RNF122
ILMN_2340259	0.390855	8.01759	2.7749	0.0331231	0.361449	-4.30687	PDE4B
ILMN_2115340	0.390782	8.4637	3.0343	0.0237465	0.302347	-3.95112	HIST2H4A
ILMN_2408748	0.928227	8.25621	2.11267	0.0803211	0.552886	-5.23009	SLC22A12
ILMN_1715189	0.390129	11.8294	3.02827	0.0239284	0.303894	-3.95931	LHX6
ILMN_1757742	0.389473	10.009	3.65038	0.0112116	0.19747	-3.13774	ZRANB1
ILMN_1702383	0.92736	8.85303	1.2437	0.261182	0.818588	-6.35815	CNGB1
ILMN_1794875	-0.926238	11.2007	-2.39374	0.0548633	0.46195	-4.8379	AGPAT9
ILMN_1751161	-0.926189	12.2546	-1.55706	0.17178	0.736255	-5.97723	COL7A1
ILMN_1662413	0.389097	8.33413	2.6668	0.0381529	0.388424	-4.45677	HGSNAT
ILMN_1790218	0.388312	8.80548	3.759	0.0098818	0.182941	-2.99979	TXNL4A
ILMN_2043816	0.388164	13.1303	2.75725	0.0338929	0.365814	-4.33128	ARPC5L
ILMN_1688228	-0.925371	10.4287	-1.99098	0.0948718	0.593651	-5.39829	LOC145837
ILMN_1760315	0.386271	8.46756	2.52708	0.0458987	0.423923	-4.65149	VWCE
ILMN_2174884	0.385551	12.0258	2.61273	0.0409704	0.403712	-4.53201	XPO7
ILMN_2399264	0.385482	9.88592	3.10438	0.0217402	0.289704	-3.85617	Septin 6
ILMN_2049293	0.384699	8.13074	2.51235	0.0468083	0.42912	-4.67207	CD84
ILMN_1803852	0.381705	7.83202	3.42174	0.0147122	0.232304	-3.43369	LOC653297
ILMN_2342762	0.380188	8.09689	3.70805	0.0104823	0.191104	-3.06428	KCNAB2
ILMN_1725852	0.37988	9.2847	2.48993	0.0482291	0.434039	-4.7034	S100A2
ILMN_2125869	0.9221	9.79798	1.64734	0.151916	0.708837	-5.86056	ACTA1
ILMN_1669268	0.922091	10.9184	2.0541	0.0870166	0.571308	-5.31124	MEX3D
ILMN_1681674	0.921492	9.86568	2.06543	0.0856774	0.567999	-5.29556	LOC645904
ILMN_1682894	-0.921468	10.6986	-2.1881	0.0724704	0.533725	-5.12518	TMEM191B
ILMN_1781234	0.377254	9.30638	2.57988	0.0427904	0.410589	-4.5778	CCDC22
ILMN_1770084	0.376669	7.97483	3.21631	0.0189103	0.26849	-3.70572	TACC1
ILMN_1779015	-0.920332	11.69	-1.87143	0.111773	0.634558	-5.5617	ZNF467
ILMN_2232494	0.37653	8.28288	3.13097	0.0210283	0.285203	-3.8203	C5orf42
ILMN_1663399	0.376232	7.68834	2.59262	0.0420745	0.408077	-4.56004	TIMP4
ILMN_1702585	0.919547	10.6381	1.46218	0.195302	0.765099	-6.09689	LOC646817
ILMN_1780444	0.3756	9.1296	3.6556	0.0111433	0.197156	-3.13107	ARL3
ILMN_1689786	-0.917624	10.7414	-2.21187	0.0701645	0.525611	-5.09205	ASMTL
ILMN_1814998	-0.917531	14.1077	-1.28234	0.248246	0.807135	-6.31359	FKSG30
ILMN_1732722	0.372967	8.80884	3.95748	0.00788281	0.158093	-2.75226	TRSPAP1
ILMN_1707077	0.372903	11.0328	3.32375	0.0165704	0.249936	-3.56276	SORT1
ILMN_2225254	0.371876	8.07758	2.56437	0.0436796	0.415326	-4.59944	ZNF740
ILMN_1656715	0.37071	7.8568	4.18466	0.00613113	0.137849	-2.47629	THSD7A
ILMN_1813517	0.3699	8.27101	2.92418	0.0273186	0.324257	-4.10137	DISP2
ILMN_2116827	0.915581	8.00257	2.41054	0.053639	0.457546	-4.81441	RGPD1
ILMN_1758812	0.368832	8.29872	2.69853	0.0365964	0.379839	-4.41269	LDHAL6A
ILMN_1812461	0.366959	7.8667	4.56601	0.00409067	0.111262	-2.03075	WISP2
ILMN_1814022	-0.912669	10.657	-1.84725	0.115542	0.642412	-5.59446	NR1H3
ILMN_1737805	0.911833	8.83907	1.8129	0.121115	0.653049	-5.64082	TPCN1
ILMN_1807756	0.363866	7.80094	3.22233	0.0187699	0.267251	-3.69767	LOC651659
ILMN_2384857	-0.911435	11.139	-1.52352	0.179772	0.745513	-6.0199	DHRS2
ILMN_1729515	0.363757	9.59492	2.63955	0.0395463	0.396235	-4.49468	PIN4
ILMN_1732143	-0.908728	8.94708	-1.98739	0.0953399	0.59504	-5.40323	FLJ42957
ILMN_1660086	0.362979	8.03791	3.64335	0.0113043	0.198607	-3.14673	MYH11
ILMN_1666893	0.362576	7.75182	2.88487	0.0287316	0.332673	-4.15528	TRIML2
ILMN_1670130	0.907506	14.1069	2.40317	0.0541721	0.45926	-4.82471	ARID3A
ILMN_2396148	0.906227	10.264	2.30776	0.0616084	0.493162	-4.95814	HIP1R
ILMN_1739325	-0.906177	10.915	-2.35231	0.0580113	0.476185	-4.89585	LOC284023
ILMN_1711122	0.361947	8.2862	3.37294	0.0156071	0.241487	-3.4978	LOC653073
ILMN_1662340	0.904987	11.2238	2.27403	0.0644868	0.504125	-5.00528	ZNF358
ILMN_2124471	0.361408	9.29173	2.5776	0.0429198	0.411047	-4.58098	SLC36A1
ILMN_1689908	0.361189	10.9312	4.01299	0.00740803	0.151527	-2.68411	ANKRD13A
ILMN_1738622	0.361171	8.81469	2.93425	0.0269686	0.322177	-4.08757	NDNL2
ILMN_1800898	0.360841	8.74869	3.2041	0.0191983	0.270897	-3.72205	ARG2
ILMN_1681802	0.360709	9.80419	2.50841	0.0470542	0.430486	-4.67757	GRK6
ILMN_1669052	0.360351	10.2611	3.19743	0.0193579	0.271778	-3.73099	LRRC8E
ILMN_1669669	0.902707	9.21781	1.99455	0.0944088	0.592917	-5.39338	KCMF1
ILMN_1788793	0.360291	9.26971	3.69441	0.0106499	0.193056	-3.08161	KLF8
ILMN_1657977	0.359625	12.557	3.37134	0.0156375	0.241513	-3.49992	MSRB2
ILMN_1658289	0.35848	13.2775	3.09899	0.0218879	0.290901	-3.86346	WDR54
ILMN_1677292	0.358186	9.92539	3.20293	0.0192263	0.27114	-3.72362	C5orf30
ILMN_1787275	0.357591	12.3893	2.66259	0.0383648	0.389673	-4.46263	STAG3
ILMN_1678454	0.35723	11.9983	2.52862	0.0458046	0.423923	-4.64934	CASP4
ILMN_2134855	0.3563	9.16015	2.74417	0.0344761	0.369333	-4.3494	LOC728758
ILMN_1802611	0.354857	12.6519	2.6359	0.039737	0.397442	-4.49976	SPEN
ILMN_1714717	0.354421	8.46781	2.60768	0.0412448	0.404237	-4.53905	TMEM34
ILMN_1701998	0.898072	10.2834	2.07706	0.0843256	0.564392	-5.27946	AFAP1
ILMN_1653278	-0.897887	9.40978	-1.93009	0.103132	0.616169	-5.48179	MUC20
ILMN_1714765	-0.897221	11.3523	-1.64737	0.151909	0.708837	-5.86052	LOC389599
ILMN_1671678	0.349151	7.93025	3.85156	0.00888655	0.170777	-2.88361	LOC648342
ILMN_1803045	0.347365	11.0126	2.76971	0.0333478	0.362262	-4.31406	TUBGCP5
ILMN_1785570	0.347297	7.8372	2.54888	0.044587	0.420925	-4.62105	SUSD3
ILMN_1658452	-0.895629	9.25029	-2.4215	0.0528549	0.453694	-4.79907	FAM53A
ILMN_1665877	0.347227	13.1431	2.48054	0.0488373	0.435532	-4.71652	RNF149
ILMN_1659845	0.344955	12.4837	2.47488	0.0492082	0.437034	-4.72443	KIAA0355
ILMN_1773002	0.343019	8.59862	2.83654	0.0305788	0.345457	-4.22178	LOC730417
ILMN_1775501	0.342597	7.77467	2.46774	0.04968	0.439641	-4.73441	IL1B
ILMN_2392747	0.342296	8.35742	2.61074	0.0410783	0.404237	-4.53478	SPO11
ILMN_2051900	0.893091	12.7355	1.52043	0.180525	0.746246	-6.02381	EID2B
ILMN_2360028	0.341102	9.77886	2.96643	0.0258831	0.31642	-4.04357	NFATC3
ILMN_1803213	0.340696	8.76503	2.86921	0.0293165	0.336431	-4.17681	MXRA5
ILMN_1735474	0.889417	10.9296	2.13055	0.0783842	0.548254	-5.20526	R3HCC1
ILMN_1804448	0.339955	9.90832	2.90483	0.0280045	0.329025	-4.12789	MSI2
ILMN_2115991	-0.888738	10.1415	-2.1197	0.0795532	0.551207	-5.22033	TNNT1
ILMN_2352609	0.888319	9.6146	1.40326	0.211386	0.781588	-6.16946	OGG1
ILMN_1762224	0.888251	10.2761	1.41136	0.209105	0.779863	-6.15957	HPS3
ILMN_1735445	-0.887848	10.6249	-2.29718	0.0624967	0.495466	-4.97293	SLC7A9
ILMN_1753241	0.337589	11.4655	2.62875	0.0401132	0.399236	-4.50971	SNTA1
ILMN_1667034	0.335856	11.9648	3.68854	0.0107229	0.193219	-3.08908	PDPR
ILMN_1687978	0.887227	12.6376	1.3237	0.235032	0.799987	-6.26506	PHLDA1
ILMN_2172600	0.33585	7.7051	3.51763	0.0131147	0.217074	-3.30867	ZNF345
ILMN_2202637	0.335187	11.9595	3.57986	0.0121812	0.207774	-3.22822	CRY1
ILMN_2313851	0.334239	13.5246	2.47055	0.0494937	0.43861	-4.73048	OSBPL9
ILMN_2115696	0.885549	11.552	2.26995	0.0648446	0.505346	-5.01098	USP42
ILMN_1780667	0.333369	12.9232	2.63564	0.0397504	0.397442	-4.50012	WDR51A
ILMN_1795181	0.883351	9.31934	1.36641	0.222056	0.791632	-6.2141	DDX60
ILMN_2134555	0.332014	12.2947	2.5946	0.0419645	0.407167	-4.55728	KCTD3
ILMN_1744815	0.331677	8.68903	3.82484	0.00916188	0.174228	-2.91702	PVRL1
ILMN_2249018	0.882609	13.0968	1.82085	0.119802	0.651187	-5.63011	LOC389816
ILMN_2311052	0.330729	7.90847	3.77103	0.00974566	0.181623	-2.98462	COL13A1
ILMN_2111229	0.329686	7.9089	2.74038	0.0346471	0.370615	-4.35465	BZRAP1
ILMN_1750181	0.329585	11.3155	3.72855	0.0102359	0.187564	-3.03828	TESC
ILMN_1735156	-0.881322	10.2064	-1.72949	0.13578	0.683081	-5.75236	SLC4A11
ILMN_1802380	0.328653	11.8773	3.09466	0.0220072	0.291718	-3.86931	RERE
ILMN_2286574	0.327941	7.80419	2.63309	0.0398842	0.398035	-4.50366	EPHA3
ILMN_1802152	0.327335	7.58311	3.95549	0.00790052	0.158256	-2.75472	LOC652523
ILMN_1754532	0.326346	7.84972	2.72064	0.0355521	0.3762	-4.38201	LOC442517
ILMN_1759549	0.32624	10.6609	2.99235	0.0250433	0.312441	-4.0082	SRGAP2
ILMN_1784678	0.325792	8.20397	2.48291	0.0486828	0.435152	-4.7132	PBX1
ILMN_1725640	0.324471	9.17055	2.5274	0.0458789	0.423923	-4.65104	DEFB119
ILMN_2154322	0.879458	11.7603	1.36134	0.223561	0.792683	-6.22019	SEMA3E
ILMN_2340877	0.324301	10.6442	3.06541	0.022832	0.296312	-3.9089	MEN1
ILMN_1676503	0.878465	10.7808	2.00962	0.0924792	0.586991	-5.37262	LOC643446
ILMN_1749345	0.324167	12.5574	2.51265	0.0467891	0.42912	-4.67164	STX5
ILMN_1799098	0.323943	7.47078	3.67463	0.0108983	0.194599	-3.10679	LOC652846
ILMN_2232177	0.877463	14.3533	1.78856	0.125226	0.661742	-5.67353	ACTN1
ILMN_1790741	0.877313	11.4067	2.22155	0.0692475	0.522325	-5.07855	RNF126
ILMN_1691444	0.323894	9.72408	3.1	0.0218602	0.290688	-3.8621	UHRF2
ILMN_1801454	0.323525	7.61272	2.70722	0.0361823	0.37835	-4.40063	GJB7
ILMN_1765725	0.876596	10.1201	1.14199	0.298085	0.841979	-6.47153	SBDSP
ILMN_1665235	0.876519	10.8368	0.728432	0.494495	0.920066	-6.86075	CRTAP
ILMN_1725366	-0.876486	10.2469	-2.46291	0.0500023	0.441193	-4.74117	SLC27A5
ILMN_1669479	0.876219	9.40746	1.12164	0.305985	0.844108	-6.4935	MEST
ILMN_1813206	0.323278	7.91956	3.41543	0.0148247	0.233546	-3.44196	CP
ILMN_1756541	0.875429	11.4886	1.81968	0.119994	0.651187	-5.63168	MXD4
ILMN_1721659	0.875204	11.7732	0.790104	0.46032	0.911009	-6.81117	LOC643668
ILMN_1678238	0.322059	7.89354	2.49253	0.0480619	0.433639	-4.69976	ZNF683
ILMN_1720595	0.321227	8.16538	2.87457	0.0291149	0.335088	-4.16944	MDGA1
ILMN_2188862	-0.873982	13.7092	-1.99968	0.0937478	0.59098	-5.38632	GDF15
ILMN_2305112	-0.873643	11.0273	-1.81761	0.120335	0.651358	-5.63447	CTH
ILMN_1667213	0.320658	11.8599	2.71692	0.0357256	0.376682	-4.38717	DFFA
ILMN_2122374	-0.873195	10.8056	-2.37081	0.0565831	0.470137	-4.86998	FAM49B
ILMN_1663438	0.320468	7.77708	2.67914	0.0375392	0.385332	-4.43962	LOC646310
ILMN_1662667	0.320344	8.39313	2.54104	0.0450544	0.421947	-4.632	LOC730920
ILMN_1781285	0.872417	13.2675	1.37491	0.219551	0.79036	-6.20385	DUSP1
ILMN_1782795	0.320285	8.68117	2.53911	0.0451701	0.422088	-4.6347	SMPD4
ILMN_2043126	0.320117	7.98075	2.58381	0.0425686	0.410181	-4.57233	CSAG3A
ILMN_1695404	0.871695	13.5249	2.08524	0.0833887	0.562328	-5.26814	LY6E
ILMN_1703178	-0.871175	10.6488	-1.46776	0.193837	0.763113	-6.08994	SCG2
ILMN_1676480	0.319547	8.89323	2.79644	0.0322089	0.356665	-4.2771	LOC654053
ILMN_1706411	0.318703	7.76725	3.58878	0.0120535	0.20624	-3.21674	LOC647370
ILMN_1696933	0.316747	7.90898	2.71587	0.0357748	0.376822	-4.38863	NLRP3
ILMN_2158594	0.315609	9.49614	2.87184	0.0292174	0.33596	-4.17319	C10orf28
ILMN_1782861	0.314727	7.8012	2.60125	0.0415969	0.405704	-4.54801	C10orf82
ILMN_1737991	0.867577	12.0385	1.82896	0.118477	0.648841	-5.61918	LOC650298
ILMN_1698546	0.313242	8.10848	2.99622	0.0249204	0.311927	-4.00292	HNF4A
ILMN_1657996	0.866339	9.0472	1.2866	0.246856	0.806151	-6.30863	LOC642035
ILMN_1793300	0.31307	8.18114	2.61861	0.0406535	0.402519	-4.52382	LOC391475
ILMN_1701765	0.312211	7.88508	2.89082	0.0285129	0.331955	-4.14712	LOC646677
ILMN_1768293	0.865293	12.2147	2.20242	0.0710726	0.528442	-5.10523	NUP155
ILMN_2201596	0.312063	7.725	2.7573	0.033891	0.365814	-4.33122	CYTL1
ILMN_1680644	0.311977	10.9139	2.49745	0.0477473	0.432439	-4.69289	FLJ20323
ILMN_1770548	0.865058	10.0096	2.16159	0.0751349	0.5404	-5.16209	CLASP2
ILMN_1659627	0.865031	8.7645	2.18139	0.0731361	0.53536	-5.13454	LOC647322
ILMN_1666775	0.310979	7.8606	3.4342	0.014493	0.230767	-3.41737	CACNA1C
ILMN_1716704	0.864854	8.63458	2.44569	0.051168	0.446413	-4.76524	NLRC5
ILMN_2189037	0.310946	8.89851	3.60096	0.0118817	0.204607	-3.20108	WDR52
ILMN_1802053	0.864185	9.37234	1.97728	0.0966701	0.598704	-5.41712	ZNF91
ILMN_1708916	0.864051	8.38404	2.03678	0.0891034	0.577622	-5.33517	PDZD4
ILMN_1718171	0.309982	9.70775	3.31533	0.0167416	0.250567	-3.5739	MED26
ILMN_1806906	0.309975	9.14675	2.67379	0.0378037	0.387099	-4.44705	SSR3
ILMN_1656624	0.30976	7.72475	2.50632	0.0471859	0.430873	-4.68049	LOC653481
ILMN_1726352	0.308458	8.0503	2.68354	0.0373228	0.384996	-4.4335	THSD4
ILMN_2189859	-0.862043	11.1907	-2.25075	0.0665557	0.512513	-5.0378	FLJ38482
ILMN_2223618	0.307075	7.543	2.92551	0.0272721	0.324058	-4.09954	KLKP1
ILMN_1744034	0.305923	9.98169	2.7141	0.0358578	0.377014	-4.39108	GPR27
ILMN_1655261	0.304738	7.71445	3.09368	0.0220342	0.291739	-3.87063	ERP27
ILMN_1655577	0.30401	7.93057	3.09113	0.022105	0.29209	-3.87408	TIAM1
ILMN_1699644	0.303366	8.54133	3.81262	0.00929098	0.175725	-2.93234	2021-03-03
ILMN_1725075	0.302669	7.54491	2.53293	0.0455427	0.423258	-4.64332	LOC643634
ILMN_1779404	0.302437	14.3572	2.77305	0.0332028	0.361936	-4.30942	PUF60
ILMN_1724686	-0.856591	14.6952	-1.70736	0.139954	0.690006	-5.78168	CLDN1
ILMN_1811117	0.856478	10.4025	1.18347	0.282526	0.833246	-6.426	LOC400986
ILMN_2363658	0.301699	7.73508	2.5346	0.0454416	0.422961	-4.64099	PXDN
ILMN_2380418	0.297909	11.6332	2.98482	0.0252844	0.313566	-4.01848	BICD2
ILMN_1738646	0.296758	8.64529	2.50111	0.0475148	0.431782	-4.68777	LY6K
ILMN_1804929	0.855002	9.18366	1.74135	0.133592	0.681614	-5.73659	OXTR
ILMN_1739144	0.296341	7.703	2.4784	0.0489774	0.436185	-4.71951	SI
ILMN_1731688	0.295418	7.91488	2.58739	0.0423673	0.409653	-4.56734	KLB
ILMN_1737517	-0.854292	12.8105	-1.02523	0.345814	0.863832	-6.59399	RPL29
ILMN_1805216	0.295357	8.87087	2.65018	0.0389963	0.393438	-4.47989	GPC6
ILMN_1791634	0.295095	7.8516	2.82362	0.031094	0.349238	-4.23959	LOC652460
ILMN_1755392	0.294322	8.31515	2.96879	0.0258055	0.315778	-4.04035	HERV-FRD
ILMN_1787140	0.292996	7.76774	2.49846	0.047683	0.432439	-4.69147	LOC644341
ILMN_2117171	-0.851021	14.6282	-2.43907	0.0516243	0.44782	-4.7745	LMO4
ILMN_1736974	0.290567	8.25544	2.47877	0.0489533	0.436125	-4.719	SOX12
ILMN_1795715	-0.850687	10.7966	-2.28104	0.0638775	0.501434	-4.99549	DPYD
ILMN_2195892	0.289974	7.79259	2.51544	0.0466156	0.428499	-4.66775	SPATA4
ILMN_1770865	0.850413	8.74547	2.4109	0.0536127	0.457546	-4.8139	TRIM46
ILMN_1784596	0.288684	7.87694	2.78707	0.0326032	0.358225	-4.29005	LOC340527
ILMN_2390586	0.288237	8.95163	2.47483	0.0492117	0.437034	-4.7245	SP100
ILMN_1671600	-0.849753	9.51876	-1.99505	0.0943447	0.592917	-5.3927	EPS8L1
ILMN_1765014	0.28813	7.83242	2.88469	0.0287383	0.332673	-4.15553	FOXB2
ILMN_1764503	0.848773	9.37933	1.73246	0.135229	0.682638	-5.74842	C21orf124
ILMN_2078592	0.848168	8.34576	2.11939	0.0795869	0.551207	-5.22076	C6orf105
ILMN_2342651	0.287805	7.97793	3.10104	0.0218317	0.290462	-3.86069	OR11H12
ILMN_1670676	0.287498	8.00653	2.70445	0.0363136	0.379089	-4.40447	TBRG1
ILMN_1742147	0.287379	12.7232	2.7154	0.0357966	0.376822	-4.38927	UBL4A
ILMN_1668256	0.285442	7.43792	2.701	0.0364783	0.379089	-4.40927	LOC649255
ILMN_1658631	0.285105	7.63075	3.54768	0.0126543	0.21253	-3.26975	LOC642321
ILMN_1764301	-0.846684	8.58599	-2.27359	0.0645255	0.504125	-5.0059	LOC648639
ILMN_2391959	0.283667	7.69464	2.95914	0.0261248	0.317272	-4.05353	PCDHGB2
ILMN_1777725	0.283205	8.7129	2.97499	0.0256025	0.314781	-4.03188	LSM14B
ILMN_1775171	0.282639	8.41033	3.60254	0.0118596	0.204367	-3.19905	WIPF2
ILMN_1707312	-0.844942	10.6433	-2.15234	0.0760885	0.542412	-5.17496	NFIL3
ILMN_1717406	0.28242	7.7005	3.48732	0.0135978	0.221285	-3.34805	LOC642097
ILMN_1719695	-0.843844	14.8772	-1.54061	0.175657	0.740014	-5.99821	NFKBIZ
ILMN_1729325	0.279341	7.96104	3.03115	0.0238412	0.303399	-3.95539	ALX3
ILMN_1777644	0.843523	10.322	1.82535	0.119066	0.650196	-5.62405	PIB5PA
ILMN_1783333	0.276914	14.7596	2.47564	0.0491584	0.437034	-4.72337	C16orf61
ILMN_1769751	0.275794	10.2417	2.56671	0.0435444	0.414817	-4.59618	PIGG
ILMN_1702691	0.274377	11.2171	2.52477	0.0460402	0.424864	-4.65472	TNFAIP3
ILMN_1772631	0.274209	7.88971	2.63031	0.040031	0.398867	-4.50754	EPX
ILMN_2114720	-0.841229	13.1588	-1.5911	0.164015	0.725592	-5.93354	SLPI
ILMN_1661957	0.273251	7.69251	2.74883	0.0342674	0.368906	-4.34295	LOC647816
ILMN_1704014	0.271212	8.63157	2.64877	0.0390686	0.393486	-4.48184	LOC730256
ILMN_1663321	0.271037	7.7202	2.78485	0.0326973	0.358514	-4.29311	LOC644781
ILMN_1791006	0.83962	11.5245	1.58358	0.1657	0.728267	-5.94322	AHI1
ILMN_1793287	0.270914	13.398	2.86643	0.029422	0.336927	-4.18064	LOC642755
ILMN_1780622	0.269526	7.84443	3.28278	0.0174228	0.256041	-3.6171	GP5
ILMN_1691757	0.26942	8.09639	2.58412	0.0425509	0.410168	-4.57189	C2CD3
ILMN_1749515	0.268993	7.66949	3.07182	0.0226483	0.295391	-3.90022	ELA3B
ILMN_1763605	0.268575	8.54985	3.31699	0.0167077	0.250489	-3.57171	DIDO1
ILMN_1663657	0.266766	8.06298	2.87574	0.0290712	0.33483	-4.16784	LOC650853
ILMN_1685608	0.8377	12.8022	2.1211	0.0794018	0.550778	-5.21839	NPTX2
ILMN_1669210	0.837121	8.72072	1.2243	0.267897	0.825536	-6.38022	SNORD16
ILMN_1740449	0.266397	7.6726	2.46522	0.0498478	0.440506	-4.73793	LOC220416
ILMN_2408885	0.266361	7.97358	2.50054	0.0475509	0.43189	-4.68857	HDAC9
ILMN_1713126	0.26573	7.75808	2.60563	0.0413571	0.404865	-4.54191	CT45-6
ILMN_1659189	0.265526	11.0884	2.50249	0.0474274	0.431392	-4.68584	C9orf89
ILMN_1685043	0.264723	7.98851	2.91646	0.02759	0.326188	-4.11194	CYP3A7
ILMN_1786211	0.264631	11.4215	2.97667	0.0255477	0.314781	-4.02959	HERC1
ILMN_1798530	0.26416	7.61648	2.86717	0.0293939	0.336912	-4.17962	LOC652651
ILMN_2316278	0.263689	8.57422	2.4892	0.048276	0.434039	-4.70442	MAGED4B
ILMN_1812856	0.835039	11.4972	1.9083	0.10626	0.621312	-5.51153	ZSWIM1
ILMN_1707386	0.262947	7.78357	3.21982	0.0188283	0.267628	-3.70102	LOC730919
ILMN_1708092	0.262642	7.58713	3.11024	0.0215813	0.288777	-3.84826	LOC732343
ILMN_2148785	0.261581	7.91843	2.50359	0.0473577	0.431224	-4.6843	GBP1
ILMN_1669842	0.834238	9.91601	1.33626	0.231146	0.797177	-6.25016	CHAF1A
ILMN_1714384	0.834124	11.8133	1.88067	0.110365	0.631098	-5.54915	PCCA
ILMN_1720233	0.261567	10.396	2.53308	0.0455336	0.423258	-4.64311	CCDC49
ILMN_2228710	0.260334	13.7908	2.50159	0.0474844	0.431753	-4.6871	PDCD5
ILMN_1659752	0.833628	8.82964	1.75663	0.130825	0.67489	-5.71624	LOC730996
ILMN_2173611	0.259484	7.7759	3.17287	0.0199575	0.276503	-3.76393	MT1E
ILMN_2128931	0.258373	7.60826	2.55163	0.0444244	0.420211	-4.61721	FAT2
ILMN_1702322	0.832951	9.85505	1.11876	0.307117	0.845103	-6.49659	ALS2CL
ILMN_1700703	0.257821	7.46293	2.53006	0.0457168	0.423923	-4.64733	GADL1
ILMN_2262044	0.832467	11.1868	1.5971	0.16268	0.72234	-5.92579	PARP10
ILMN_1740035	0.257403	7.65468	2.9628	0.0260032	0.316959	-4.04853	POU4F2
ILMN_1765704	0.257129	10.3224	3.02691	0.0239693	0.303954	-3.96115	CDC2L1
ILMN_1705352	0.256283	7.51262	2.97924	0.0254645	0.314645	-4.02609	FUT9
ILMN_1813840	0.256137	13.5188	3.05091	0.0232533	0.299078	-3.92856	AOF2
ILMN_1672205	0.255641	7.5941	3.02786	0.0239407	0.303898	-3.95987	LOC642571
ILMN_1723232	0.254425	9.26643	2.46523	0.0498475	0.440506	-4.73792	LOC96610
ILMN_2115434	0.830984	11.5552	0.796266	0.457	0.909906	-6.80604	RAB32
ILMN_2148497	0.254191	8.80497	2.66836	0.0380745	0.388424	-4.4546	C20orf107
ILMN_2260313	0.254001	7.85774	2.78483	0.0326981	0.358514	-4.29314	CRYBA2
ILMN_1658678	0.253478	12.8957	2.69706	0.0366668	0.380099	-4.41473	SAAL1
ILMN_1687768	0.82898	12.8365	2.03881	0.088856	0.576671	-5.33236	NCOA7
ILMN_1789407	0.828966	9.49525	1.00183	0.356092	0.870221	-6.61744	FAM18B2
ILMN_2070003	0.251605	7.56591	2.66648	0.0381686	0.388424	-4.45721	SLC18A2
ILMN_1747775	0.251171	12.2881	3.04132	0.0235367	0.300589	-3.94158	STX2
ILMN_1721017	0.249411	7.75732	2.77185	0.0332549	0.361952	-4.31109	LOC647928
ILMN_1703284	-0.828485	10.5544	-1.7279	0.136076	0.683811	-5.75447	SPIRE2
ILMN_1800853	0.248494	7.61846	2.80539	0.031837	0.354733	-4.26474	LOC652880
ILMN_1742280	0.247999	8.18894	3.11912	0.0213424	0.286987	-3.83627	LOC728957
ILMN_1737842	0.246877	7.7416	2.49414	0.0479585	0.433224	-4.69751	LOC643664
ILMN_2178994	0.246362	7.71376	3.05604	0.0231031	0.298537	-3.9216	TUBB8
ILMN_1654772	0.246271	7.80566	2.67641	0.037674	0.3864	-4.44341	LOC651511
ILMN_1686401	-0.825346	11.311	-2.07459	0.0846116	0.564953	-5.28289	LOC728739
ILMN_1682727	-0.825201	9.53596	-1.90374	0.106927	0.622581	-5.51775	JAZF1
ILMN_1652439	0.245726	7.83443	2.97807	0.0255024	0.314781	-4.02769	KRTAP3-1
ILMN_1764794	-0.824729	13.5548	-1.31632	0.237343	0.802089	-6.27378	PSMB2
ILMN_1691291	0.824385	11.2115	1.96746	0.0979799	0.601664	-5.4306	PIGS
ILMN_1652008	0.824075	10.8814	1.60794	0.160297	0.719878	-5.91178	C15orf23
ILMN_1689484	0.245412	7.84011	2.93702	0.0268735	0.321345	-4.08379	LOC653715
ILMN_2094377	0.24482	7.78735	2.63193	0.0399451	0.398327	-4.50527	TRPC3
ILMN_1871172	0.243186	7.70004	2.97574	0.025578	0.314781	-4.03086	LOC731827
ILMN_1711069	0.822644	11.5754	2.16803	0.0744793	0.539132	-5.15314	YPEL5
ILMN_1787831	0.822191	8.92777	2.10223	0.0814746	0.555761	-5.24458	C19orf19
ILMN_1735816	0.242497	7.74663	2.53551	0.045387	0.422766	-4.63973	CYP4A11
ILMN_2051684	0.82172	9.55155	1.59785	0.162515	0.72226	-5.92483	LOC401152
ILMN_1669609	0.239828	7.70913	2.49176	0.0481113	0.433847	-4.70084	LOC644767
ILMN_1664577	-0.820844	11.2929	-1.50199	0.185087	0.752413	-6.04708	DLD
ILMN_1711491	0.238424	7.806	2.79932	0.032089	0.356553	-4.27313	SYNPO
ILMN_1664912	0.820263	10.6954	1.72002	0.137551	0.68691	-5.76492	IL11RA
ILMN_1701644	0.238205	8.74378	2.81326	0.0315142	0.352072	-4.25389	PCDHGB6
ILMN_1731500	0.237943	7.67571	2.52734	0.0458825	0.423923	-4.65112	LOC646691
ILMN_1653670	0.232591	7.79618	2.69925	0.0365619	0.379638	-4.41169	CUL3
ILMN_1747207	0.23118	7.72823	2.4972	0.0477631	0.432439	-4.69323	EYA1
ILMN_1705258	0.23073	7.79208	2.48076	0.0488234	0.435532	-4.71622	CPZ
ILMN_1664183	0.228555	7.73503	2.68281	0.0373586	0.385207	-4.43452	LOC644477
ILMN_1792752	0.222765	7.67624	2.72662	0.0352753	0.374627	-4.37372	LOC652547
ILMN_2326512	0.222639	7.6507	2.47518	0.0491887	0.437034	-4.72401	CASP1
ILMN_1792072	0.222262	7.51912	2.486	0.0484824	0.434337	-4.70888	FUT4
ILMN_1744220	0.216537	7.75269	2.75025	0.0342038	0.368694	-4.34098	KLF17
ILMN_1775236	0.210893	7.61665	2.50529	0.0472503	0.430873	-4.68192	LOC642313
ILMN_1668538	0.209777	7.74546	2.50249	0.0474276	0.431392	-4.68585	LOC643855
ILMN_1732187	-0.81453	10.5311	-2.16011	0.0752873	0.54121	-5.16416	TMEM143
ILMN_1665952	0.20863	7.58989	2.54076	0.0450711	0.421947	-4.63239	LOC645066
ILMN_1768973	0.81396	11.7145	1.93603	0.102294	0.612768	-5.47366	HIST2H2AC
ILMN_1765649	-0.81365	12.1646	-2.14908	0.0764277	0.542541	-5.1795	IRF3
ILMN_1795920	0.207162	7.68058	2.51769	0.0464763	0.427844	-4.66461	OR2M4
ILMN_2400360	0.204965	7.58988	2.4645	0.0498961	0.440778	-4.73894	Klkbl4
ILMN_2074044	-0.81192	12.4632	-1.53005	0.178188	0.743728	-6.01161	PLS1
ILMN_1667867	0.20042	7.66829	2.49029	0.0482058	0.434039	-4.70289	LOC653601
ILMN_1758619	-0.205853	7.68745	-2.6174	0.0407184	0.402769	-4.52551	SAG
ILMN_1728301	-0.206992	7.57531	-2.47192	0.0494033	0.437962	-4.72857	GAD2
ILMN_1670923	-0.208628	7.82033	-2.61048	0.0410928	0.404237	-4.53516	LOC401565
ILMN_2041176	-0.208701	7.5851	-2.6492	0.0390467	0.393438	-4.48125	LOC150786
ILMN_1714604	-0.21382	7.75968	-2.52758	0.0458679	0.423923	-4.65079	LOC283710
ILMN_1815938	-0.215371	7.75082	-2.59993	0.0416697	0.406029	-4.54985	TRPM3
ILMN_1658847	0.808216	10.4249	2.35497	0.0578039	0.47521	-4.89213	MGC61598
ILMN_1728467	-0.807626	14.8237	-2.11912	0.0796171	0.551207	-5.22114	GHITM
ILMN_1808404	0.807362	13.1558	1.84955	0.115178	0.641665	-5.59135	RHBDF1
ILMN_1761309	0.806843	10.2494	1.73122	0.135459	0.682638	-5.75006	ADCK5
ILMN_2055930	-0.216004	8.13779	-2.53734	0.0452763	0.422517	-4.63716	FARSB
ILMN_1716424	-0.222671	7.80852	-2.5366	0.0453209	0.422663	-4.6382	PKP1
ILMN_2141118	-0.223609	7.92549	-2.46775	0.0496793	0.439641	-4.73439	LOC388135
ILMN_1807339	-0.225421	7.79879	-2.53155	0.0456267	0.423588	-4.64526	HRG
ILMN_1671104	-0.225848	8.05385	-2.64188	0.0394251	0.395889	-4.49144	ZNF592
ILMN_2083469	0.806164	9.72449	1.46182	0.195395	0.765128	-6.09733	IRS2
ILMN_1697373	-0.227468	7.53349	-2.54101	0.045056	0.421947	-4.63204	LOC388910
ILMN_1670748	-0.230402	7.54263	-2.6867	0.0371684	0.38356	-4.42911	GALNT7
ILMN_2084912	-0.230918	7.53771	-2.54557	0.0447836	0.421831	-4.62567	LOC440053
ILMN_2258774	-0.231027	13.4988	-2.48241	0.0487154	0.435152	-4.7139	MRPL43
ILMN_1711492	0.805927	8.84739	1.37478	0.219589	0.79036	-6.204	LOC441050
ILMN_1694734	-0.233717	7.94658	-2.72045	0.0355612	0.3762	-4.38228	RUNX1T1
ILMN_1782292	-0.235721	14.2941	-2.74706	0.0343463	0.369091	-4.34539	LAMP1
ILMN_1754757	0.80529	10.3237	1.424	0.20559	0.776708	-6.14407	SCNN1D
ILMN_2224031	0.805239	11.8675	1.67431	0.146422	0.701524	-5.82523	CETN3
ILMN_1723333	-0.236302	7.72889	-2.59923	0.0417082	0.406247	-4.55082	SCGB2A2
ILMN_1706687	0.804828	12.8932	2.18458	0.0728188	0.534553	-5.13009	KLHL5
ILMN_2411915	0.804603	10.6702	1.27835	0.249553	0.807181	-6.31822	ATG4B
ILMN_1658885	0.804246	11.1073	1.83658	0.117245	0.645975	-5.60888	DAGLB
ILMN_1677301	-0.236428	7.9926	-2.95193	0.0263664	0.318418	-4.06339	LOC653082
ILMN_1679595	-0.236499	8.13556	-2.48901	0.0482883	0.434039	-4.70468	GRIK5
ILMN_1802730	-0.239348	7.60686	-2.69736	0.0366526	0.380099	-4.41432	LOC649385
ILMN_1719876	0.803225	9.10838	1.87664	0.110976	0.63263	-5.55462	KIAA1804
ILMN_1716259	-0.239809	7.72206	-2.71223	0.0359456	0.377129	-4.39368	PROK1
ILMN_2153787	-0.240129	7.50855	-2.61666	0.0407588	0.402769	-4.52655	ARRDC5
ILMN_1742813	-0.802435	10.2715	-1.85392	0.114489	0.640556	-5.58543	TMEM167
ILMN_1723630	-0.240859	7.60865	-2.61007	0.0411146	0.404237	-4.53572	LOC649701
ILMN_2347592	-0.240909	8.06523	-2.98901	0.0251498	0.312915	-4.01275	NMB
ILMN_2198859	-0.240993	7.58907	-2.55101	0.0444615	0.420213	-4.61809	C7orf52
ILMN_1777106	-0.241431	9.72748	-2.57762	0.0429192	0.411047	-4.58096	LRRC57
ILMN_2115949	0.799503	12.0484	1.34654	0.22801	0.79464	-6.23791	ZNF394
ILMN_1726924	-0.242251	8.03179	-2.62361	0.0403864	0.400626	-4.51687	SYNGR4
ILMN_1701773	-0.243258	7.68059	-2.53778	0.0452499	0.422428	-4.63655	LOC645282
ILMN_1779258	0.79905	11.7399	0.611177	0.564086	0.934304	-6.94559	LOC644774
ILMN_1770977	-0.245456	11.8245	-2.57358	0.0431491	0.412301	-4.58659	TMEM134
ILMN_1691425	0.798374	11.0266	1.34574	0.228253	0.795002	-6.23887	LDOC1L
ILMN_2413141	-0.246255	9.10589	-2.54411	0.0448707	0.421837	-4.62771	C6orf162
ILMN_1723735	-0.246454	7.97249	-2.60112	0.0416041	0.405704	-4.54819	KIAA0889
ILMN_1767362	-0.246776	7.78054	-2.83837	0.0305064	0.344949	-4.21925	ADAMTS6
ILMN_1724915	-0.246824	7.58656	-2.60113	0.0416038	0.405704	-4.54818	C6orf191
ILMN_1725700	-0.797813	11.3718	-1.37388	0.219852	0.790504	-6.20509	MOV10
ILMN_2347249	-0.246951	7.74312	-2.65174	0.0389161	0.393438	-4.47771	RSPO4
ILMN_1710553	-0.796592	12.4857	-1.48879	0.188416	0.756438	-6.06366	TMEM151A
ILMN_1714536	-0.796287	9.84613	-1.35238	0.226245	0.793888	-6.23093	SCGB1D2
ILMN_1707304	-0.247198	7.98302	-2.57935	0.0428207	0.410608	-4.57855	KLF1
ILMN_1684923	-0.247413	7.77072	-2.51857	0.046422	0.4275	-4.66338	ANP32E
ILMN_1727852	-0.249492	7.77762	-2.48583	0.0484936	0.434337	-4.70912	LOC643339
ILMN_1775486	-0.250058	7.87511	-2.74904	0.0342578	0.368906	-4.34266	SSPN
ILMN_1753370	-0.250381	8.96078	-2.95666	0.0262077	0.317272	-4.05692	ABTB2
ILMN_1760120	-0.250714	7.83933	-2.77072	0.0333036	0.361952	-4.31265	ZNF284
ILMN_1701643	0.794309	10.9941	1.78146	0.12645	0.665322	-5.68305	GDPD5
ILMN_1776519	-0.794286	12.4391	-1.77251	0.128011	0.668179	-5.69503	RAP1GAP
ILMN_1662358	0.793889	9.6452	2.17221	0.0740557	0.538021	-5.14731	MX1
ILMN_2075440	-0.793543	9.96555	-1.54308	0.17507	0.739858	-5.99506	PDIA3P
ILMN_1760509	-0.251191	7.61501	-2.93886	0.0268102	0.320893	-4.08126	EOMES
ILMN_1655849	-0.251273	7.98308	-2.72484	0.0353574	0.375182	-4.37618	GSC
ILMN_1814856	-0.251657	10.3868	-2.65894	0.0385494	0.390917	-4.4677	C9orf7
ILMN_1655613	-0.25198	7.73108	-3.2543	0.0180437	0.261251	-3.65499	GSTA2
ILMN_1709635	-0.252543	7.91826	-2.58023	0.0427707	0.410557	-4.57732	SLC38A11
ILMN_1774659	0.791924	8.64181	1.82364	0.119344	0.650704	-5.62635	LOC652388
ILMN_1655479	-0.252696	7.7257	-2.53172	0.0456163	0.423588	-4.64502	LOC642660
ILMN_1738825	-0.252791	7.83179	-2.55158	0.0444279	0.420211	-4.61729	HIC1
ILMN_1674285	-0.253597	7.86904	-2.5055	0.0472371	0.430873	-4.68163	LOC401233
ILMN_1739814	-0.254529	7.53626	-3.0138	0.0243709	0.307651	-3.97899	ZNF547
ILMN_1656853	-0.25626	7.69382	-2.74534	0.0344235	0.369124	-4.34778	LOC391761
ILMN_1688279	0.789957	9.30405	1.61876	0.157952	0.718105	-5.89776	PVRIG
ILMN_1657728	-0.256471	8.1056	-2.9743	0.025625	0.314781	-4.03283	LOC643831
ILMN_2339284	-0.789853	9.5782	-2.04363	0.088272	0.575112	-5.32571	CHD2
ILMN_1705562	0.78974	9.56448	2.37353	0.0563763	0.469735	-4.86618	KIAA0802
ILMN_1754570	-0.256751	7.64976	-2.76704	0.0334638	0.363208	-4.31775	KCTD8
ILMN_1750079	-0.25791	12.1562	-2.78576	0.0326587	0.358491	-4.29185	PURB
ILMN_1685275	-0.258569	7.68056	-2.73741	0.0347818	0.371267	-4.35877	MCAM
ILMN_1779256	-0.258645	8.05175	-2.79906	0.0320996	0.356553	-4.27348	ARMC2
ILMN_1704084	-0.258829	7.81467	-2.94826	0.0264901	0.318731	-4.0684	CMAH
ILMN_1666372	-0.259693	15.7319	-2.78794	0.0325663	0.358225	-4.28884	ATP5H
ILMN_1700427	-0.260589	8.08964	-2.54031	0.0450978	0.421947	-4.63302	LOC440456
ILMN_2199362	-0.260694	7.67234	-2.80619	0.031804	0.354522	-4.26363	FBXL22
ILMN_1751425	-0.788098	11.054	-2.37327	0.0563958	0.469735	-4.86654	ERMP1
ILMN_2225956	-0.26119	7.92184	-2.48658	0.0484448	0.434337	-4.70807	C4orf39
ILMN_1791423	-0.261472	9.52079	-2.95636	0.0262176	0.317272	-4.05733	LOC401052
ILMN_1694470	-0.262111	8.01736	-3.16959	0.0200392	0.277014	-3.76833	LOC401089
ILMN_1732609	-0.786799	11.0784	-2.1233	0.0791639	0.54998	-5.21533	KIAA1539
ILMN_1746716	0.786489	9.53965	1.84517	0.115873	0.642662	-5.59728	LOC643035
ILMN_1791642	-0.26431	8.32653	-2.61606	0.0407909	0.402928	-4.52738	LOC91664
ILMN_1692020	-0.786423	9.02878	-1.97777	0.0966049	0.598704	-5.41644	PRSS16
ILMN_1809095	-0.264421	7.47003	-3.02929	0.0238972	0.303805	-3.95792	TCERG1L
ILMN_1699340	-0.265182	7.92357	-2.71665	0.0357383	0.376682	-4.38755	ZNF711
ILMN_1774589	0.785874	9.70201	1.71098	0.139262	0.688755	-5.77689	IQCC
ILMN_1659265	-0.266244	7.64946	-2.60848	0.0412015	0.404237	-4.53794	HIT-40
ILMN_2087941	-0.267186	7.67853	-2.70172	0.0364438	0.379089	-4.40826	ENTPD3
ILMN_1793002	-0.268988	8.84185	-2.59648	0.0418602	0.406469	-4.55466	C20orf196
ILMN_1689515	-0.784787	8.71921	-2.23762	0.0677517	0.516779	-5.05612	CPLX3
ILMN_1782688	-0.784764	9.49984	-2.16642	0.0746429	0.53959	-5.15538	THNSL1
ILMN_2251225	-0.269044	7.94839	-2.57678	0.0429669	0.411278	-4.58213	WDR78
ILMN_1765668	0.78418	9.79504	2.33033	0.0597577	0.484357	-4.92659	IL20RB
ILMN_1685079	0.783842	9.88333	1.13039	0.302569	0.843077	-6.48409	TELO2
ILMN_2157240	-0.783326	11.5912	-2.35388	0.057889	0.475646	-4.89366	MNS1
ILMN_1764867	-0.269715	7.84015	-2.66626	0.0381801	0.388424	-4.45753	LOC649431
ILMN_1707124	0.782894	12.4752	0.975512	0.367946	0.875233	-6.64337	TFPI
ILMN_1697665	0.78208	10.1782	2.30721	0.0616546	0.493284	-4.95891	LOC653972
ILMN_1788499	-0.270722	7.78279	-3.28694	0.0173341	0.254914	-3.61157	LOC144678
ILMN_2170095	-0.270866	7.58202	-3.07589	0.0225326	0.29434	-3.8947	PMCH
ILMN_1735275	-0.271702	10.9344	-3.18338	0.0196984	0.274609	-3.74982	WDSUB1
ILMN_1740005	-0.271795	7.624	-2.78776	0.0325739	0.358225	-4.28909	SERPINF2
ILMN_1695972	-0.778962	9.10193	-1.95122	0.100185	0.608592	-5.45286	CCDC89
ILMN_1788264	-0.272757	7.71572	-2.55367	0.0443045	0.419675	-4.61437	LOC647873
ILMN_1747016	-0.27359	13.6002	-2.93188	0.0270505	0.322542	-4.09082	CEP55
ILMN_1810727	-0.778683	9.25348	-2.00469	0.093106	0.588557	-5.37942	SLC25A45
ILMN_1804396	-0.778459	12.222	-1.94067	0.101646	0.611356	-5.46731	C14orf4
ILMN_1764500	0.778368	10.79	0.951487	0.379038	0.879778	-6.6666	C3orf10
ILMN_1758244	-0.274659	7.84354	-2.74602	0.0343928	0.369124	-4.34683	ZNF452
ILMN_1694772	-0.274746	7.77253	-3.18906	0.0195601	0.274004	-3.74221	EXDL1
ILMN_1652722	-0.77821	12.0693	-2.43651	0.0518017	0.448737	-4.77808	C14orf2
ILMN_1704139	-0.275838	8.52233	-2.49715	0.0477661	0.432439	-4.6933	DHRSX
ILMN_1757506	-0.27594	7.74992	-2.58796	0.0423349	0.409498	-4.56653	ELN
ILMN_1693630	-0.776834	9.75257	-2.01644	0.0916194	0.584295	-5.36323	C16orf7
ILMN_1775357	-0.275958	7.93952	-3.04367	0.0234669	0.30031	-3.93839	RUNDC2A
ILMN_1735822	-0.276693	8.08701	-2.48628	0.0484646	0.434337	-4.7085	TTC30A
ILMN_1721283	-0.277742	7.96393	-3.10675	0.0216757	0.289305	-3.85297	HSPB6
ILMN_1770673	-0.776486	11.004	-1.95213	0.100061	0.608222	-5.45162	AKNA
ILMN_1750722	-0.776465	12.3485	-0.779387	0.466137	0.911741	-6.82002	RPS7
ILMN_1703092	0.7764	11.9291	1.38544	0.216484	0.787376	-6.19111	RECQL4
ILMN_1656364	-0.278633	8.18266	-3.22395	0.0187324	0.266868	-3.6955	ASB12
ILMN_1766797	0.775035	10.9557	2.09187	0.082636	0.560217	-5.25894	CCS
ILMN_1663407	-0.774977	11.432	-1.65183	0.150988	0.707619	-5.8547	SURF1
ILMN_1760285	-0.278728	7.94878	-2.58166	0.0426899	0.410557	-4.57532	ZNF321
ILMN_1800461	-0.279816	15.2036	-3.11745	0.0213871	0.287281	-3.83853	CSNK2B
ILMN_1795976	-0.279999	9.45638	-2.69979	0.0365362	0.379527	-4.41095	SFXN2
ILMN_1800871	-0.281066	10.7211	-2.53085	0.0456688	0.423678	-4.64622	RAB6A
ILMN_1654411	-0.281568	7.73844	-2.54596	0.0447608	0.421774	-4.62514	CCL18
ILMN_1805603	-0.281681	7.73233	-3.163	0.0202042	0.278042	-3.77718	C10orf79
ILMN_1723111	-0.281919	7.86063	-3.29353	0.0171944	0.25411	-3.60281	HIST1H4A
ILMN_1722423	-0.282587	9.31906	-2.95932	0.0261189	0.317272	-4.05329	SHPRH
ILMN_1705107	-0.282673	7.93205	-3.00041	0.0247884	0.311048	-3.99723	SDCBP2
ILMN_1812721	0.772557	11.8356	2.33353	0.0595003	0.483558	-4.92212	LOC728014
ILMN_2232936	-0.772421	15.5201	-1.1693	0.287761	0.836332	-6.44166	UQCRH
ILMN_1705733	-0.771535	11.2752	-1.78782	0.125352	0.662131	-5.67452	KIAA0460
ILMN_1726574	0.771377	11.6649	0.851967	0.427765	0.898916	-6.7582	CACYBP
ILMN_1716913	-0.771284	12.0651	-2.17976	0.0732982	0.535697	-5.1368	TRAPPC1
ILMN_1659026	-0.28274	8.52833	-2.54387	0.0448848	0.421837	-4.62804	POLR2K
ILMN_1686748	-0.282746	11.9425	-2.67875	0.0375586	0.385374	-4.44017	TMEM9
ILMN_2061310	-0.283865	10.6753	-2.63604	0.0397295	0.397442	-4.49956	ZNF280C
ILMN_2129910	-0.770079	9.44688	-2.01562	0.0917223	0.584505	-5.36436	SLC12A5
ILMN_2352216	0.76955	12.6372	1.36701	0.221879	0.791515	-6.21338	FBXL6
ILMN_1790778	-0.284687	7.98268	-2.92622	0.0272471	0.323997	-4.09856	PNMA2
ILMN_1711516	-0.769147	13.5872	-1.88752	0.109333	0.629011	-5.53983	ATP6V1A
ILMN_1751389	-0.284745	7.83364	-2.65471	0.0387645	0.392624	-4.47359	LOC387693
ILMN_1779171	-0.768444	13.6225	-1.60852	0.160171	0.719789	-5.91103	SGSM2
ILMN_1797974	-0.28485	11.5604	-3.59997	0.0118955	0.204705	-3.20234	AIG1
ILMN_1779406	-0.285959	7.7432	-2.97133	0.0257219	0.315369	-4.03687	OR2Z1
ILMN_1744118	-0.286139	9.72897	-2.49324	0.0480163	0.433456	-4.69877	ASTN2
ILMN_1788528	-0.287505	8.0646	-2.61771	0.0407019	0.402769	-4.52508	MED18
ILMN_1664863	0.766965	8.92906	1.40415	0.211134	0.781588	-6.16837	CTRL
ILMN_1755251	-0.287554	7.78056	-2.95802	0.0261621	0.317272	-4.05505	ITIH1
ILMN_1815118	-0.287657	7.65408	-3.37486	0.0155708	0.241372	-3.49528	ZNF554
ILMN_1677446	0.76601	9.95837	1.48862	0.188459	0.756438	-6.06387	TMEM189-UBE2V1
ILMN_1731561	0.764956	9.81479	2.07913	0.0840873	0.564061	-5.27659	ROBO3
ILMN_1796793	-0.764712	9.57426	-2.3447	0.0586098	0.479377	-4.90649	MGC2752
ILMN_1737644	-0.288242	13.6546	-2.92025	0.0274563	0.324764	-4.10675	LOC124446
ILMN_2331266	-0.288818	12.4899	-2.54433	0.0448576	0.421837	-4.62741	NUMB
ILMN_1674293	-0.764611	8.72134	-2.23175	0.068294	0.518409	-5.06431	LOC653257
ILMN_1785277	-0.289566	7.88263	-3.01729	0.0242633	0.3066	-3.97424	FLJ10120
ILMN_1660199	-0.764538	10.98	-1.52831	0.178608	0.743729	-6.01382	ACAA2
ILMN_2379393	-0.764085	9.87777	-1.80484	0.122462	0.656714	-5.65167	ASL
ILMN_1790197	-0.289921	8.76449	-2.96925	0.0257905	0.315778	-4.03973	FLJ20674
ILMN_1710243	-0.290198	7.7317	-2.50656	0.0471705	0.430873	-4.68015	OR1F1
ILMN_1715902	-0.290497	7.74486	-2.93905	0.0268036	0.320893	-4.081	DUX4C
ILMN_1716579	-0.292637	7.77337	-3.31931	0.0166604	0.250103	-3.56863	LOC641841
ILMN_1684850	-0.292847	7.8508	-2.62338	0.0403986	0.400626	-4.51719	PRKAR2B
ILMN_1658995	0.76313	11.523	1.6219	0.157279	0.716784	-5.89369	ACOT9
ILMN_1679011	0.762383	8.50397	1.68428	0.144441	0.698395	-5.81212	SLC12A3
ILMN_1772134	-0.293065	7.6393	-2.70104	0.0364761	0.379089	-4.4092	LOC644257
ILMN_1797379	-0.293452	7.82785	-2.53603	0.0453554	0.422766	-4.639	RBM43
ILMN_1762606	-0.761943	9.52767	-1.17386	0.286069	0.835816	-6.43664	AQP11
ILMN_1724612	-0.761826	10.0449	-1.18977	0.280226	0.831445	-6.419	SLC25A35
ILMN_1806328	-0.293601	10.8569	-3.29279	0.0172101	0.25411	-3.6038	PDIK1L
ILMN_1684051	-0.761006	9.4322	-1.40857	0.209888	0.780603	-6.16297	WASF2
ILMN_1704383	0.760927	10.3545	1.44712	0.1993	0.770337	-6.11556	TRIM37
ILMN_1675483	-0.760824	10.4775	-2.24269	0.0672878	0.515009	-5.04906	ANKMY1
ILMN_1662129	0.760228	12.3021	0.946211	0.381509	0.880991	-6.67164	RCN2
ILMN_1764764	0.759965	13.2201	2.27341	0.064541	0.504125	-5.00614	MUM1
ILMN_2121408	-0.295021	9.62878	-2.48203	0.0487403	0.435152	-4.71443	HBEGF
ILMN_1723871	-0.759763	11.7256	-2.05949	0.0863771	0.569871	-5.30378	OTUB1
ILMN_1789492	0.759016	13.8332	1.32115	0.235827	0.800962	-6.26807	ZDHHC8
ILMN_2204576	-0.295103	7.77179	-3.05929	0.0230087	0.297639	-3.91719	HSD17B13
ILMN_1754158	-0.295938	7.55453	-2.78163	0.0328345	0.359551	-4.29756	C6orf185
ILMN_1758034	-0.758871	11.6265	-1.81085	0.121457	0.653912	-5.64358	ETFDH
ILMN_1677080	-0.297047	8.40902	-2.48862	0.0483134	0.434039	-4.70523	C11orf60
ILMN_2222984	-0.297638	13.4691	-3.21406	0.018963	0.268564	-3.70872	RDH14
ILMN_1780777	0.75808	8.25241	2.1297	0.0784754	0.548353	-5.20644	PDXDC2
ILMN_2370336	0.757838	8.91131	1.90871	0.106201	0.621312	-5.51098	MS4A4A
ILMN_1678669	0.757281	10.4248	0.759116	0.477279	0.916728	-6.8365	RRM2
ILMN_1801588	-0.298326	7.91871	-2.81911	0.0312761	0.350273	-4.24581	FN3K
ILMN_1659914	-0.298578	7.83219	-2.61513	0.040841	0.403107	-4.52868	C9orf98
ILMN_1795383	0.756799	12.4391	2.0917	0.0826554	0.560217	-5.25918	RPUSD3
ILMN_1719797	-0.298657	7.95906	-2.57525	0.0430542	0.41155	-4.58427	MESDC2
ILMN_1669878	-0.299756	12.3881	-2.70803	0.0361438	0.37827	-4.3995	GUSB
ILMN_1673936	0.755811	12.7648	2.28597	0.0634526	0.499657	-4.9886	KHSRP
ILMN_1697512	-0.300235	7.41622	-2.74768	0.0343187	0.369091	-4.34454	SLC32A1
ILMN_1726169	-0.300284	15.1545	-2.89918	0.0282083	0.330243	-4.13564	EDF1
ILMN_1705144	0.755279	12.7133	1.86466	0.112815	0.637992	-5.57088	ULK1
ILMN_1670611	-0.301949	7.8005	-3.6546	0.0111564	0.197247	-3.13235	FLJ35773
ILMN_1774432	-0.755108	11.2253	-2.03656	0.0891306	0.57765	-5.33548	DTD1
ILMN_1656201	-0.302592	7.63663	-3.42611	0.014635	0.231429	-3.42798	LOC645359
ILMN_1781859	-0.304418	7.61623	-3.04366	0.0234671	0.30031	-3.9384	UGT2B28
ILMN_1750294	-0.304472	7.85155	-3.27224	0.0176497	0.258181	-3.6311	ADAM7
ILMN_1808305	-0.754398	11.4232	-2.13133	0.0783003	0.548254	-5.20417	RTCD1
ILMN_1708987	-0.752691	9.48596	-2.40284	0.0541965	0.45926	-4.82517	HSD11B1L
ILMN_1790625	0.752438	13.0163	1.72969	0.135743	0.68303	-5.7521	CBX3
ILMN_1798659	-0.304852	11.0783	-2.88651	0.0286711	0.332668	-4.15303	CCDC28A
ILMN_1808861	0.751047	8.30473	2.11739	0.0798048	0.551661	-5.22354	LOC653803
ILMN_1705093	-0.304867	12.6897	-2.9515	0.0263808	0.318418	-4.06397	ORC5L
ILMN_1738675	-0.750619	10.9671	-2.29708	0.0625054	0.495466	-4.97307	PTPN6
ILMN_1810037	-0.305202	8.09763	-2.47369	0.0492867	0.437391	-4.72609	RUSC2
ILMN_1797566	-0.305989	10.7685	-2.5766	0.0429767	0.411278	-4.58237	C1orf142
ILMN_1730492	-0.307355	7.90021	-2.85803	0.0297423	0.339359	-4.1922	PROP1
ILMN_1676459	-0.307605	7.86119	-2.88592	0.0286931	0.332668	-4.15385	ZNF785
ILMN_2173835	-0.750077	13.3361	-1.53413	0.177207	0.743059	-6.00644	FTHL3
ILMN_1689552	0.749855	9.83574	1.34307	0.229064	0.79569	-6.24205	FAM63A
ILMN_1746883	-0.308057	12.1805	-2.49029	0.0482057	0.434039	-4.70289	SAT2
ILMN_2313782	-0.308163	9.97776	-2.49627	0.0478224	0.432637	-4.69453	ATG4A
ILMN_1772189	-0.749396	10.8057	-1.57625	0.167359	0.729749	-5.95264	ABCD1
ILMN_1708345	-0.308465	7.78983	-2.77084	0.0332987	0.361952	-4.31249	DNTTIP2
ILMN_1796177	-0.308534	15.3617	-2.56328	0.043743	0.415608	-4.60096	GIPC1
ILMN_1681324	-0.748455	11.3367	-1.81882	0.120136	0.65122	-5.63285	MRPL49
ILMN_2061116	-0.308684	7.85835	-2.95055	0.0264127	0.318418	-4.06527	MATN1
ILMN_2151817	-0.308785	15.8702	-3.51418	0.0131687	0.217681	-3.31314	PFN1
ILMN_1788107	-0.3104	7.89892	-3.30059	0.0170465	0.253331	-3.59345	IL11
ILMN_1682133	-0.311771	7.7989	-3.25255	0.0180826	0.261337	-3.65733	LOC652251
ILMN_1722698	-0.747376	9.28437	-1.45862	0.196241	0.766588	-6.10131	RCHY1
ILMN_1679093	-0.312052	12.4265	-2.48597	0.0484845	0.434337	-4.70893	ZNF581
ILMN_1654109	0.746944	11.0791	2.24952	0.0666667	0.512926	-5.03952	EGFLAM
ILMN_1714510	-0.312066	8.05292	-2.49964	0.0476078	0.43225	-4.68982	LOC651302
ILMN_1706304	-0.312122	8.54623	-3.09287	0.0220565	0.291756	-3.87172	EIF2C4
ILMN_2150112	-0.312431	8.20476	-2.95015	0.0264262	0.318418	-4.06581	NRN1
ILMN_1703288	0.744811	13.0337	1.56886	0.169048	0.731843	-5.96212	C19orf6
ILMN_1694888	0.744766	11.2448	1.99519	0.0943262	0.592917	-5.3925	TAF2
ILMN_1770515	-0.744652	12.874	-2.36791	0.0568043	0.47102	-4.87403	UBE2V2
ILMN_1791039	-0.312822	9.44571	-2.53823	0.045223	0.422333	-4.63593	RTF1
ILMN_1745784	-0.744574	10.2759	-1.61956	0.15778	0.718074	-5.89672	ZNF324
ILMN_2213297	-0.744545	11.3553	-2.30711	0.061663	0.493284	-4.95905	C11orf54
ILMN_1691858	-0.313113	8.01661	-3.51003	0.0132341	0.218475	-3.31853	LOC648039
ILMN_2313079	-0.744069	10.0457	-1.28855	0.246221	0.806151	-6.30636	NLRP1
ILMN_1792587	-0.743975	12.4919	-1.56307	0.170384	0.733645	-5.96954	VPS4B
ILMN_1754476	-0.314103	7.93556	-2.50734	0.0471216	0.430873	-4.67907	TRIM15
ILMN_1758146	-0.743647	13.396	-2.34091	0.0589108	0.480589	-4.9118	SIRPA
ILMN_2170930	-0.743497	10.9158	-1.10831	0.311253	0.846571	-6.50775	STRC
ILMN_1794190	-0.743192	10.0975	-2.11024	0.0805883	0.553472	-5.23347	CCPG1
ILMN_1670841	-0.742836	10.5637	-1.80103	0.123103	0.65813	-5.65679	CPNE1
ILMN_1741780	-0.317455	10.6641	-3.02592	0.0239994	0.304182	-3.9625	DUSP28
ILMN_2321282	-0.317946	7.7162	-2.99956	0.0248152	0.311074	-3.99839	A26A1
ILMN_2345758	-0.318482	7.62614	-3.43754	0.0144349	0.230144	-3.41301	YSK4
ILMN_2092756	0.742607	12.319	1.18369	0.282444	0.833246	-6.42575	TMEM109
ILMN_1725311	-0.31873	7.80187	-3.09715	0.0219385	0.291267	-3.86595	GCGR
ILMN_1759691	-0.318778	8.00952	-2.88959	0.0285579	0.332172	-4.14881	LOC731366
ILMN_1689070	-0.318804	8.96802	-2.56692	0.0435321	0.414817	-4.59588	COQ7
ILMN_1778803	0.741954	10.6816	0.808053	0.450696	0.907925	-6.79613	ZFAND6
ILMN_1703743	-0.319398	13.148	-3.47071	0.013871	0.224714	-3.36969	AATF
ILMN_1806403	-0.320364	7.95054	-2.64044	0.0394998	0.396084	-4.49344	RASL12
ILMN_1791186	-0.320549	8.08137	-3.0972	0.021937	0.291267	-3.86587	ARHGAP18
ILMN_1812441	-0.322066	11.552	-3.01929	0.024202	0.306132	-3.97153	C17orf63
ILMN_1781516	-0.322267	14.3642	-2.73383	0.0349444	0.372213	-4.36372	SUPT16H
ILMN_1747613	-0.324607	7.8684	-3.04735	0.0233579	0.299674	-3.93339	KCNC3
ILMN_1803376	-0.324649	10.1766	-3.06788	0.0227611	0.29586	-3.90556	AEBP2
ILMN_1726391	-0.739214	12.2546	-1.07088	0.326452	0.85392	-6.54716	MRPL39
ILMN_1674366	0.738412	9.69369	2.16333	0.0749574	0.540204	-5.15968	LHX4
ILMN_2225348	-0.32498	9.41684	-2.90872	0.0278649	0.328334	-4.12255	ZNF805
ILMN_1676318	-0.325217	7.84458	-3.2891	0.0172882	0.254807	-3.60871	BAZ2A
ILMN_1720287	0.737552	12.8148	1.13734	0.299875	0.842485	-6.47657	E4F1
ILMN_1691165	-0.325264	7.96386	-2.64112	0.0394646	0.395889	-4.49249	CLSPN
ILMN_2311537	-0.737398	13.8252	-1.07968	0.322822	0.85263	-6.53797	HMGA1
ILMN_2060413	-0.736984	14.4155	-1.22985	0.26596	0.82349	-6.37392	CD24
ILMN_1735704	-0.325711	7.83151	-2.8995	0.0281969	0.330243	-4.13521	NMBR
ILMN_1722492	0.736741	12.5745	1.37251	0.220256	0.791372	-6.20675	DUSP19
ILMN_1774836	0.736574	12.3718	2.00721	0.0927858	0.587973	-5.37595	PLOD3
ILMN_1711102	0.736112	9.1416	1.06555	0.328665	0.856549	-6.5527	B3GNT2
ILMN_1742922	0.736039	9.23747	1.93918	0.101853	0.611582	-5.46935	PRIM2A
ILMN_2205999	0.735948	9.63963	1.68391	0.144514	0.698395	-5.81261	OSMR
ILMN_2239772	0.735852	10.5487	1.24653	0.260215	0.81763	-6.35491	FAM108A3
ILMN_2182101	-0.325768	7.97387	-4.04177	0.00717452	0.14992	-2.64895	HCN2
ILMN_1696510	0.735589	9.4367	2.36011	0.0574046	0.473821	-4.88494	GPR89C
ILMN_1771403	-0.326685	9.60618	-3.27208	0.0176532	0.258181	-3.63132	PWWP2A
ILMN_1661470	-0.328178	8.19395	-2.8548	0.0298662	0.340155	-4.19663	LOC648931
ILMN_1757106	-0.734839	11.9872	-0.936615	0.386035	0.881633	-6.68077	2021-03-06
ILMN_1787840	-0.328284	7.70486	-3.31162	0.0168179	0.251213	-3.57883	LOC653227
ILMN_2219466	-0.734632	11.4017	-0.695629	0.513362	0.925197	-6.88576	APOBEC3B
ILMN_1801302	-0.328399	7.91255	-2.68196	0.0374007	0.385325	-4.43571	SCN1B
ILMN_1676322	-0.328786	7.88542	-2.48032	0.0488521	0.435532	-4.71683	C1orf172
ILMN_1717063	0.733937	8.80519	1.21005	0.272928	0.828114	-6.39631	FBXO9
ILMN_1701753	0.733885	11.7427	0.712846	0.503401	0.922478	-6.87276	LOC644063
ILMN_1682930	0.733647	11.5906	1.17022	0.287419	0.836263	-6.44065	SIPA1
ILMN_1691606	-0.328791	7.75301	-2.7742	0.0331533	0.361554	-4.30784	LYG2
ILMN_1712943	-0.329377	7.71919	-2.52943	0.0457553	0.423923	-4.64821	CCK
ILMN_1707810	-0.732493	15.6176	-1.29448	0.244301	0.805294	-6.29944	RPS5
ILMN_1683905	0.732065	9.266	2.38495	0.0555162	0.466044	-4.8502	C19orf21
ILMN_1655684	-0.73196	12.0631	-1.58141	0.16619	0.728267	-5.94601	SARS2
ILMN_1714087	-0.329926	8.23043	-3.06524	0.0228367	0.296312	-3.90912	DGKH
ILMN_1749218	-0.331467	10.3119	-2.83535	0.0306258	0.345832	-4.22342	TOPORS
ILMN_1782274	0.731149	10.4188	1.8547	0.114367	0.640556	-5.58438	NYX
ILMN_1724096	-0.332625	7.58803	-2.74074	0.0346309	0.370615	-4.35416	TNK1
ILMN_2075221	-0.333237	8.13367	-2.62557	0.0402819	0.400258	-4.51413	C17orf47
ILMN_1745076	-0.730566	13.3846	-2.3565	0.0576848	0.475209	-4.88999	CLINT1
ILMN_2375484	-0.729655	10.3741	-2.27609	0.0643073	0.503106	-5.0024	CPEB2
ILMN_2230683	-0.333914	7.78408	-2.77158	0.0332664	0.361952	-4.31146	CDCA7L
ILMN_1748908	-0.728122	12.7093	-1.90512	0.106724	0.62223	-5.51586	PROSC
ILMN_1673753	0.7277	10.0332	1.48541	0.189278	0.757893	-6.06789	LOC642033
ILMN_1656904	-0.727543	8.14045	-2.45524	0.050518	0.443136	-4.75188	SLC1A4
ILMN_1901427	-0.335152	7.76737	-3.11974	0.0213258	0.286918	-3.83544	LOC728876
ILMN_1719606	0.727017	11.0008	0.930131	0.389116	0.882879	-6.68689	LOC644762
ILMN_1679929	-0.726921	12.4308	-1.76893	0.12864	0.669425	-5.69982	KLF13
ILMN_1798790	0.726878	10.033	1.82601	0.118957	0.650196	-5.62316	IL17RC
ILMN_1706238	-0.335885	14.4505	-2.77476	0.0331293	0.361449	-4.30707	CSE1L
ILMN_1733869	-0.726796	11.7597	-1.76838	0.128737	0.669748	-5.70055	OGDH
ILMN_2213558	-0.726677	13.3891	-0.872272	0.417458	0.893713	-6.74014	TMED10P
ILMN_1685202	-0.33603	7.88179	-2.62486	0.0403195	0.400412	-4.51512	KRBA2
ILMN_1763634	-0.336035	10.852	-2.8725	0.0291927	0.33583	-4.17229	PEX14
ILMN_1703791	-0.337487	13.6144	-2.62451	0.0403383	0.400412	-4.51561	ANXA7
ILMN_2075927	-0.72618	11.9151	-2.38375	0.0556058	0.466173	-4.85188	STK40
ILMN_1740426	-0.337609	8.01991	-2.76299	0.0336408	0.364187	-4.32335	RASD1
ILMN_1715693	-0.338099	11.441	-2.64965	0.0390233	0.393438	-4.48062	LOC440160
ILMN_1666963	-0.338606	7.58958	-3.45313	0.0141668	0.227165	-3.39263	LOC652587
ILMN_1804854	-0.339624	15.2319	-3.29978	0.0170633	0.253331	-3.59452	CTNNA1
ILMN_1706553	-0.339825	13.0655	-2.72606	0.0353012	0.374744	-4.3745	SMG7
ILMN_1651268	-0.339901	8.39954	-3.31929	0.0166609	0.250103	-3.56867	LOH12CR1
ILMN_1729170	-0.339927	8.10538	-2.82148	0.0311805	0.349684	-4.24254	GPA33
ILMN_1795228	-0.339998	15.5255	-3.15423	0.0204264	0.279472	-3.78898	ZFAND5
ILMN_1775744	-0.723112	12.2017	-1.41035	0.209387	0.779863	-6.1608	MRPS16
ILMN_1788062	0.723095	10.2833	1.70506	0.140394	0.691093	-5.78471	SH3GL1
ILMN_1666503	-0.723018	10.1743	-0.896093	0.405605	0.888518	-6.71853	DENND2A
ILMN_1747499	-0.340458	7.56105	-3.16218	0.0202248	0.278053	-3.77829	EMID1
ILMN_1747192	-0.340873	7.76856	-4.27197	0.00557812	0.131528	-2.37233	RNF125
ILMN_2353490	-0.722715	9.9318	-0.884915	0.411135	0.890703	-6.72872	PAX2
ILMN_2162989	0.72217	11.5427	1.97455	0.0970324	0.599518	-5.42087	TMEM189
ILMN_1684653	-0.341419	7.64779	-3.44298	0.0143406	0.229368	-3.40589	GPR115
ILMN_2103024	-0.341834	8.15139	-2.54234	0.0449765	0.421947	-4.63019	RBP5
ILMN_1734254	-0.341942	11.4215	-2.97479	0.025609	0.314781	-4.03216	ZNF770
ILMN_1795007	-0.721474	12.5535	-1.56006	0.171081	0.735136	-5.97339	C2orf47
ILMN_1670539	-0.721471	9.2924	-0.991292	0.360802	0.873212	-6.62788	LOC92017
ILMN_2057409	-0.721211	8.74608	-1.99488	0.0943655	0.592917	-5.39292	LOC388503
ILMN_1728204	0.721163	8.31903	1.45502	0.197194	0.767142	-6.10578	LOC653310
ILMN_1738438	-0.341993	7.78619	-3.03024	0.0238688	0.303597	-3.95664	MAST4
ILMN_1664833	-0.342468	12.3563	-2.99745	0.0248817	0.311725	-4.00125	MRPL50
ILMN_1755075	-0.72029	10.7607	-1.17227	0.286659	0.835979	-6.4384	IDI1
ILMN_1758311	-0.342521	13.0154	-2.54678	0.044712	0.42166	-4.62399	NET1
ILMN_2406468	0.720088	11.1946	1.21454	0.271334	0.827552	-6.39125	NFU1
ILMN_2108357	0.719965	12.5413	0.744379	0.485495	0.918314	-6.84825	RPL39L
ILMN_1679949	0.719823	14.8831	2.27605	0.0643105	0.503106	-5.00245	SLC25A23
ILMN_1759792	0.719698	9.63908	1.63825	0.15381	0.710938	-5.87241	CLIP4
ILMN_1809003	-0.719687	11.4826	-2.45818	0.0503197	0.443077	-4.74778	CBR1
ILMN_1661432	-0.343079	13.629	-2.53894	0.0451799	0.422088	-4.63493	NUP43
ILMN_1778561	0.719198	11.1104	1.25753	0.256485	0.813802	-6.34229	WEE1
ILMN_1789001	-0.718923	12.8876	-1.46644	0.194184	0.763209	-6.09159	SLC35B2
ILMN_1657913	-0.343608	8.09982	-2.49057	0.0481874	0.434039	-4.70249	C1orf84
ILMN_1766171	0.718092	11.2039	1.51746	0.181253	0.748177	-6.02756	SNF8
ILMN_1666118	-0.344874	7.77462	-2.6805	0.037472	0.385332	-4.43772	LOC643731
ILMN_1652434	-0.717635	10.3945	-2.36024	0.0573946	0.473821	-4.88476	MTHFD2L
ILMN_1693448	-0.34491	7.99292	-3.55421	0.0125567	0.211455	-3.26131	LOC643811
ILMN_1651385	-0.345455	12.1795	-3.01234	0.0244159	0.308065	-3.98098	MFN2
ILMN_1742577	-0.345604	14.142	-3.26441	0.0178206	0.259461	-3.64154	GTPBP4
ILMN_1767441	-0.34592	7.90606	-2.496	0.0478397	0.432638	-4.69491	FBXL14
ILMN_2334296	0.715343	9.52034	1.43941	0.201379	0.772332	-6.1251	IL18BP
ILMN_1785900	-0.715328	10.4453	-1.16953	0.287676	0.836332	-6.44141	LOC653108
ILMN_1793474	-0.715304	12.472	-1.03789	0.340352	0.861297	-6.58114	INSIG1
ILMN_2202423	-0.715223	11.446	-2.39806	0.0545459	0.460665	-4.83186	HELLS
ILMN_1720542	-0.346717	13.4279	-2.67488	0.0377497	0.386861	-4.44553	POLR2I
ILMN_1809491	-0.34705	7.86998	-3.49088	0.0135402	0.220633	-3.34342	MGC87631
ILMN_1692342	-0.348577	7.63445	-3.34556	0.0161354	0.246179	-3.53392	CDC42BPG
ILMN_1735463	-0.71461	8.56549	-2.06709	0.0854836	0.567014	-5.29327	FLJ20433
ILMN_1791945	-0.349058	8.0145	-2.96243	0.0260154	0.316959	-4.04903	LOC651933
ILMN_1737631	-0.71445	12.0397	-1.11157	0.309958	0.846178	-6.50427	PAQR6
ILMN_1787081	-0.34944	9.28231	-2.71714	0.0357155	0.376682	-4.38687	TADA2L
ILMN_1662192	0.713825	9.81733	1.74487	0.13295	0.679326	-5.73191	ZNF248
ILMN_1697363	0.713722	11.1922	2.10688	0.0809581	0.554413	-5.23812	C20orf27
ILMN_1726516	0.713705	12.9662	1.50402	0.184579	0.752413	-6.04452	SCRIB
ILMN_2219199	-0.349947	7.91964	-3.05402	0.0231621	0.298992	-3.92434	FAM84A
ILMN_1721344	0.713577	9.5015	1.81663	0.120497	0.651533	-5.63579	MOBKL2A
ILMN_1717722	-0.350059	7.99086	-3.72029	0.0103344	0.189093	-3.04875	PDZK3
ILMN_1801605	-0.350994	10.3552	-3.07759	0.0224844	0.294168	-3.8924	BIRC6
ILMN_1773901	-0.351051	10.6172	-3.41017	0.0149192	0.234742	-3.44887	STX12
ILMN_1711650	-0.351118	8.4418	-2.89279	0.0284406	0.331267	-4.14441	KCNE1L
ILMN_2166686	-0.351354	8.3758	-2.59072	0.0421807	0.408429	-4.56269	NUFIP1
ILMN_1683026	0.712001	13.9331	2.14851	0.0764869	0.542541	-5.18029	PSMB10
ILMN_2366998	0.71197	8.34533	1.99882	0.0938577	0.591185	-5.3875	CTF8
ILMN_1740407	-0.351682	7.91223	-4.25015	0.00571085	0.13316	-2.3982	CHSY3
ILMN_1687683	-0.352398	8.32528	-2.67043	0.0379713	0.388026	-4.45173	DNAJC4
ILMN_1737298	-0.352994	14.9387	-2.50705	0.04714	0.430873	-4.67947	MAT2A
ILMN_2093427	-0.353927	7.99815	-2.86897	0.0293256	0.336431	-4.17714	SHF
ILMN_1702229	-0.35409	7.96842	-4.04908	0.00711657	0.149329	-2.64005	CECR6
ILMN_1735827	0.710571	13.1213	1.73203	0.135308	0.682638	-5.74898	NISCH
ILMN_1789349	0.710413	13.7213	1.25699	0.256667	0.814002	-6.34291	UBQLN4
ILMN_2234343	-0.354588	10.3116	-2.62176	0.0404851	0.401326	-4.51944	ACP6
ILMN_1796746	-0.354686	7.71414	-2.93343	0.0269968	0.32236	-4.08869	NHLRC1
ILMN_1768840	-0.354932	7.61988	-3.50574	0.0133019	0.218733	-3.3241	ST7OT4
ILMN_1778668	0.708879	10.6172	0.893824	0.406724	0.889109	-6.72061	TAGLN
ILMN_1754304	-0.355791	10.8709	-2.88126	0.0288655	0.333285	-4.16025	C6orf151
ILMN_1736218	-0.357097	7.76469	-3.5124	0.0131966	0.218	-3.31545	CHRNB3
ILMN_1702858	-0.358388	7.99482	-4.23394	0.00581175	0.134411	-2.41746	ADHFE1
ILMN_1690063	0.708389	10.211	1.27798	0.249676	0.807181	-6.31866	LOC651143
ILMN_2214947	-0.358501	7.87083	-4.0217	0.00733644	0.151117	-2.67345	LOC619207
ILMN_1679921	0.708025	8.03289	2.1746	0.073815	0.536939	-5.14398	CT45-1
ILMN_1696699	-0.35958	7.87681	-3.99007	0.00760008	0.154326	-2.71219	C6orf60
ILMN_1813964	-0.359824	8.46212	-2.64955	0.0390284	0.393438	-4.48076	SLC6A18
ILMN_2152429	-0.3611	9.97663	-3.33997	0.0162456	0.246963	-3.5413	FLJ40142
ILMN_2197659	-0.361189	7.77756	-4.05103	0.00710112	0.149329	-2.63766	SLC14A1
ILMN_2151488	-0.36224	12.1843	-3.57922	0.0121905	0.207792	-3.22906	RMI1
ILMN_1770290	0.706954	13.6841	1.4447	0.19995	0.770878	-6.11856	CNN2
ILMN_1807633	-0.706953	11.7973	-1.95656	0.0994549	0.60615	-5.44555	HRSP12
ILMN_1652687	-0.362339	7.9272	-2.53998	0.0451178	0.421978	-4.63348	LOC440104
ILMN_1757882	0.706723	10.6561	2.22893	0.0685564	0.518896	-5.06825	PPP1R16A
ILMN_1910120	0.706661	9.64172	1.62828	0.155917	0.714461	-5.8854	LOC730092
ILMN_2049727	0.706655	12.6737	2.27975	0.0639891	0.501996	-4.99729	C20orf111
ILMN_1763091	-0.362372	11.6828	-2.96796	0.0258326	0.315957	-4.04148	C14orf43
ILMN_1691131	-0.706383	11.9255	-2.39145	0.0550326	0.463066	-4.8411	LSMD1
ILMN_1668378	-0.363585	8.08454	-2.67106	0.0379396	0.38786	-4.45085	SFT2D2
ILMN_2400292	0.705586	11.861	1.36807	0.221566	0.791372	-6.2121	MAPK9
ILMN_1792710	0.705481	11.0211	1.46311	0.195056	0.764873	-6.09573	DAPK3
ILMN_2219512	0.704881	10.5859	2.33257	0.0595772	0.483571	-4.92345	NPHP4
ILMN_1795843	-0.364041	7.65224	-3.65843	0.0111065	0.196919	-3.12746	COL19A1
ILMN_1761566	-0.704633	13.3324	-1.66484	0.148329	0.703177	-5.83766	C5orf32
ILMN_1746138	-0.704411	8.30413	-2.11749	0.0797937	0.551661	-5.2234	RLTPR
ILMN_1805863	-0.704394	8.76046	-1.90663	0.106504	0.621647	-5.51382	WDR81
ILMN_2128750	-0.364351	15.7268	-2.56407	0.0436968	0.415326	-4.59985	PTTG1IP
ILMN_1711078	0.70392	10.3534	0.798067	0.456033	0.909906	-6.80453	CDC2L2
ILMN_1684183	0.703477	11.2528	1.10954	0.310764	0.846178	-6.50644	RAD9A
ILMN_1682699	0.703424	10.3822	1.82818	0.118605	0.649254	-5.62023	PBX2
ILMN_1771964	0.703075	9.58007	2.30586	0.0617675	0.493551	-4.96081	GSTA4
ILMN_1785650	-0.365775	8.89559	-3.07307	0.0226128	0.29508	-3.89853	OR11L1
ILMN_1740170	-0.366549	15.7548	-4.13002	0.0065085	0.142039	-2.54194	C22orf16
ILMN_2154671	-0.366822	15.769	-2.60888	0.0411797	0.404237	-4.53738	COX6B1
ILMN_2393693	-0.367854	8.35395	-3.09211	0.0220776	0.291882	-3.87275	LRRC37A4
ILMN_1809944	0.701362	11.0314	2.38786	0.055299	0.46484	-4.84612	TRMT12
ILMN_2213199	-0.368424	13.1488	-2.73516	0.0348841	0.371885	-4.36189	KIAA1712
ILMN_2361400	-0.369662	7.80083	-3.627	0.0115232	0.20077	-3.16766	ABCA12
ILMN_1716564	-0.369687	7.80488	-3.06392	0.0228747	0.296652	-3.91091	INTU
ILMN_1726288	-0.699835	10.4002	-0.745631	0.484793	0.918235	-6.84726	TMEM106B
ILMN_2410516	0.698917	9.26795	1.33277	0.232221	0.797656	-6.25431	PPM1A
ILMN_1743288	-0.698748	8.75128	-2.07821	0.0841934	0.564061	-5.27787	LOC652570
ILMN_1695719	0.698537	13.7426	0.983896	0.364136	0.874479	-6.63516	EIF2C2
ILMN_1703305	-0.370129	12.6906	-2.79155	0.0324141	0.357678	-4.28386	TWF2
ILMN_1753345	-0.370495	10.2968	-3.35859	0.0158816	0.243637	-3.51672	SCAMP5
ILMN_1762095	-0.372306	11.8116	-4.61095	0.00390553	0.108215	-1.97969	TMTC4
ILMN_1677198	0.698107	8.11362	2.07013	0.0851286	0.566301	-5.28906	C1R
ILMN_2197846	-0.697971	10.6508	-1.95727	0.099358	0.605979	-5.44458	HADHB
ILMN_1672717	-0.697927	10.6798	-1.87194	0.111695	0.634483	-5.56101	C10orf57
ILMN_1716272	-0.69783	9.52269	-1.79961	0.123342	0.658428	-5.65869	KBTBD8
ILMN_1691559	-0.372462	12.2346	-2.79493	0.0322723	0.356991	-4.27919	ELF2
ILMN_1666553	0.697401	10.5509	1.63223	0.155079	0.713166	-5.88026	SLC25A19
ILMN_1710752	-0.697292	12.0399	-1.21086	0.272639	0.828114	-6.39539	NAPRT1
ILMN_1681260	-0.372489	9.03753	-3.34264	0.0161929	0.246554	-3.53778	LOC643272
ILMN_1736078	-0.373179	7.98783	-3.57376	0.0122693	0.208712	-3.23608	THBS4
ILMN_1767324	-0.696558	9.34916	-1.72407	0.136791	0.685207	-5.75955	EIF4EBP1
ILMN_1695362	-0.373657	11.1306	-2.80951	0.0316674	0.35347	-4.25905	ZNF32
ILMN_1793033	-0.374054	11.3176	-3.14784	0.0205898	0.281227	-3.79758	RBM28
ILMN_1798577	-0.374371	7.99536	-4.12261	0.00656171	0.142316	-2.55089	SLC6A11
ILMN_2150654	0.695828	10.0592	1.8034	0.122704	0.657391	-5.65361	ZSWIM4
ILMN_1777049	-0.695763	10.2704	-1.12169	0.305965	0.844108	-6.49344	ZNF160
ILMN_1789059	-0.376729	9.36104	-3.19257	0.0194748	0.272962	-3.73749	GDAP2
ILMN_1726704	-0.377441	10.1231	-3.18505	0.0196576	0.274502	-3.74758	RSC1A1
ILMN_2415467	-0.377932	8.40535	-2.82712	0.0309537	0.348228	-4.23477	AP1GBP1
ILMN_1758895	0.695162	9.92205	1.48306	0.18988	0.758347	-6.07084	CTSK
ILMN_1779522	-0.378281	7.91704	-3.32286	0.0165884	0.250059	-3.56394	ZNF347
ILMN_1661389	-0.378974	8.52987	-2.89518	0.0283534	0.331171	-4.14113	LOC392713
ILMN_1661800	-0.37907	7.70827	-3.81012	0.00931764	0.175856	-2.93547	LOC651731
ILMN_2122420	-0.381006	9.90272	-2.98436	0.0252991	0.313566	-4.0191	HMGCL
ILMN_2152465	-0.381121	9.10159	-2.82049	0.0312205	0.349878	-4.24391	PIP5K2A
ILMN_1769433	-0.38119	7.81215	-2.79733	0.0321718	0.356665	-4.27587	IQGAP2
ILMN_1755588	-0.381255	8.5728	-3.52821	0.0129506	0.215442	-3.29496	ANKRD47
ILMN_1656413	-0.381454	13.4247	-3.42685	0.0146219	0.231416	-3.427	ZMPSTE24
ILMN_2199926	-0.381482	7.99016	-2.63999	0.0395234	0.396163	-4.49407	OR7E37P
ILMN_1744604	-0.382259	15.4385	-2.97354	0.0256499	0.314793	-4.03387	CYBA
ILMN_1752340	-0.382866	13.5214	-3.56848	0.0123463	0.209313	-3.2429	ARF5
ILMN_1696160	-0.693761	9.17484	-1.74886	0.132226	0.677253	-5.7266	TRQ1
ILMN_2232463	-0.383193	8.19919	-3.39619	0.0151735	0.237703	-3.46722	ARL14
ILMN_1747227	0.693515	11.0457	1.09951	0.31477	0.848163	-6.51709	ADORA1
ILMN_1772976	-0.38406	8.12069	-3.46841	0.0139094	0.224901	-3.37269	BTNL9
ILMN_1770055	0.693125	8.81732	1.46991	0.193277	0.762906	-6.08726	LOC389634
ILMN_1691237	-0.384548	13.5011	-3.32495	0.016546	0.249868	-3.56116	CAP2
ILMN_1771320	0.692217	9.18046	0.803345	0.453207	0.908038	-6.8001	FLJ38717
ILMN_1669142	-0.692096	9.83643	-2.2643	0.0653436	0.507715	-5.01888	NARG1
ILMN_1770505	-0.384759	9.49697	-2.46641	0.0497684	0.440269	-4.73627	BIK
ILMN_2054213	-0.38504	11.6624	-2.49717	0.0477649	0.432439	-4.69327	MPHOSPH8
ILMN_1751598	-0.691953	9.31108	-1.58364	0.165687	0.728267	-5.94314	SESN2
ILMN_1800308	-0.385698	12.8011	-2.48891	0.0482948	0.434039	-4.70482	GTF2H4
ILMN_1675165	-0.385767	8.4246	-2.65941	0.0385256	0.390917	-4.46705	LOC400708
ILMN_1742738	-0.386375	8.11299	-2.95878	0.0261369	0.317272	-4.05402	C1orf190
ILMN_2054442	-0.691281	12.9358	-2.40701	0.0538935	0.458232	-4.81934	ZNF146
ILMN_1709227	0.691096	12.7347	1.20189	0.275845	0.829843	-6.40547	CCDC84
ILMN_1720041	-0.386604	7.96433	-2.64634	0.0391939	0.394274	-4.48523	MAGEC1
ILMN_1664922	-0.38815	13.8092	-3.73036	0.0102144	0.187564	-3.03599	FLNB
ILMN_2066534	-0.388165	7.95415	-2.54058	0.0450818	0.421947	-4.63264	TMEM74
ILMN_1683658	-0.690696	13.0261	-1.71482	0.138532	0.687713	-5.7718	FKBP1A
ILMN_2324157	0.690692	10.6079	0.899901	0.403735	0.887688	-6.71503	UBA3
ILMN_2049364	0.690409	12.5308	1.24087	0.262152	0.81998	-6.36138	FAM119A
ILMN_1778401	0.690375	12.6091	0.910587	0.39852	0.886661	-6.70516	HLA-B
ILMN_1779356	-0.69021	9.49549	-0.993209	0.359942	0.873212	-6.62599	TP53
ILMN_1730117	-0.388514	8.39255	-3.50581	0.0133008	0.218733	-3.32401	TMC5
ILMN_1657204	-0.390249	15.666	-3.06244	0.0229176	0.296749	-3.91293	SAE1
ILMN_1706935	-0.689735	8.98877	-1.94295	0.101329	0.610925	-5.4642	CCDC136
ILMN_1748926	-0.689701	12.0632	-1.44298	0.200415	0.77093	-6.12069	TMEM209
ILMN_1696828	0.68957	10.6829	2.19174	0.0721125	0.532515	-5.12011	RGS14
ILMN_1706672	-0.391263	7.66909	-4.02118	0.00734074	0.151117	-2.67409	TAS2R16
ILMN_2155480	-0.391603	10.4811	-2.64927	0.0390427	0.393438	-4.48114	RAB43
ILMN_1773109	-0.392347	8.12485	-3.12793	0.0211083	0.285671	-3.82439	BAI2
ILMN_1790311	0.68911	9.61207	1.32446	0.234796	0.799788	-6.26416	SEC23A
ILMN_1704056	0.689094	10.8683	1.16501	0.289364	0.838099	-6.44639	RPPH1
ILMN_1738854	-0.393227	11.1926	-4.56385	0.0040998	0.111379	-2.03321	CACHD1
ILMN_1772645	-0.393859	11.6506	-2.68085	0.0374549	0.385332	-4.43724	AGK
ILMN_1653718	-0.393882	10.9685	-3.96151	0.00784723	0.15787	-2.74729	ZFAND2B
ILMN_1656248	-0.688279	10.2238	-2.1471	0.0766347	0.543113	-5.18226	ASAM
ILMN_1660754	-0.393933	8.3859	-4.27891	0.00553661	0.130794	-2.36411	C13orf25
ILMN_1787762	-0.393977	13.0488	-3.02832	0.0239268	0.303894	-3.95924	HEATR1
ILMN_1735955	-0.686942	13.0553	-2.176	0.073675	0.536339	-5.14204	LOC644033
ILMN_1790689	-0.394427	7.76565	-4.1976	0.00604539	0.136844	-2.46081	CRISPLD2
ILMN_1748077	-0.394733	11.3194	-2.64478	0.0392744	0.394768	-4.48739	DDX59
ILMN_1766405	-0.686262	11.1683	-1.61141	0.159542	0.719082	-5.90729	GOLM1
ILMN_2346997	-0.395398	13.0999	-2.95303	0.0263292	0.318317	-4.06188	RAB23
ILMN_1728803	-0.395521	7.83956	-3.76179	0.00985005	0.182487	-2.99627	HMP19
ILMN_1660357	-0.395791	8.19302	-3.06298	0.022902	0.2967	-3.9122	LOC641825
ILMN_1677746	-0.396053	7.78922	-4.47181	0.00451184	0.115008	-2.13874	CABP1
ILMN_1711928	-0.396185	7.65419	-3.252	0.0180949	0.261337	-3.65806	FLJ20920
ILMN_1714741	-0.684986	12.126	-2.33209	0.0596158	0.483571	-4.92412	LOC346887
ILMN_1789887	-0.397577	7.94168	-3.50488	0.0133157	0.218763	-3.32523	PSPN
ILMN_1706301	-0.397582	9.15193	-4.02468	0.00731215	0.151117	-2.66981	RET
ILMN_2393046	-0.398408	11.2362	-3.3356	0.0163325	0.247984	-3.54708	NHLRC3
ILMN_1788019	0.683872	8.45341	1.88135	0.110262	0.631098	-5.54822	LAMA2
ILMN_1657288	0.683018	10.4105	1.37236	0.220301	0.791372	-6.20693	GUSBL2
ILMN_1694432	-0.398915	8.15347	-3.23583	0.0184595	0.264291	-3.67964	CRIP2
ILMN_1790692	-0.399449	8.05313	-3.63947	0.0113559	0.199358	-3.1517	GNLY
ILMN_1695135	-0.399511	8.03155	-2.7077	0.0361596	0.37827	-4.39997	GCM1
ILMN_1753164	-0.682406	10.969	-1.19076	0.279865	0.831106	-6.41789	IPO8
ILMN_1660021	0.68197	14.2642	2.06098	0.0862015	0.569261	-5.30173	M6PRBP1
ILMN_1805792	-0.681557	9.48397	-1.86463	0.112819	0.637992	-5.57092	TRIO
ILMN_1656016	0.681296	10.6327	1.03587	0.341217	0.861297	-6.58319	DHX9
ILMN_1658144	-0.39992	10.8393	-2.51639	0.0465567	0.42827	-4.66642	TRIP11
ILMN_1759344	-0.401226	9.01131	-3.49935	0.0134038	0.219264	-3.33241	LOC652226
ILMN_2048607	0.681017	12.4658	1.64349	0.152714	0.710059	-5.86558	ANKRD9
ILMN_1785161	0.680952	10.6731	1.89378	0.108397	0.626378	-5.53131	CHCHD6
ILMN_1682616	-0.401835	7.99652	-3.71173	0.0104375	0.190703	-3.0596	IQUB
ILMN_1797005	-0.401966	13.1477	-3.15611	0.0203785	0.27925	-3.78645	PGLS
ILMN_1666885	-0.401968	7.83487	-3.32383	0.0165687	0.249936	-3.56265	ATRX
ILMN_1686060	-0.402472	7.68026	-2.50376	0.047347	0.431224	-4.68407	LOC729777
ILMN_1785731	-0.403298	7.8994	-2.64112	0.0394644	0.395889	-4.49249	MAPK8IP2
ILMN_1777990	-0.403787	8.47934	-2.50952	0.0469849	0.430165	-4.67602	FAM21B
ILMN_1809344	-0.679082	11.6817	-1.67026	0.147234	0.702463	-5.83055	BTBD10
ILMN_1764309	-0.404668	7.77474	-3.00951	0.0245039	0.308709	-3.98483	ADH1A
ILMN_1801348	-0.405034	14.3618	-2.70361	0.0363536	0.379089	-4.40564	GOT2
ILMN_2385161	-0.405203	10.5721	-4.86405	0.00302475	0.0929179	-1.6978	CUL4B
ILMN_2063687	-0.405385	8.48649	-2.80493	0.0318563	0.354791	-4.26538	ZNF624
ILMN_2169736	-0.405553	8.2568	-3.50272	0.0133499	0.218951	-3.32802	PGBD4
ILMN_1730330	-0.405949	7.9623	-3.27372	0.0176177	0.258	-3.62914	LOC649975
ILMN_1802089	-0.678432	11.4572	-0.958324	0.375855	0.877995	-6.66003	SYMPK
ILMN_2207393	-0.678299	11.8863	-2.37296	0.0564189	0.469735	-4.86696	CNOT3
ILMN_1740418	-0.67821	9.64447	-1.60254	0.161481	0.721231	-5.91877	CYP27B1
ILMN_1776490	0.678157	11.884	1.56334	0.170322	0.733628	-5.96919	C17orf53
ILMN_1701749	-0.678133	14.8382	-0.735334	0.490586	0.919351	-6.85537	UQCRFS1
ILMN_1680037	0.678093	13.2188	2.06741	0.0854464	0.566954	-5.29283	FAM65A
ILMN_1746116	-0.406307	9.18614	-2.90985	0.0278248	0.328043	-4.12101	OCA2
ILMN_1709377	-0.406902	8.77565	-2.63309	0.0398842	0.398035	-4.50366	ZNF28
ILMN_1705985	-0.407235	11.6829	-2.78108	0.0328579	0.359551	-4.29832	PIGA
ILMN_1754272	-0.40733	12.1199	-3.69397	0.0106554	0.193056	-3.08217	GINS3
ILMN_1772943	-0.407477	8.4879	-2.6682	0.0380825	0.388424	-4.45482	CXorf23
ILMN_1687306	-0.408132	8.11882	-3.24791	0.0181864	0.262508	-3.66352	LGALS2
ILMN_1746917	-0.408456	12.4205	-3.94	0.00803942	0.160145	-2.77383	LOC729843
ILMN_1752299	-0.677065	9.37666	-1.98879	0.0951573	0.594503	-5.4013	RAB6B
ILMN_1791656	-0.408514	10.8945	-2.58657	0.0424129	0.40978	-4.56847	C10orf137
ILMN_1766222	-0.409584	12.4682	-2.94602	0.0265659	0.319032	-4.07146	LARP5
ILMN_1798619	-0.409646	8.16067	-3.38191	0.0154382	0.239907	-3.486	KCTD17
ILMN_1764166	-0.676868	9.76873	-2.15582	0.0757284	0.542035	-5.17012	BCKDHB
ILMN_1795856	-0.409884	11.358	-3.07456	0.0225704	0.29468	-3.89651	LOC644935
ILMN_1658375	-0.410788	7.73265	-4.31878	0.00530496	0.127598	-2.31707	LOC642976
ILMN_2407082	-0.676225	13.2323	-0.880624	0.413273	0.891535	-6.73261	Selenoprotein 15
ILMN_1799367	-0.676025	13.5736	-1.2733	0.25122	0.808273	-6.32408	TXNDC14
ILMN_1711289	-0.410881	11.5139	-2.88127	0.028865	0.333285	-4.16023	GYS1
ILMN_1742167	-0.675914	15.5214	-0.994539	0.359346	0.872991	-6.62467	TUBA1C
ILMN_1653797	-0.410945	13.1242	-2.83718	0.0305537	0.345328	-4.2209	C6orf62
ILMN_1702783	-0.67558	12.9292	-0.981937	0.365024	0.874776	-6.63708	LOC652595
ILMN_1786920	-0.411949	11.5773	-2.5412	0.0450447	0.421947	-4.63178	JARID1A
ILMN_1664641	-0.412032	12.148	-4.22506	0.00586791	0.135112	-2.42804	MED4
ILMN_1766159	0.674802	9.5573	1.24138	0.261976	0.81983	-6.36079	MIER2
ILMN_2220739	0.674352	12.282	0.802295	0.453768	0.908617	-6.80099	TMCO3
ILMN_1745772	-0.673837	11.7979	-1.69614	0.142118	0.694297	-5.7965	ASCC3
ILMN_1873278	-0.672774	11.3623	-1.35927	0.224177	0.792703	-6.22267	LOC731895
ILMN_1661833	-0.412176	10.4851	-3.23303	0.0185234	0.264564	-3.68337	ANKRD12
ILMN_1730670	0.67274	10.7924	1.46895	0.193529	0.763045	-6.08846	FSTL3
ILMN_2234970	0.67267	12.5733	1.58545	0.16528	0.728132	-5.94081	SLC39A3
ILMN_1751464	0.672656	11.8473	1.91299	0.105579	0.620776	-5.50514	TNFSF9
ILMN_1757736	-0.412303	11.6004	-3.259	0.0179396	0.260619	-3.64874	IRX5
ILMN_2078724	0.672532	12.4728	1.03673	0.34085	0.861297	-6.58232	C14orf153
ILMN_1723253	-0.413157	7.88325	-3.3017	0.0170232	0.253274	-3.59197	ZNF222
ILMN_1694491	-0.672004	12.5316	-1.10494	0.312597	0.846805	-6.51133	CCNG1
ILMN_1696962	-0.413332	11.3128	-2.58076	0.0427408	0.410557	-4.57658	PDZD8
ILMN_1673962	-0.413648	13.8421	-3.32015	0.0166433	0.250103	-3.56752	NUP205
ILMN_1676159	-0.414436	12.5746	-2.60813	0.0412206	0.404237	-4.53843	MST4
ILMN_1774330	-0.414439	9.43426	-3.17791	0.0198328	0.275371	-3.75716	WSCD1
ILMN_1805104	-0.415011	7.91963	-3.27415	0.0176083	0.258	-3.62857	ABAT
ILMN_2133187	0.671187	9.75833	1.04144	0.338834	0.861125	-6.57752	POL3S
ILMN_1786789	0.67067	10.0233	1.60206	0.161585	0.721294	-5.91938	FAM102B
ILMN_1658709	0.6706	12.3365	2.02297	0.0908045	0.582348	-5.35423	LAMB1
ILMN_1774547	-0.415168	13.6058	-4.48839	0.0044343	0.114658	-2.11964	M-RIP
ILMN_1752750	-0.415363	7.90422	-3.46362	0.0139894	0.225615	-3.37893	MCF2
ILMN_2334693	0.669773	11.0975	1.43578	0.202364	0.773867	-6.12958	NARF
ILMN_2415235	0.669333	13.9288	1.26272	0.254742	0.811125	-6.33631	CSNK1E
ILMN_1686645	-0.669273	10.9852	-2.44805	0.051007	0.445894	-4.76194	UTP14C
ILMN_1745242	0.669237	9.03974	1.20774	0.273751	0.828523	-6.3989	PLSCR1
ILMN_2330267	-0.415422	13.1636	-2.84433	0.0302725	0.343075	-4.21105	ABCE1
ILMN_2094416	-0.415757	8.46913	-3.17864	0.0198149	0.275275	-3.75619	PLGLB1
ILMN_1793578	0.668977	9.06721	2.11154	0.0804445	0.553281	-5.23165	ZFP37
ILMN_1680223	-0.415853	9.99846	-2.69228	0.0368976	0.381813	-4.42137	PNPLA8
ILMN_1791052	-0.416116	9.30033	-2.69237	0.0368931	0.381813	-4.42124	FKBPL
ILMN_2405602	0.668386	11.6435	2.32808	0.0599399	0.485364	-4.92974	OSBPL1A
ILMN_1764873	0.667674	10.4982	1.88123	0.11028	0.631098	-5.54839	ELAVL1
ILMN_1775111	-0.416184	12.4583	-4.10606	0.00668219	0.14369	-2.57088	SND1
ILMN_1667932	0.667487	10.4842	1.76991	0.128467	0.669171	-5.6985	LOC652726
ILMN_1706779	-0.66644	12.0485	-2.06175	0.0861101	0.569261	-5.30065	LIG1
ILMN_1757660	0.666326	8.29627	1.9418	0.101489	0.611138	-5.46577	CAPS
ILMN_1740430	0.666147	11.5853	1.24709	0.260024	0.817233	-6.35427	SLC2A4RG
ILMN_1661439	-0.416504	12.563	-4.5161	0.00430801	0.113389	-2.0878	FLOT1
ILMN_1655068	0.666047	8.50811	1.65029	0.151305	0.707815	-5.85671	TOM1L2
ILMN_1768772	-0.417369	7.71081	-3.84774	0.00892542	0.171024	-2.88839	DEGS2
ILMN_1743145	0.665782	10.7349	1.09374	0.317099	0.849316	-6.5232	ERAP2
ILMN_1725675	-0.665718	8.79459	-2.25466	0.0662028	0.511076	-5.03233	ABCC6
ILMN_2104486	0.665381	11.5112	1.10435	0.312832	0.846805	-6.51196	GAGE8
ILMN_1746206	0.665021	11.9159	1.11112	0.310134	0.846178	-6.50475	AZI1
ILMN_1678619	-0.41787	10.4866	-4.12964	0.00651124	0.142039	-2.5424	DAK
ILMN_1736585	0.664856	9.87822	0.616533	0.560779	0.933992	-6.94199	TMED10
ILMN_1767111	-0.418161	10.2246	-2.62733	0.0401883	0.399486	-4.51168	TMEM16K
ILMN_1741005	-0.418226	9.57433	-3.19621	0.0193871	0.272036	-3.73262	RG9MTD2
ILMN_1745223	-0.418317	13.0493	-3.84983	0.00890412	0.170777	-2.88578	CDC42EP4
ILMN_1675709	0.663882	12.6794	1.30545	0.240782	0.803826	-6.28657	ARFGAP1
ILMN_1757644	-0.418386	9.97807	-4.38888	0.0049236	0.122291	-2.23494	UBE2H
ILMN_1694177	-0.663379	12.688	-1.41432	0.208275	0.77866	-6.15593	PCNA
ILMN_1712836	-0.418607	8.10352	-3.33354	0.0163735	0.248307	-3.54981	C6orf27
ILMN_1684289	-0.662839	13.6447	-2.10507	0.0811594	0.555012	-5.24064	PNPO
ILMN_1688772	0.662825	9.01373	2.38823	0.0552715	0.464765	-4.84561	C8orf51
ILMN_2177156	-0.418967	8.08305	-3.12815	0.0211025	0.285671	-3.8241	SOX2
ILMN_1691731	0.662267	11.0216	2.12554	0.078922	0.549115	-5.21222	PARP14
ILMN_1767129	-0.662236	8.15757	-1.34461	0.228597	0.795053	-6.24022	ABCC8
ILMN_1764850	-0.419562	13.5354	-2.61941	0.0406108	0.402255	-4.52271	HPCAL1
ILMN_1775121	-0.420038	7.9138	-3.23466	0.0184861	0.264291	-3.68119	C14orf162
ILMN_2405353	-0.420374	8.13297	-3.49735	0.0134358	0.219643	-3.335	SDK1
ILMN_1807031	-0.421283	8.89478	-2.76792	0.0334254	0.362947	-4.31652	C14orf28
ILMN_1769282	0.661177	10.114	1.33176	0.232531	0.798002	-6.2555	FRMD6
ILMN_1693340	0.661159	9.55321	0.939607	0.384619	0.880991	-6.67793	RAC3
ILMN_1776314	0.66102	9.02118	1.6819	0.144911	0.699371	-5.81525	CHRNA10
ILMN_1695576	-0.421304	14.222	-3.37814	0.015509	0.24071	-3.49096	MRPL24
ILMN_1663430	-0.421411	7.96655	-3.46062	0.0140399	0.225906	-3.38285	LOC648982
ILMN_1744574	0.660377	8.66165	1.38569	0.216413	0.787376	-6.19081	TRUB1
ILMN_1733616	-0.42215	8.08822	-2.9046	0.0280127	0.329025	-4.1282	TFEB
ILMN_1664243	-0.422196	8.53507	-2.58483	0.0425108	0.409938	-4.5709	USE1
ILMN_1687896	-0.422532	8.98245	-2.79997	0.0320619	0.35645	-4.27223	PIK3C3
ILMN_1749403	0.659677	10.6918	1.44523	0.199807	0.770878	-6.1179	TSPAN33
ILMN_1772910	-0.659666	8.8679	-1.91299	0.105579	0.620776	-5.50514	GAS1
ILMN_1803277	-0.422978	13.7279	-3.80709	0.00935003	0.175856	-2.93927	MVP
ILMN_2089073	0.659025	9.80976	1.7225	0.137085	0.685669	-5.76163	ATP9A
ILMN_1808163	0.658871	10.4878	1.56366	0.170247	0.73361	-5.96878	C11orf24
ILMN_1777139	-0.422998	11.6828	-2.73995	0.0346664	0.370663	-4.35524	RBM13
ILMN_1767816	-0.423034	7.98644	-5.2687	0.00204623	0.0741811	-1.2665	APH1B
ILMN_1703946	-0.658224	10.8878	-1.28422	0.247631	0.80681	-6.3114	ADORA2B
ILMN_1812552	-0.423153	11.6152	-2.92112	0.0274258	0.324621	-4.10556	PHCA
ILMN_1755822	0.657817	11.6571	2.36721	0.0568579	0.47102	-4.87501	SYDE1
ILMN_1704765	-0.423641	8.17361	-3.75386	0.00994061	0.183764	-3.00628	ZSCAN22
ILMN_1770994	-0.657553	10.2049	-1.35186	0.2264	0.793888	-6.23155	LOC440900
ILMN_2211790	-0.423918	8.06642	-2.99311	0.0250192	0.312441	-4.00717	ADAMTS7
ILMN_1804539	0.657412	9.24318	1.32611	0.234284	0.79945	-6.26221	GPR89B
ILMN_1656826	-0.424121	9.35881	-2.50487	0.0472771	0.430873	-4.68252	SH3RF1
ILMN_1662578	-0.424245	10.0054	-2.84973	0.0300622	0.34146	-4.20361	C1GALT1
ILMN_2217212	-0.424994	10.3398	-3.57747	0.0122156	0.208079	-3.2313	ZNF564
ILMN_1732830	-0.425319	8.54234	-2.46592	0.049801	0.440402	-4.73695	LOC653127
ILMN_1738821	0.656774	11.0387	1.28495	0.247394	0.806633	-6.31056	GOLGA2
ILMN_1738529	-0.425393	11.846	-2.86945	0.0293075	0.336431	-4.17648	BCS1L
ILMN_1700168	-0.425685	10.8057	-3.02541	0.0240151	0.304228	-3.9632	LARS2
ILMN_1709092	-0.656454	8.54803	-2.26214	0.0655345	0.508099	-5.02188	ABCC13
ILMN_1804498	0.656341	12.0715	1.25051	0.258859	0.816221	-6.35035	C7orf27
ILMN_2323979	-0.42618	9.21225	-3.5769	0.0122239	0.208079	-3.23204	WARS2
ILMN_1710906	0.655467	11.6384	0.951486	0.379039	0.879778	-6.6666	RNF145
ILMN_2090397	-0.655213	11.2801	-1.61663	0.15841	0.718257	-5.90052	ISG20L2
ILMN_1669718	-0.426738	10.5381	-3.5723	0.0122906	0.208932	-3.23797	PSENEN
ILMN_1704876	-0.427445	12.3773	-3.13279	0.0209804	0.285008	-3.81784	USP38
ILMN_1684391	0.654615	14.6732	1.84979	0.11514	0.641596	-5.59102	PLOD1
ILMN_1780582	0.654484	10.8221	2.24496	0.0670806	0.514537	-5.04588	CD83
ILMN_1654497	-0.654477	11.3985	-1.3667	0.22197	0.791589	-6.21375	ATAD1
ILMN_1696702	-0.427514	11.5341	-3.53186	0.0128944	0.214983	-3.29022	NEO1
ILMN_1702447	0.654049	13.5774	1.14692	0.296199	0.841473	-6.46617	IGF2BP2
ILMN_1676088	0.653953	11.1442	2.19243	0.0720451	0.532174	-5.11915	MSRB3
ILMN_1743103	0.65378	13.031	2.01359	0.0919785	0.585549	-5.36716	SH3PXD2A
ILMN_1728605	0.65374	12.542	1.82472	0.119168	0.650214	-5.62489	TTC3
ILMN_1812494	-0.653584	10.4844	-2.07801	0.084216	0.564061	-5.27814	GDA
ILMN_1668052	-0.428133	7.95436	-3.76492	0.00981456	0.182232	-2.99232	FOXA2
ILMN_2235745	0.653526	12.3419	1.05063	0.334928	0.859927	-6.5681	GRIPAP1
ILMN_2407811	-0.653026	10.167	-1.03576	0.341265	0.861297	-6.58331	KIAA1787
[truncated: 23,161 more rows]
